# Supplementary material for: Genotype and Gene Expression Associations with Immune Function in Drosophila
Source: PLoS Genet. 2010 Jan 8;6(1):e1000797. doi: 10.1371/journal.pgen.1000797 (PMC2793509; doi:10.1371/journal.pgen.1000797)
Supplement: Table S1 — List of all markers with tests for association with bacterial load after infection with each of four bacteria (including sex by marker interaction tests). (0.06 MB XLS) [file pgen.1000797.s002.xls]

## Sheet: Sheet1
Table S1: assocations between genetic markers and bacterial load phenotypes
P-values estimated as described in Methods
				ef				ll				pr				sm				PC1 (all bacteria)
Marker ID	Minor_Allele	MAF		minor_allele_coef*	pval_perm_assoc	pval_perm_sex		minor_allele_coef*	pval_perm_assoc	pval_perm_sex		minor_allele_coef*	pval_perm_assoc	pval_perm_sex		minor_allele_coef*	pval_perm_assoc	pval_perm_sex		pval (ANOVA)
AttD_1581	G	0.353659		-0.00292299	0.996	0.222		0.159757	0.516	0.787		0.364584	0.171	0.537		0.110164	0.54	0.261		0.797262
AttD_180	C	0.43038		-0.290477	0.319	0.602		-0.104952	0.64	0.509		-0.417732	0.131	0.18		-0.0625635	0.745	0.418		0.283093
BG4_1293	G	0.22619		0.0317397	0.914	0.523		-0.168943	0.517	0.252		0.00111772	0.999	0.429		0.19227	0.36	0.195		0.773996
BG4_1419	T	0.456522		0.192485	0.424	0.223		0.319058	0.137	0.521		0.0838671	0.743	0.094		0.0478761	0.787	0.419		0.156842
BG4_1483	A	0.354839		-0.223569	0.375	0.47		0.227123	0.314	0.103		-0.46917	0.065	0.676		-0.232151	0.164	0.449		0.396597
BG4_1507	A	0.47619		0.0758159	0.737	0.357		-0.157617	0.486	0.279		0.427383	0.109	0.665		-0.111017	0.498	0.969		0.882072
BG4_762	T	0.476744		0.375634	0.149	0.147		-0.00931063	0.971	0.544		0.280543	0.276	0.664		0.327329	0.04	0.094		0.126853
CecAB_1096	C	0.282353		-0.0688612	0.82	0.365		-0.149213	0.558	0.358		0.00142867	0.993	0.021		0.0207095	0.907	0.967		0.849121
CecAB_2344	C	0.488095		0.479059	0.06	0.234		0.153431	0.523	0.967		0.327551	0.215	0.229		-0.0717089	0.701	0.184		0.402033
CecAB_2394	A	0.285714		-0.333418	0.268	0.964		0.208053	0.433	0.757		-0.0891091	0.769	0.181		0.17062	0.392	0.244		0.954063
CecAB_3759	T	0.455556		-0.139115	0.597	0.69		0.0508166	0.804	0.997		0.0576176	0.809	0.283		0.0866328	0.582	0.028		0.698738
CecC_1290	A	0.104651		0.183415	0.685	0.372		0.468057	0.225	0.636		0.0674854	0.867	0.701		0.0785634	0.774	0.024		0.261606
CecC_1354	T	0.137931		0.166238	0.683	0.507		-0.141287	0.668	0.802		0.0670179	0.85	0.682		0.0496806	0.843	0.329		0.558528
CecC_1660	A	0.453488		0.0818537	0.776	0.781		-0.0848452	0.724	0.796		0.556641	0.026	0.081		-0.208209	0.234	0.982		0.764667
Dro63D_1959	A	0.0752688		-0.497719	0.292	0.928		-0.390219	0.316	0.777		-0.0440862	0.909	0.203		0.04203	0.884	0.708		0.937354
Dro63D_2910	G	0.467391		-0.411214	0.111	0.806		-0.231721	0.285	0.159		0.143286	0.594	0.644		-0.0751504	0.659	0.952		0.726651
Dro63D_3962	A	0.369565		0.18829	0.468	0.514		-0.159534	0.51	0.515		0.3321	0.207	0.908		-0.0922567	0.549	0.268		0.594589
DroL_1058	C	0.44186		-0.188264	0.455	0.264		0.157014	0.494	0.728		-0.365596	0.143	0.38		-0.125978	0.439	0.643		0.197986
DroL_1142	T	0.186667		-0.274845	0.481	0.482		-0.476721	0.125	0.007		-0.00437732	0.989	0.129		-0.207832	0.372	0.261		0.550542
DroL_1588	A	0.45		-0.0239557	0.936	0.639		0.193821	0.409	0.718		0.0830009	0.746	0.938		0.0584348	0.719	0.275		0.858317
DroL_393	T	0.304348		0.0716458	0.816	0.447		-0.118186	0.631	0.692		-0.0563913	0.843	0.566		0.0131377	0.94	0.012		0.944735
Drs_201	G	0.131868		-0.372474	0.331	0.26		-0.506719	0.126	0.25		0.00366506	0.992	0.85		0.020326	0.928	0.701		0.353294
Drs_666	G	0.0652174		-0.10199	0.842	0.157		-0.564139	0.213	0.02		0.476423	0.365	0.673		0.129619	0.695	0.363		0.978422
ECSIT_1367	G	0.173913		0.0639439	0.849	0.585		-0.0589204	0.862	0.63		-0.0102691	0.975	0.862		0.048842	0.812	0.843		0.796449
ECSIT_1441	G	0.104651		-0.169184	0.686	0.877		0.531378	0.15	0.879		0.386701	0.365	0.089		0.467253	0.098	0.395		0.147801
ECSIT_2138	T	0.1		0.169632	0.689	0.145		-0.0555331	0.872	0.242		-0.0956427	0.846	0.378		-0.084325	0.774	0.354		0.880662
ECSIT_2471	G	0.261905		0.254098	0.39	0.236		0.198	0.426	0.427		0.290593	0.318	0.099		0.152079	0.451	0.058		0.364951
GNBP3_160	T	0.392857		0.198511	0.468	0.106		0.430051	0.054	0.065		-0.366696	0.173	0.027		0.214124	0.218	0.011		0.559098
GNBP3_1642	T	0.157303		-0.124118	0.738	0.855		0.062319	0.853	0.023		-0.0957961	0.79	0.781		-0.0582662	0.801	0.296		0.809178
GNBP3_452	G	0.369048		0.0796931	0.759	0.529		0.481945	0.037	0.32		0.115781	0.639	0.113		0.241019	0.185	0.016		0.141147
GNBP3_679	T	0.246753		0.213512	0.517	0.25		-0.088959	0.747	0.582		-0.155126	0.652	0.959		-0.229138	0.253	0.653		0.248451
GNBP3_701	G	0.266667		-0.118284	0.716	0.812		-0.0371476	0.902	0.062		-0.138959	0.653	0.633		-0.164151	0.397	0.191		0.706649
GNBP75D_1041	A	0.309524		-0.160208	0.577	0.407		0.236636	0.343	0.18		0.849951	0.001	0.788		0.423774	0.019	0.846		0.0251229
GNBP75D_1209	A	0.361446		-0.124413	0.653	0.568		0.241677	0.3	0.122		0.745061	0.01	0.836		0.316514	0.067	0.52		0.0557041
GNBP75D_2330	A	0.45679		0.116462	0.689	0.917		-0.158103	0.499	0.04		-0.237978	0.361	0.308		-0.398802	0.023	0.992		0.22647
GNBP75D_2620	A	0.0804598		-0.0974264	0.837	0.203		0.357088	0.4	0.234		-0.164967	0.725	0.806		-0.2025	0.533	0.103		0.982657
GNBP75D_3350	G	0.487805		-0.0966879	0.727	0.754		-0.0754735	0.757	0.495		-0.621311	0.021	0.975		-0.343015	0.05	0.916		0.12005
GNBP75D_3386	A	0.440476		-0.0695412	0.807	0.505		0.0952247	0.67	0.1		0.75434	0.004	0.967		0.259766	0.118	0.556		0.286953
GNBP75D_3486	A	0.322222		0.0661525	0.798	0.894		0.441622	0.058	0.102		0.0925523	0.732	0.638		0.187822	0.277	0.749		0.145144
GNBP75D_3696	A	0.4		0.0179418	0.943	0.529		-0.0113769	0.968	0.017		0.750469	0.001	0.651		0.492485	0.006	0.992		0.0375628
GNBP75D_3768	T	0.440476		0.134813	0.65	0.679		0.0816126	0.727	0.133		0.773679	<0.0001	0.49		0.350861	0.03	0.776		0.0259417
GNBP75D_4856	G	0.385542		-0.42081	0.121	0.866		0.0412255	0.855	0.881		0.786637	0.004	0.575		-0.00754159	0.967	0.746		0.370122
ird5_1161	G	0.119565		-0.231577	0.575	0.867		-0.365119	0.293	0.012		-0.567326	0.115	0.436		-0.111308	0.66	0.895		0.279273
ird5_1273	C	0.0666667		0.465838	0.381	0.127		-0.142535	0.756	0.653		-0.262618	0.597	0.464		-0.416906	0.217	0.672		0.388126
ird5_1624	C	0.155556		0.095057	0.796	0.706		-0.173317	0.571	0.102		-0.486436	0.166	0.903		-0.164118	0.465	0.986		0.302342
ird5_2981	A	0.267442		0.0169498	0.956	0.249		0.432073	0.075	0.211		-0.19532	0.497	0.842		0.236138	0.192	0.192		0.882628
ird5_443	A	0.0674157		-0.108841	0.828	0.631		0.237303	0.582	0.871		0.34617	0.495	0.998		-0.320273	0.363	0.288		0.834692
PGRPLA_1071	C	0.174419		-0.171666	0.594	0.904		-0.0698421	0.818	0.031		0.0484623	0.886	0.042		-0.127888	0.582	0.688		0.6878
PGRPLA_1591	C	0.091954		0.881432	0.058	0.343		-0.246371	0.522	0.375		1.01719	0.021	0.041		0.310333	0.307	0.431		0.145625
PGRPLA_3020	G	0.166667		0.00915846	0.974	0.953		-0.263728	0.383	0.023		0.124434	0.72	0.746		0.0647204	0.793	0.802		0.564974
PGRPLA_3481	T	0.0555556		0.14506	0.808	0.913		-0.401481	0.393	0.197		0.0971356	0.859	0.604		-0.303902	0.414	0.454		0.226873
PGRPLA_3707	G	0.0957447		-0.0521211	0.909	0.614		-0.140717	0.722	0.309		0.148971	0.712	0.424		0.0627333	0.824	0.93		0.865593
PGRPLA_410	T	0.106383		0.406659	0.325	0.338		0.635832	0.069	0.994		0.142116	0.73	0.97		0.37387	0.165	0.48		0.242929
PGRPLA_4256	T	0.179775		0.262806	0.422	0.769		-0.0250029	0.927	0.853		0.360047	0.278	0.284		0.507263	0.012	0.711		0.298227
PGRPLB_1131	A	0.0860215		0.496434	0.278	0.489		-0.266763	0.483	0.022		0.208776	0.638	0.849		-0.0897847	0.78	0.344		0.479586
PGRPLB_1246	A	0.0752688		-0.325928	0.507	0.285		-0.33376	0.41	0.028		0.0459193	0.924	0.166		-0.40802	0.203	0.82		0.351576
PGRPLB_1408	C	0.282353		-0.614067	0.024	0.387		0.0137013	0.959	0.011		0.473377	0.104	0.496		0.171306	0.37	0.683		0.828373
PGRPLB_21	T	0.320988		0.0432257	0.88	0.607		0.0639687	0.789	0.705		0.097559	0.728	0.697		0.376668	0.047	0.715		0.533811
PGRPLB_381	T	0.0609756		-0.465651	0.403	0.266		0.290183	0.566	0.099		-0.41694	0.442	0.877		0.0516199	0.881	0.614		0.458459
PGRPLB_5939	T	0.333333		-0.174575	0.534	0.514		-0.192274	0.407	0.504		0.124293	0.663	0.899		-0.0696947	0.702	0.713		0.338753
PGRPLC_131	C	0.457831		-0.0644911	0.809	0.366		-0.328218	0.166	0.697		-0.250735	0.351	0.324		-0.0612415	0.717	0.852		0.108312
PGRPLC_206*	CC	0.227273		0.344883	0.26	0.052		-0.0514015	0.867	0.623		0.0822799	0.797	0.196		0.0377871	0.834	0.397		0.879944
PGRPLC_3265	A	0.117647		0.356597	0.404	0.698		-0.187707	0.607	0.501		0.135439	0.73	0.191		0.0814087	0.768	0.253		0.499632
PGRPLC_345	C	0.390244		-0.19615	0.471	0.473		-0.241431	0.326	0.326		-0.329992	0.213	0.401		-0.222668	0.228	0.216		0.0803501
PGRPLC_465	T	0.114943		0.412914	0.317	0.374		-0.288512	0.409	0.492		0.0396279	0.934	0.937		-0.318819	0.206	0.53		0.63123
PGRPLC_5624	T	0.0555556		-0.132368	0.822	0.088		-0.941284	0.05	0.969		-0.471106	0.4	0.354		-0.963808	0.01	0.45		0.019596
PGRPLC_597	A	0.15		-0.646045	0.087	0.011		-0.204959	0.539	0.228		-0.14725	0.708	0.897		-0.336305	0.18	0.694		0.0836401
PGRPLC_6230	A	0.348837		-0.0435827	0.866	0.214		-0.238119	0.318	0.352		-0.213195	0.431	0.776		0.0481901	0.784	0.381		0.662969
PGRPLC_6635	C	0.233333		-0.00883432	0.977	0.726		-0.680612	0.006	0.095		-0.370129	0.223	0.32		-0.487544	0.01	0.683		0.0121843
PGRPLC_884	C	0.436782		-0.514567	0.05	0.194		-0.297692	0.193	0.501		-0.290894	0.263	0.656		-0.341445	0.034	0.168		0.00363484
PGRPLD_1032	T	0.0804598		-0.138362	0.787	0.447		0.0584308	0.873	0.149		-0.510486	0.294	0.197		0.202561	0.497	0.207		0.928534
PGRPLD_2839	T	0.0879121		0.0330306	0.949	0.552		-0.143149	0.686	0.148		0.00597432	0.989	0.515		0.69597	0.017	0.265		0.415977
PGRPLD_3124	C	0.22973		-0.215779	0.524	0.591		-0.121213	0.678	0.36		0.0129731	0.973	0.137		0.0945598	0.669	0.446		0.810719
PGRPLD_353	T	0.137931		0.293514	0.453	0.331		0.425137	0.177	0.068		0.10119	0.807	0.103		0.0262756	0.899	0.287		0.33162
PGRPLD_4174	T	0.152941		-0.320299	0.383	0.217		0.0505416	0.867	0.577		0.007345	0.98	0.645		0.272962	0.233	0.418		0.566289
PGRPLD_4832	T	0.37931		-0.00482053	0.986	0.487		-0.0935757	0.699	0.975		0.0590878	0.829	0.832		0.022746	0.916	0.901		0.983597
PGRPLF_1088	C	0.0898876		0.34733	0.434	0.576		0.0343982	0.919	0.939		0.474976	0.265	0.551		0.202085	0.498	0.527		0.963701
PGRPLF_2262	T	0.344444		0.587598	0.024	0.141		-0.175086	0.439	0.087		0.31133	0.231	0.81		0.00803932	0.963	0.993		0.371888
PGRPLF_2711	G	0.218391		0.155409	0.663	0.163		0.608461	0.02	0.013		0.242214	0.417	0.834		0.496728	0.024	0.964		0.0419763
PGRPLF_588	T	0.125		-0.0686684	0.869	0.436		-0.664231	0.059	0.014		0.385867	0.322	0.078		-0.322931	0.198	0.397		0.337849
PGRPSB1_1117	G	0.142857		-0.0609633	0.87	0.806		-0.0630468	0.843	0.371		0.438058	0.231	0.255		0.0640521	0.785	0.132		0.483303
PGRPSB1_1404	T	0.428571		0.114982	0.663	0.157		0.0106054	0.964	0.6		0.0683425	0.794	0.638		0.0141741	0.949	0.244		0.476832
PGRPSB1_154	A	0.120879		0.305787	0.462	0.888		-0.0612109	0.866	0.611		0.445633	0.239	0.102		-0.0739527	0.754	0.196		0.59417
PGRPSB1_573	C	0.477273		-0.106318	0.685	0.063		-0.124414	0.567	0.021		-0.224847	0.412	0.007		-0.00499155	0.974	0.745		0.477685
PGRPSB1_958	T	0.22093		-0.216712	0.512	0.66		-0.228469	0.425	0.941		-0.0482521	0.874	0.131		0.0320534	0.872	0.233		0.640707
PGRPSB2_1062	G	0.197531		-0.000721054	0.999	0.601		-0.502872	0.084	0.956		-0.127704	0.709	0.165		-0.316114	0.125	0.316		0.220706
PGRPSB2_1326	T	0.104651		-0.109275	0.821	0.73		-0.724937	0.049	0.927		-0.0625923	0.88	0.123		0.0596487	0.841	0.59		0.394019
PGRPSB2_1429	C	0.308642		-0.442904	0.119	0.012		-0.378778	0.117	0.399		-0.1515	0.57	0.871		-0.284355	0.118	0.745		0.0938242
PGRPSB2_288	G	0.0786517		0.46145	0.349	0.072		0.00237431	0.997	0.728		0.263408	0.587	0.788		0.134758	0.624	0.389		0.3234
PGRPSB2_387	T	0.183908		0.110507	0.735	0.263		-0.090454	0.749	0.854		0.323269	0.329	0.643		0.131842	0.545	0.617		0.462766
PGRPSB2_529	A	0.277778		0.0837445	0.781	0.649		-0.0404415	0.871	0.835		0.304832	0.275	0.309		0.241525	0.213	0.812		0.278293
PGRPSD_1121	A	0.113636		-0.351815	0.39	0.752		-0.0189128	0.952	0.903		-0.166959	0.696	0.019		-0.440276	0.095	0.898		0.262961
PGRPSD_1547	T	0.337209		0.231822	0.398	0.884		0.00244916	0.987	0.683		0.0410936	0.872	0.295		0.248298	0.175	0.237		0.295381
PGRPSD_214	A	0.392857		-0.403305	0.134	0.068		-0.186709	0.417	0.726		-0.484425	0.065	0.989		-0.0280828	0.878	0.647		0.105427
PGRPSD_494	T	0.228261		0.674119	0.02	0.784		0.176065	0.485	0.626		0.0681136	0.816	0.464		0.218225	0.249	0.17		0.0369027
PGRPSD_621	T	0.0769231		-0.564042	0.26	0.174		-0.294284	0.455	0.638		-1.08815	0.019	0.188		-0.116608	0.698	0.582		0.079398
pll_1214	T	0.0777778		-0.111799	0.808	0.09		0.172236	0.68	0.328		0.0784549	0.857	0.534		0.735869	0.008	0.91		0.433577
pll_2099	C	0.313253		0.121795	0.688	1		-0.150426	0.549	0.846		-0.24575	0.406	0.834		-0.479265	0.006	0.379		0.348115
pll_2709	C	0.416667		-0.148036	0.627	0.915		-0.116717	0.609	0.212		0.0943855	0.704	0.131		-0.0976847	0.576	0.859		0.850266
pll_441	G	0.431818		-0.168452	0.529	0.236		-0.273815	0.243	0.419		-0.11839	0.653	0.856		-0.314247	0.055	0.088		0.212946
pll_953	C	0.197674		-0.0493072	0.876	0.818		-0.302431	0.308	0.376		-0.498478	0.126	0.92		-0.454969	0.027	0.848		0.0590677
Rel_111	T	0.190476		0.217277	0.508	0.541		0.552131	0.076	0.247		-0.0253376	0.931	0.122		-0.0224307	0.917	0.075		0.645716
Rel_1344	T	0.341463		0.512877	0.072	0.112		-0.193051	0.447	0.297		0.38438	0.183	0.419		0.086242	0.613	0.838		0.41566
Rel_2420	G	0.126437		-0.567275	0.151	0.614		0.00300091	0.993	0.128		-0.106484	0.757	0.856		0.158706	0.548	0.02		0.543664
Rel_2881	A	0.191011		-0.0070084	0.987	0.822		-0.0290092	0.916	0.708		0.270479	0.402	0.535		0.0710951	0.747	0.4		0.801726
Rel_4867	G	0.186047		-0.371534	0.273	0.857		-0.232638	0.412	0.1		0.52049	0.121	0.589		0.210202	0.338	0.087		0.465941
Rel_793	C	0.181818		0.815953	0.011	0.111		0.120384	0.682	0.14		0.0466017	0.902	0.242		0.182576	0.401	0.32		0.187404
spz_1741	C	0.247191		-0.409	0.16	0.72		-0.472079	0.085	0.29		-0.154355	0.585	0.913		-0.244874	0.204	0.086		0.133486
spz_180	T	0.170455		0.2857	0.402	0.431		0.132508	0.68	0.381		0.552653	0.107	0.965		0.143203	0.532	0.954		0.190818
spz_4241	C	0.461538		-0.113432	0.673	0.022		-0.346719	0.125	0.948		-0.159065	0.515	0.623		-0.165279	0.306	0.004		0.416995
spz_595	T	0.126437		1.07541	0.005	0.843		0.309734	0.34	0.718		0.273111	0.488	0.443		0.168073	0.496	0.591		0.0978102
spz_759	T	0.482759		-0.0796346	0.758	0.145		-0.0673473	0.769	0.705		-0.277615	0.26	0.928		0.174576	0.311	0.532		0.635121
spz_862	T	0.3		-0.240604	0.368	0.379		-0.145694	0.58	0.943		-0.500828	0.062	0.589		-0.0924594	0.613	0.721		0.218416
spz_897	T	0.210526		-0.10443	0.756	0.062		0.0128027	0.974	0.866		0.0915528	0.766	0.978		-0.466737	0.031	0.222		0.323421
Toll_1186	T	0.0588235		-0.939508	0.098	0.057		-0.295076	0.547	0.147		0.549696	0.302	0.001		-0.0496022	0.889	0.14		0.630937
Toll_28569	A	0.321429		-0.678033	0.012	0.632		-0.0160658	0.939	0.13		-0.156068	0.583	0.734		-0.0998681	0.573	0.513		0.0840184
Toll_29040	A	0.440476		-0.355407	0.191	0.982		-0.321749	0.181	0.832		0.377173	0.142	0.777		-0.275801	0.11	0.105		0.164564
Toll_40757	G	0.426829		-0.314783	0.246	0.416		-0.162062	0.501	0.205		-0.310146	0.279	0.77		0.0074181	0.962	0.662		0.278845
Toll_40862	T	0.0568182		0.943252	0.092	0.38		-0.787886	0.11	0.626		-0.016561	0.978	0.961		-0.0354265	0.922	0.467		0.744387
Toll_41582	A	0.214286		0.318094	0.317	0.836		0.0562916	0.85	0.442		0.301173	0.341	0.716		-0.00437924	0.984	0.938		0.555881
Toll_41851	G	0.238095		-0.384878	0.236	0.792		-0.0513902	0.863	0.417		-0.659596	0.033	0.938		0.0819808	0.655	0.596		0.206249
Toll_705	A	0.0813953		0.497222	0.311	0.508		0.287445	0.49	0.405		0.113237	0.832	0.17		-0.269143	0.386	0.411		0.836177
Toll9_1979	G	0.192771		-0.0174813	0.958	0.123		0.341014	0.225	0.387		0.263013	0.447	0.268		0.266047	0.228	0.199		0.298287
Toll9_2539	T	0.3625		-0.0156877	0.961	0.645		0.0642936	0.795	0.02		-0.146741	0.573	0.843		-0.0164485	0.933	0.982		0.635589
Toll9_2920	A	0.127907		0.0181237	0.964	0.824		0.533772	0.095	0.229		0.338894	0.401	0.959		0.275643	0.271	0.224		0.383903
Toll9_3034	T	0.195122		0.309222	0.347	0.307		-0.504764	0.082	0.02		0.380035	0.248	0.991		-0.205513	0.354	0.453		0.780709
Toll9_3231	A	0.45122		0.144788	0.615	0.955		-0.20134	0.379	0.558		-0.041272	0.881	0.353		0.0779158	0.661	0.201		0.923804
Toll9_3579	G	0.307692		0.127097	0.685	0.337		-0.223086	0.404	0.054		0.509603	0.087	0.862		-0.145992	0.436	0.508		0.738413
Toll9_4634	T	0.358974		-0.471725	0.112	0.913		0.0479438	0.823	0.046		-0.472953	0.091	0.444		0.0624572	0.729	0.827		0.247308
Toll9_5137	A	0.4		0.310313	0.247	0.817		-0.217386	0.368	0.099		0.454268	0.095	0.326		-0.141286	0.434	0.077		0.60283
Toll9_607	T	0.0697674		1.03923	0.036	0.244		-0.535107	0.234	0.747		0.294785	0.557	0.981		-0.0620173	0.838	0.199		0.826904
Tsf2_1427	T	0.438202		-0.346978	0.194	0.515		-0.252898	0.248	0.98		-0.100759	0.704	0.846		-0.0605928	0.719	0.068		0.187544
Tsf2_2430	G	0.141176		0.4427	0.251	0.484		0.187673	0.57	0.258		0.294617	0.433	0.043		0.413834	0.082	0.276		0.176785
Tsf2_2883	C	0.481481		-0.340757	0.219	0.293		-0.0440773	0.868	0.89		-0.0740335	0.747	0.596		-0.287521	0.086	0.064		0.38841
Tsf2_3403	C	0.458824		0.179244	0.523	0.803		0.0200948	0.927	0.463		-0.517151	0.045	0.277		-0.250288	0.124	0.806		0.613514
tub_2715	A	0.0568182		-0.139876	0.81	0.014		-0.479348	0.33	0.05		-0.675797	0.22	0.395		-0.0307165	0.924	0.354		0.371585
tub_2866	A	0.202247		0.34844	0.285	0.001		-0.0326221	0.874	0.04		0.223664	0.507	0.685		0.313019	0.127	0.593		0.316195
				*effect of replacing the major allele with the minor allele
				(minor allele - major allele)
*CC = Del, TT = TGTA
