# Supplementary material for: Genotype and Gene Expression Associations with Immune Function in Drosophila
Source: PLoS Genet. 2010 Jan 8;6(1):e1000797. doi: 10.1371/journal.pgen.1000797 (PMC2793509; doi:10.1371/journal.pgen.1000797)
Supplement: Table S2 — List of all gene-wise association tests. (0.02 MB XLS) [file pgen.1000797.s003.xls]

## Sheet: Sheet1
Table S2: Combined evidence for associations in each gene and bacterial load phenotypes
Pathway	Category	gene	chi	pval		chi	pval		chi	pval		chi	pval
	AMP	AttD	3.87728	0.150296		0.527588	0.765483		1.10299	0.585602		0.554333	0.750888
	AMP	CecAB	1.62062	0.751282		1.17997	0.83787		4.92243	0.274359		1.35505	0.804339
	AMP	CecC	4.64729	0.209862		1.6619	0.638462		0.468714	0.920513		1.77553	0.614596
	AMP	Dro63D	2.21069	0.515976		0.503804	0.920118		4.29233	0.235503		2.52269	0.4714
	AMP	DroL	2.19822	0.650296		1.44766	0.793886		1.14743	0.850296		3.16523	0.483629
	AMP	Drs	0.97633	0.564694		0.166684	0.888955		1.0379	0.534122		4.43177	0.130178
	OTH	Toll9	11.532	0.268047		4.99482	0.74359		8.88288	0.400592		10.4552	0.312821
	OTH	Tsf2	4.71301	0.333531		7.88359	0.104931		5.20597	0.280079		1.62046	0.803353
imd	REC	PGRPLC	7.07334	0.660552		23.4632	0.0303748		10.5439	0.374162		17.9049	0.0960552
Toll	REC	GNBP75D	62.0645	0.000591716		33.7292	0.0230769		3.83793	0.82998		6.93037	0.545759
Toll	REC	PGRPSD	9.4869	0.112821		6.76062	0.239448		10.5505	0.083432		1.61705	0.890335
	REC	GNBP3	2.72619	0.700986		5.47706	0.350493		1.32624	0.900394		7.53409	0.192899
	REC	PGRPLA	6.88068	0.440039		10.307	0.194477		5.56285	0.573176		5.40094	0.583037
	REC	PGRPLB	3.43963	0.714398		6.92797	0.324852		7.04464	0.319724		2.19224	0.884813
	REC	PGRPLD	1.3406	0.957791		8.06106	0.240039		1.75525	0.921105		2.01835	0.901972
	REC	PGRPLF	4.05251	0.400789		8.1457	0.0968442		5.7981	0.211834		9.17859	0.0672584
	REC	PGRPSB1	3.76526	0.522091		0.151224	0.999606		1.40747	0.886391		1.02391	0.935503
	REC	PGRPSB2	2.96484	0.750493		7.02046	0.314201		3.44239	0.684221		8.77792	0.198225
imd	ST	BG4	7.62533	0.201775		7.6028	0.196252		3.44182	0.504931		4.01248	0.45069
imd	ST	ird5	5.57045	0.34931		4.97564	0.403945		1.35505	0.904931		4.65206	0.440039
imd	ST	Rel	4.98248	0.515976		2.43137	0.828205		13.7256	0.0605523		4.7323	0.529783
Toll	ST	ECSIT	1.85356	0.718146		3.62969	0.432347		1.05992	0.880079		2.74264	0.566075
Toll	ST	pll	3.51176	0.537475		21.9149	0.0100592		0.906453	0.940237		3.33627	0.572189
Toll	ST	spz	8.50707	0.29783		9.7222	0.214596		11.1649	0.157396		7.35756	0.375937
Toll	ST	Toll	10.3019	0.261144		4.08383	0.839645		18.7906	0.0260355		6.03802	0.624655
Toll	ST	tub	1.98902	0.34359		2.51556	0.287574		1.19082	0.526036		1.00858	0.578501
AMP = antimicrobial peptide
OTH = other
REC = recognition
ST = signal transduction
