# Supplementary material for: Genotype and Gene Expression Associations with Immune Function in Drosophila
Source: PLoS Genet. 2010 Jan 8;6(1):e1000797. doi: 10.1371/journal.pgen.1000797 (PMC2793509; doi:10.1371/journal.pgen.1000797)
Supplement: Table S3 — List of all genes represented on the BeadChip arrays, and their functional classification. (0.05 MB XLS) [file pgen.1000797.s004.xls]

## Sheet: TableS1
Table S3: list of genes represented on BeadChips, along with functional category
Gene	Category
Act42A	housekeeping control
dnc	housekeeping control
RpL32	housekeeping control
Sgs1	housekeeping control
ap	housekeeping control
alphaTub67C	housekeeping control
Pvr	immunity
IM2	immunity
RpS6	immunity
Toll7	immunity
CG11501	immunity
AttB	immunity
upd2	immunity
bsk	immunity
DoxA3	immunity
kay	immunity
PGRPSD	immunity
LysX	immunity
lwr	immunity
LysD	immunity
lic	immunity
Su_H_	immunity
tub	immunity
hop	immunity
dro6	immunity
Mkk4	immunity
Spn27A	immunity
ECSIT	immunity
ea	immunity
Drs	immunity
TotZ	immunity
He	immunity
TotX	immunity
slpr	immunity
Nos	immunity
CG6426	immunity
yellowf2	immunity
gcm2	immunity
TepII	immunity
SrCII	immunity
CG3066	immunity
Dro	immunity
Tsf3	immunity
PGRPSC2	immunity
srp	immunity
nec	immunity
Toll9	immunity
TotC	immunity
CG15825	immunity
imd	immunity
dom	immunity
SrCIII	immunity
Ddc	immunity
DptB	immunity
IM4	immunity
Tollo	immunity
brm	immunity
Dnr1	immunity
DoxA2	immunity
Mpk2	immunity
dro5	immunity
CG1102	immunity
pll	immunity
gcm	immunity
AttA	immunity
Traf1	immunity
puc	immunity
ush	immunity
yellowf	immunity
PGRPLF	immunity
tamo	immunity
Tehao	immunity
Jra	immunity
spz	immunity
PGRPSB2	immunity
Nup214	immunity
CecC	immunity
Dsor1	immunity
Traf2	immunity
CG16705	immunity
ple	immunity
Drsl	immunity
CG3212	immunity
phl	immunity
Pu	immunity
LysC	immunity
TotM	immunity
aop	immunity
CG8913	immunity
CG12780	immunity
PGRPSC1a	immunity
dome	immunity
Myd88	immunity
PGRPLC	immunity
CG6361	immunity
TotF	immunity
cact	immunity
ytr	immunity
dro2	immunity
18w	immunity
dro3	immunity
ird5	immunity
Catsup	immunity
PGRPLA	immunity
IM3	immunity
TepIV	immunity
CG9675	immunity
TepIII	immunity
dl	immunity
GNBP1	immunity
CG31217	immunity
Bc	immunity
PGRPLE	immunity
GNBP3	immunity
GNBP2	immunity
CG13422	immunity
TepI	immunity
MstProx	immunity
CecA1	immunity
smt3	immunity
aPKC	immunity
PGRPLD	immunity
emb	immunity
mbo	immunity
Mekk1	immunity
SrCI	immunity
Hml	immunity
IM1	immunity
LysP	immunity
PGRPSB1	immunity
mxc	immunity
Tsf2	immunity
lz	immunity
Stat92E	immunity
ref_2_P	immunity
Dif	immunity
Ser	immunity
p38b	immunity
BG4	immunity
Toll6	immunity
N	immunity
CecA2	immunity
CG15293	immunity
Ntf2	immunity
psh	immunity
Mtk	immunity
PGRPSA	immunity
Thor	immunity
Def	immunity
PGRPSC1b	immunity
TotA	immunity
dro4	immunity
LysS	immunity
AttC	immunity
Dredd	immunity
Dpt	immunity
CecB	immunity
Tsf1	immunity
IM10	immunity
msn	immunity
cher	immunity
IM23	immunity
ben	immunity
key	immunity
LysB	immunity
PGRPLB	immunity
Tak1	immunity
Tl	immunity
Toll4	immunity
TotB	immunity
AttD	immunity
Rel	immunity
os	immunity
LysE	immunity
Traf3	immunity
Tig	immunity
crq	immunity
Uev1A	immunity
CG4793	immunity
AnnIX	immunity
Fmrf	immunity
CG9649	immunity
CG32214	immunity
WASp	immunity
CG5963	immunity
yin	immunity
Spn5	immunity
CG30076	immunity
Idgf4	immunity
kappaBRas	immunity
CG10226	immunity
Fbp1	immunity
fh	immunity
Gld	immunity
Fer1HCH	immunity
CG17119	immunity
CG14204	immunity
Keap1	immunity
CG7635	immunity
shot	immunity
scb	immunity
CG18180	immunity
Pak3	immunity
Jon25Bi	immunity
CG40370	immunity
Nup44A	immunity
CG11841	immunity
CG15046	immunity
egr	immunity
Jon65Aiv	immunity
Idgf3	immunity
esg	immunity
Lsp2	immunity
Jon44E	immunity
Nmda1	immunity
CG3604	immunity
CG9184	immunity
Bap	immunity
Hsp68	immunity
CG12470	immunity
CG16713	immunity
CG15067	immunity
CG14569	immunity
nej	immunity
CG1259	immunity
deltaCOP	immunity
CG8177	immunity
cora	immunity
Anp	immunity
Uro	immunity
Fer2LCH	immunity
CG6663	immunity
Jon65Ai	immunity
cabut	immunity
128up	immunity
CG5909	immunity
betaCop	immunity
dah	immunity
CG6687	immunity
CG32074	immunity
CG4229	immunity
CG16836	immunity
spnD	immunity
br	immunity
Zip3	immunity
CG2217	immunity
mspo	immunity
Jon99Ci	immunity
CG4349	immunity
CG4269	immunity
ari2	immunity
Gr61a	immunity
CG16749	immunity
CG11459	immunity
amd	immunity
CG14957	immunity
CG6805	immunity
Cralbp	immunity
chic	immunity
CG13394	immunity
CG40192	immunity
CG6639	immunity
CG11833	immunity
CG30088	immunity
Jon25Biii	immunity
CG13503	immunity
CG9468	immunity
Spn4	immunity
spir	immunity
CG14564	immunity
CG15065	immunity
Hmu	immunity
CG12114	immunity
CG5468	immunity
Idgf1	immunity
CG17278	immunity
CG5550	immunity
CG4199	immunity
Ser8	immunity
fatspondin	immunity
ome	immunity
CG7695	immunity
Act88F	immunity
Spn2	immunity
CG33047	immunity
Chc	immunity
Obp57c	immunity
wee	immunity
SCAR	immunity
Pli	immunity
CG16790	immunity
CG14219	immunity
Or85b	immunity
Fst	immunity
CG15580	immunity
CG7219	immunity
CG11842	immunity
CG15062	immunity
CG14837	immunity
Mvl	immunity
Spn1	immunity
CG7251	immunity
CG10680	immunity
MtnB	immunity
Act5C	immunity
LectingalC1	immunity
l_3_mbn	immunity
Spn3	immunity
Ubc84D	immunity
Idgf2	immunity
Abi	immunity
for	immunity
CG7940	immunity
ik2	immunity
CG9733	immunity
Acp65Aa	immunity
CG7738	immunity
CG8791	immunity
Nup62	immunity
wgn	immunity
Pak	immunity
Cyp18a1	immunity
Jon25Bii	immunity
Jon99Fi	immunity
CG12182	immunity
ran	immunity
Phk3	immunity
Obp85a	immunity
CG9631	immunity
Obp83cd	immunity
Ser7	immunity
CG3505	immunity
Cyp4c3	immunity
CG12896	immunity
lectin24A	immunity
UGP	metabolism
Zw	metabolism
CG1516	metabolism
Gpdh	metabolism
Lip3	metabolism
yip2	metabolism
Ilp1	metabolism
Pfk	metabolism
Arf102F	metabolism
CG6271	metabolism
CG1041	metabolism
Pgd	metabolism
Pld	metabolism
Akt1	metabolism
Thiolase	metabolism
Arc42	metabolism
Nc73EF	metabolism
tws	metabolism
Eno	metabolism
dm	metabolism
bgm	metabolism
SdhB	metabolism
CG5261	metabolism
CG3523	metabolism
Sir2	metabolism
Sply	metabolism
AcCoAS	metabolism
RfaBp	metabolism
CPTI	metabolism
ImpL3	metabolism
Gyk	metabolism
CG8036	metabolism
Cct1	metabolism
Ace	metabolism
Scsfp	metabolism
Tpi	metabolism
Ilp4	metabolism
ft	metabolism
CG5991	metabolism
CG9629	metabolism
Hmgcr	metabolism
S2P	metabolism
Lip1	metabolism
Hmgs	metabolism
S1P	metabolism
wun	metabolism
Mdh	metabolism
CG7842	metabolism
Sk1	metabolism
Pepck	metabolism
HexC	metabolism
Adh	metabolism
Pect	metabolism
Dhapat	metabolism
CG17333	metabolism
SCAP	metabolism
CG7998	metabolism
Treh	metabolism
CG1208	metabolism
CG18594	metabolism
PyK	metabolism
CG6428	metabolism
Acyp	metabolism
l_2_44DEa	metabolism
Acon	metabolism
pug	metabolism
desat1	metabolism
chico	metabolism
HLH106	metabolism
fu12	metabolism
gig	metabolism
mdy	metabolism
v_2_k05816	metabolism
Pgi	metabolism
CG11198	metabolism
CG4563	metabolism
Gapdh2	metabolism
l_1_G0030	metabolism
CdsA	metabolism
Cct2	metabolism
CG12262	metabolism
CG2201	metabolism
Ilp6	metabolism
CG4095	metabolism
Got2	metabolism
Fak56D	metabolism
GlyP	metabolism
CG10467	metabolism
foxo	metabolism
Sk2	metabolism
Dgk	metabolism
CG6543	metabolism
l_1_G0156	metabolism
Indy2	metabolism
CG16905	metabolism
Indy	metabolism
Pgk	metabolism
CG31075	metabolism
CG6016	metabolism
Men	metabolism
CG6432	metabolism
Idh	metabolism
sPLA2	metabolism
Sucb	metabolism
Dgkepsilon	metabolism
S6k	metabolism
eas	metabolism
CG11963	metabolism
Ilp3	metabolism
scu	metabolism
InR	metabolism
CG6904	metabolism
Gapdh1	metabolism
l_1_G0334	metabolism
l_1_G0255	metabolism
Tor	metabolism
CG9149	metabolism
Ilp5	metabolism
CG7430	metabolism
CG14740	metabolism
Ilp7	metabolism
fbp	metabolism
Cha	metabolism
Scsalpha	metabolism
Pgm	metabolism
ATPCL	metabolism
CG9485	metabolism
l_2_k05713	metabolism
Ald	metabolism
kingtubby	metabolism
Tps1	metabolism
Pglym78	metabolism
Fad2	metabolism
PR2	metabolism
Got1	metabolism
HexA	metabolism
mtacp1	metabolism
sug	metabolism
Pten	metabolism
Cyp6w1	other
Arr1	other
Cyp6a2	other
inaF	other
Dbi	other
dia	other
CG30019	other
Cyp6a17	other
Cyp6a8	other
GstE10	other
Cyp6g1	other
Cyp6a20	other
Cyp6a14	other
tim	other
Ugt86Dd	other
Cyp6t3	other
CG1681	other
CG3301	other
Mmp1	other
Cyp6a21	other
CG5397	other
Cyp6a23	other
CG6673	other
Clk	other
GstS1	other
Cyp4p1	other
cyc	other
Rh4	other
CG8505	other
para	other
Cyp12d1p	other
Cyp12d1d	other
Ugt35b	other
grim	other
Cyp9c1	other
CG17142	other
CG8888	other
morgue	other
CG16936	other
per	other
Rdl	other
Cyp4aa1	other
Cyp317a1	other
Cyp6a22	other
Cyp6a9	other
CG5224	other
CG5431	other
Dcp1	other
CG9897	other
glob1	other
Ugt86Dh	other
GstE6	other
Ggamma30A	other
CG10618	other
GstE9	other
rpr	other
Ext2	other
Cyp6g2	other
Cyp6a19	other
Map205	other
Cyp12a4	other
decay	other
inaC	other
mys	sex and reproduction
alphaTub84B	sex and reproduction
CG6289	sex and reproduction
Eip55E	sex and reproduction
CG4169	sex and reproduction
CG17843	sex and reproduction
ND75	sex and reproduction
Rab2	sex and reproduction
CG7920	sex and reproduction
lectin46Cb	sex and reproduction
CG18284	sex and reproduction
CG9986	sex and reproduction
CG31645	sex and reproduction
msopa	sex and reproduction
CG31872	sex and reproduction
Mst57Dc	sex and reproduction
CG9997	sex and reproduction
Ccp84Ac	sex and reproduction
Mst57Da	sex and reproduction
CG1241	sex and reproduction
Prm	sex and reproduction
Aatstyr	sex and reproduction
gnu	sex and reproduction
RNaseX25	sex and reproduction
CG13083	sex and reproduction
CG2915	sex and reproduction
CG9297	sex and reproduction
CG8093	sex and reproduction
Ptp4E	sex and reproduction
Aph4	sex and reproduction
lectin29Ca	sex and reproduction
Tal	sex and reproduction
Exp6	sex and reproduction
CG11864	sex and reproduction
CG14375	sex and reproduction
CG1017	sex and reproduction
CG7737	sex and reproduction
Acp53C14b	sex and reproduction
ERR	sex and reproduction
JacobAcp3	sex and reproduction
CG6168	sex and reproduction
usp	sex and reproduction
Marf	sex and reproduction
CG10433	sex and reproduction
RhoGAP18B	sex and reproduction
CG7296	sex and reproduction
Mst57Db	sex and reproduction
CG3097	sex and reproduction
His3.3A	sex and reproduction
Spn6	sex and reproduction
SNF4Agamma	sex and reproduction
CG12581	sex and reproduction
CG10806	sex and reproduction
CG7630	sex and reproduction
CG6051	sex and reproduction
CG15745	sex and reproduction
Acp76A	sex and reproduction
Acp53Ea	sex and reproduction
CG33171	sex and reproduction
CG31999	sex and reproduction
CG16904	sex and reproduction
CG32473	sex and reproduction
fbl	sex and reproduction
M_2_21AB	sex and reproduction
CG7766	sex and reproduction
Tequila	sex and reproduction
CG31199	sex and reproduction
nmd	sex and reproduction
fau	sex and reproduction
Pk61C	sex and reproduction
CG9090	sex and reproduction
fidipidine	sex and reproduction
CG6357	sex and reproduction
CG17108	sex and reproduction
CG13309	sex and reproduction
CG9511	sex and reproduction
CG17280	sex and reproduction
CG10284	sex and reproduction
CG3534	sex and reproduction
Mhc	sex and reproduction
CG7294	sex and reproduction
Acp36DE	sex and reproduction
trol	sex and reproduction
Spn43Ab	sex and reproduction
blw	sex and reproduction
l_2_efl	sex and reproduction
CG13318	sex and reproduction
CG31163	sex and reproduction
CG17097	sex and reproduction
CG14713	sex and reproduction
Prx25402	sex and reproduction
Mp20	sex and reproduction
JacobAcp2	sex and reproduction
CG8965	sex and reproduction
Acp70A	sex and reproduction
CG17107	sex and reproduction
Est6	sex and reproduction
sol	sex and reproduction
CG5703	sex and reproduction
l_3_s1921	sex and reproduction
CG10956	sex and reproduction
CG12311	sex and reproduction
Acp62F	sex and reproduction
CG7460	sex and reproduction
CG12607	sex and reproduction
CG32642	sex and reproduction
byn	sex and reproduction
Acp32CD	sex and reproduction
ATPsynb	sex and reproduction
HBS1	sex and reproduction
lectin46Ca	sex and reproduction
CG30404	sex and reproduction
CG9757	sex and reproduction
Glt	sex and reproduction
Acp26Ab	sex and reproduction
Acp63F	sex and reproduction
vsg	sex and reproduction
Trc8	sex and reproduction
Acp29AB	sex and reproduction
Mlc2	sex and reproduction
CG6069	sex and reproduction
CG11598	sex and reproduction
JacobAcp1	sex and reproduction
Acp53C14a	sex and reproduction
CG32952	sex and reproduction
Acp98AB	sex and reproduction
CG4225	sex and reproduction
Tm2	sex and reproduction
CG31200	sex and reproduction
kst	sex and reproduction
ATPsynd	sex and reproduction
CG8665	sex and reproduction
CG5866	sex and reproduction
CG7470	sex and reproduction
CG9029	sex and reproduction
mfas	sex and reproduction
CG5315	sex and reproduction
Ance	sex and reproduction
CG30171	sex and reproduction
CG3214	sex and reproduction
CG10990	sex and reproduction
Acp95EF	sex and reproduction
CG5439	sex and reproduction
Acp26Aa	sex and reproduction
CG18522	sex and reproduction
CG11664	sex and reproduction
CG17575	sex and reproduction
Dup99B	sex and reproduction
CG9336	sex and reproduction
CG4847	sex and reproduction
ND42	sex and reproduction
noi	sex and reproduction
CG14034	sex and reproduction
RpL4	sex and reproduction
fok	sex and reproduction
CG4538	sex and reproduction
CG4523	sex and reproduction
CG10664	sex and reproduction
Mlc1	sex and reproduction
CG9425	sex and reproduction
CG9283	sex and reproduction
CG32521	sex and reproduction
CG11892	sex and reproduction
Gycalpha99B	sex and reproduction
