# Supplementary material for: Genotype and Gene Expression Associations with Immune Function in Drosophila
Source: PLoS Genet. 2010 Jan 8;6(1):e1000797. doi: 10.1371/journal.pgen.1000797 (PMC2793509; doi:10.1371/journal.pgen.1000797)
Supplement: Table S4 — List of all genotype-expression associations significant at a 10% false-discovery rate. (0.07 MB XLS) [file pgen.1000797.s005.xls]

## Sheet: Sheet3
Table S4: list of genotype - gene expression associations significant at Q < 0.10
efind = E. faecalis induced expression
smind = S. marcescens induced expression
Treatment	Expressed Gene	Marker ID (SNP)	Q-value
efind	CG4793	PGRPSD_494	0.000199169
efind	18w	PGRPSD_494	0.000630409
efind	spnD	PGRPSD_494	0.00144712
efind	CG6426	PGRPSD_494	0.00270207
efind	CG15062	PGRPSD_494	0.00286324
efind	Drs	Dro63D_3962	0.00286324
efind	Spn1	PGRPSD_494	0.00286324
efind	lectin24A	ird5_1273	0.00286324
efind	PGRPSB2	PGRPLA_3481	0.00299031
efind	dro4	Toll9_2539	0.00299031
efind	CG40192	PGRPSD_494	0.00345649
efind	RpS6	PGRPSD_494	0.00345649
efind	dro4	PGRPLD_353	0.00355786
efind	lectin24A	spz_1741	0.00355786
efind	Cralbp	PGRPSD_494	0.00431718
efind	N	PGRPSD_494	0.00431718
efind	CG6663	GNBP3_1642	0.0044138
efind	CG9733	PGRPSD_494	0.00541183
efind	CG8791	DroL_393	0.00610518
efind	Mekk1	PGRPSD_494	0.00690982
efind	Tsf3	PGRPSD_494	0.00690982
efind	LysX	PGRPSD_494	0.00807886
efind	CG8791	Toll9_3034	0.00808793
efind	pll	PGRPSD_494	0.00845056
efind	IM23	Dro63D_3962	0.00960627
efind	CG11501	pll_2099	0.00964816
efind	Toll9	PGRPSD_494	0.00964816
efind	TotM	PGRPLB_21	0.00964816
efind	dro4	PGRPLD_1032	0.00964816
efind	dro6	PGRPSD_494	0.00964816
efind	mxc	PGRPSD_494	0.00964816
efind	CG16836	Toll9_3231	0.0101524
efind	Fer2LCH	PGRPSD_494	0.0101524
efind	TepI	PGRPSD_494	0.0105237
efind	Def	tub_2866	0.0116371
efind	IM3	Dro63D_3962	0.0116371
efind	PGRPLF	PGRPSD_494	0.0116371
efind	CG12470	pll_441	0.0124193
efind	CG8913	DroL_1058	0.0124193
efind	PGRPSC2	Drs_666	0.0124193
efind	Toll6	PGRPSD_494	0.0124193
efind	CG11501	GNBP75D_3386	0.0143973
efind	CG5963	PGRPSD_494	0.0156428
efind	CG6687	PGRPLD_353	0.0156428
efind	Pak3	Toll_29040	0.0163603
efind	CG9675	GNBP75D_4856	0.0173826
efind	CG16790	PGRPSD_494	0.0181644
efind	CG16836	BG4_1419	0.0181644
efind	CG9468	PGRPLC_884	0.0181644
efind	Cralbp	PGRPLB_1131	0.0181644
efind	MtnB	Tsf2_2430	0.0181644
efind	Rel	Rel_2881	0.0181644
efind	lectin24A	ird5_1624	0.0181644
efind	deltaCOP	GNBP75D_3486	0.0185555
efind	Pli	PGRPSD_494	0.0199329
efind	CG6687	PGRPLD_4174	0.0202144
efind	dro4	Toll9_4634	0.0208405
efind	CG11841	PGRPLB_1408	0.0209177
efind	CG1259	PGRPSD_494	0.0218664
efind	CG17278	tub_2866	0.0218664
efind	CG9649	PGRPLF_2711	0.0218664
efind	Ddc	pll_441	0.0218664
efind	TotB	PGRPSD_494	0.0218664
efind	Anp	PGRPSD_494	0.0227894
efind	Drs	BG4_1293	0.0227894
efind	Idgf4	PGRPLF_2711	0.0245169
efind	Toll4	PGRPSD_494	0.0245169
efind	TotM	pll_953	0.0252112
efind	CecA2	Toll9_3231	0.0254284
efind	dro5	PGRPSD_494	0.0254284
efind	CG11459	PGRPLA_3020	0.0255854
efind	CG8791	Toll_40862	0.0255854
efind	Jon44E	BG4_1507	0.0255854
efind	Spn2	PGRPLD_4174	0.0255854
efind	CG6663	pll_441	0.0255915
efind	Stat92E	GNBP3_1642	0.0255915
efind	CecB	PGRPSD_494	0.0256132
efind	Fer2LCH	PGRPLB_1131	0.0256132
efind	Thor	PGRPLB_1131	0.0256132
efind	imd	PGRPSD_494	0.0256132
efind	CG5468	PGRPSD_494	0.0262596
efind	CG8791	Toll9_607	0.0262596
efind	phl	GNBP75D_3486	0.0265947
efind	CG11501	spz_1741	0.0290459
efind	PGRPLC	CecC_1354	0.0294009
efind	CG11501	PGRPLB_21	0.0296198
efind	TotC	PGRPSD_621	0.029637
efind	aPKC	PGRPSD_494	0.029637
efind	AttB	spz_180	0.030833
efind	Cyp4c3	PGRPLB_1131	0.0316373
efind	Tehao	PGRPSD_494	0.0316373
efind	TotM	PGRPLC_6230	0.0316373
efind	CG8791	PGRPLD_2839	0.031821
efind	ben	Drs_666	0.031821
efind	Def	PGRPLD_1032	0.0319331
efind	CG11459	PGRPLA_3481	0.0337064
efind	Fmrf	PGRPLA_3481	0.0359471
efind	He	PGRPSD_494	0.0359471
efind	LysP	spz_4241	0.0359471
efind	Rel	PGRPLD_1032	0.0359471
efind	cact	DroL_1058	0.0359471
efind	CG14837	PGRPSD_494	0.0370355
efind	CG6361	tub_2866	0.0373859
efind	GNBP1	spz_595	0.0380797
efind	CG7251	Rel_2420	0.0382949
efind	CG14564	PGRPSD_494	0.039586
efind	Act5C	CecC_1354	0.0398705
efind	CG6426	PGRPLB_1131	0.0398705
efind	Obp83cd	GNBP75D_4856	0.0398705
efind	gcm2	PGRPSD_494	0.0423147
efind	LysD	Toll9_5137	0.042366
efind	CG18180	PGRPSB2_1429	0.042509
efind	lectin24A	GNBP3_679	0.042509
efind	Drs	CecAB_3759	0.0443388
efind	CG2217	PGRPSD_494	0.0451968
efind	CG6361	Rel_793	0.0451968
efind	Dpt	PGRPSD_494	0.0451968
efind	Jon65Aiv	PGRPSB2_1429	0.0451968
efind	PGRPLD	PGRPSD_494	0.0451968
efind	Traf2	GNBP3_701	0.0451968
efind	ran	pll_441	0.0451968
efind	CG15067	Dro63D_3962	0.0452664
efind	Thor	PGRPSD_494	0.045306
efind	PGRPSB2	PGRPLB_1131	0.0458827
efind	TotC	pll_953	0.0458827
efind	aop	PGRPSD_494	0.0458827
efind	deltaCOP	Toll9_4634	0.0467645
efind	Jon99Ci	PGRPSD_494	0.047353
efind	Tsf1	Tsf2_3403	0.0476808
efind	Traf3	PGRPSD_494	0.0478035
efind	CecA2	Rel_2881	0.0480401
efind	dro5	Toll9_4634	0.0480401
efind	CG12470	GNBP3_1642	0.0491819
efind	DptB	GNBP75D_4856	0.0492053
efind	AttB	PGRPLD_2839	0.0493382
efind	CG32074	PGRPSD_494	0.0499191
efind	Spn1	PGRPLB_1131	0.0501693
efind	Cyp18a1	PGRPSD_494	0.0504317
efind	Drs	ECSIT_2471	0.0505782
efind	Hsp68	PGRPSD_494	0.0505782
efind	RpS6	PGRPLB_1131	0.0505782
efind	18w	PGRPLB_1131	0.0507563
efind	CG15065	CecAB_3759	0.0507563
efind	Pak	PGRPSD_494	0.0512164
efind	smt3	PGRPLB_1131	0.0514439
efind	Act5C	PGRPLB_1131	0.0517151
efind	shot	spz_862	0.0517151
efind	CG11501	pll_953	0.052528
efind	CG5550	PGRPSD_494	0.052528
efind	CG8791	spz_180	0.052528
efind	Dpt	PGRPLB_1131	0.052528
efind	Ser	PGRPSD_494	0.052969
efind	CG15046	spz_595	0.0536009
efind	Acp65Aa	PGRPLA_3481	0.05377
efind	nec	PGRPSD_494	0.0542386
efind	dro5	PGRPLC_131	0.054515
efind	deltaCOP	Toll9_3231	0.0549175
efind	for	Toll_40757	0.0549175
efind	CG15046	PGRPSD_494	0.0553059
efind	CG11501	PGRPLC_6230	0.0555027
efind	Ddc	GNBP3_1642	0.0555027
efind	Drs	Toll9_3231	0.0555027
efind	Spn1	Toll9_3034	0.0555027
efind	TotX	DroL_393	0.0555027
efind	TotX	Drs_666	0.0555027
efind	Traf2	PGRPLF_2711	0.0555027
efind	TotC	spz_1741	0.0558608
efind	CG16836	PGRPLF_2711	0.0584716
efind	CG4793	CecC_1354	0.0593017
efind	TotA	Drs_666	0.0598228
efind	CG6687	PGRPLD_1032	0.0615039
efind	CG8791	Dro63D_1959	0.0615039
efind	CecA2	AttD_1581	0.0615039
efind	Obp83cd	PGRPSD_494	0.0615039
efind	Rel	BG4_762	0.0615039
efind	TotA	PGRPLC_206	0.0615039
efind	yellowf	BG4_1293	0.0615039
efind	IM1	PGRPSD_494	0.0616756
efind	CG11459	PGRPLC_3265	0.0619623
efind	CG11459	pll_2099	0.0619623
efind	CG15825	PGRPLA_1591	0.0619623
efind	CG16836	PGRPLC_6230	0.0619623
efind	Pli	Toll9_2539	0.0619623
efind	Ser	PGRPLC_3265	0.0619623
efind	TotC	Drs_666	0.0619623
efind	CG17119	CecAB_2394	0.0627371
efind	CG7695	PGRPLD_353	0.0627371
efind	IM3	CecAB_2394	0.0627371
efind	Mtk	GNBP75D_4856	0.0627371
efind	CG11501	spz_4241	0.0627929
efind	CG15065	BG4_1419	0.0627929
efind	CG8791	GNBP75D_2620	0.0627929
efind	CecB	GNBP75D_3486	0.0627929
efind	PGRPSB2	PGRPLC_3265	0.0627929
efind	TepI	CecC_1354	0.0627929
efind	Toll7	PGRPSD_494	0.0627929
efind	lectin24A	PGRPSD_494	0.0627929
efind	IM3	CecAB_2344	0.0630048
efind	CG6426	ECSIT_1441	0.0631457
efind	Jon65Aiv	PGRPLB_1131	0.0631457
efind	PGRPSB2	PGRPLA_3020	0.0631457
efind	ran	GNBP3_1642	0.0631457
efind	Stat92E	Drs_666	0.0633926
efind	smt3	BG4_1293	0.0657851
efind	CG31217	CecAB_2394	0.066775
efind	dro2	PGRPSD_494	0.066775
efind	CecA2	PGRPLD_1032	0.0676462
efind	fatspondin	Toll_41851	0.0681003
efind	CG31217	BG4_762	0.0685206
efind	dro3	CecAB_2394	0.0685206
efind	yin	PGRPSB1_1117	0.0686558
efind	CG16713	PGRPLC_206	0.0686748
efind	Or85b	PGRPSD_494	0.0686748
efind	SCAR	PGRPSD_494	0.0686748
efind	DptB	Toll_29040	0.0688465
efind	yellowf2	PGRPLD_353	0.0688504
efind	CG10680	BG4_1419	0.0694751
efind	CG6426	PGRPLD_353	0.0694751
efind	PGRPSD	PGRPLB_1408	0.0695952
efind	mxc	PGRPLF_2711	0.0715886
efind	dro4	BG4_1419	0.0717077
efind	MstProx	PGRPSD_494	0.0738627
efind	CG12896	PGRPLF_2711	0.0742185
efind	Def	tub_2715	0.0742185
efind	IM2	Dro63D_3962	0.0742185
efind	LysX	spz_180	0.0742185
efind	Pli	ECSIT_1441	0.0770822
efind	msn	AttD_180	0.0770822
efind	Nmda1	GNBP3_1642	0.0774504
efind	TotC	PGRPLC_6230	0.0774504
efind	Spn1	ECSIT_1441	0.0774678
efind	LysE	PGRPLB_381	0.0790621
efind	CG7738	PGRPSD_494	0.0791621
efind	CG9468	DroL_1058	0.0803305
efind	Fst	DroL_393	0.0809983
efind	LysE	PGRPSD_494	0.08128
efind	TotC	spz_4241	0.0835254
efind	Fbp1	BG4_762	0.0851642
efind	Pvr	PGRPSD_494	0.0851642
efind	CG30076	PGRPSD_494	0.0852017
efind	Uro	GNBP75D_2620	0.0857526
efind	Mvl	PGRPSD_494	0.0864645
efind	TepI	PGRPLB_1131	0.0864645
efind	Uro	Dro63D_1959	0.0864645
efind	slpr	Toll9_4634	0.0864645
efind	PGRPSC2	Drs_201	0.0871985
efind	Chc	GNBP75D_3486	0.0878454
efind	Jon99Ci	CecC_1354	0.0878454
efind	gcm2	PGRPLD_1032	0.0878454
efind	upd2	PGRPLC_3265	0.0878454
efind	CG13422	BG4_1483	0.0889442
efind	CG9733	CecAB_2344	0.0889442
efind	Drs	Toll_29040	0.0889442
efind	Fst	Dro63D_1959	0.0889442
efind	Jon99Ci	ECSIT_2471	0.0889442
efind	MtnB	PGRPLA_1071	0.0889442
efind	Tehao	PGRPLA_410	0.0889442
efind	upd2	PGRPLA_1071	0.0889442
efind	CG16836	PGRPLB_21	0.0891414
efind	CG6426	Toll_40757	0.0891414
efind	Thor	PGRPLF_2711	0.0891414
efind	Tl	Toll9_3034	0.0891414
efind	TotC	pll_2099	0.0891414
efind	msn	PGRPSD_494	0.0891414
efind	slpr	PGRPSD_494	0.0891414
efind	CG40370	GNBP3_1642	0.0896897
efind	CG9733	CecC_1354	0.0899418
efind	ref_2_P	PGRPLB_5939	0.0899418
efind	egr	Tsf2_1427	0.0907963
efind	Bc	PGRPSD_494	0.0917204
efind	CG31217	PGRPLB_1408	0.0917204
efind	CG6687	DroL_393	0.0917204
efind	CecA2	PGRPLD_2839	0.0917204
efind	CecB	CecAB_1096	0.0917204
efind	Fer1HCH	PGRPSD_494	0.0917204
efind	IM1	Dro63D_3962	0.0917204
efind	Or85b	CecC_1354	0.0917204
efind	Tak1	Rel_2420	0.0917204
efind	TotM	spz_4241	0.0917204
efind	ik2	Toll_41582	0.0917204
efind	ran	Drs_666	0.0917204
efind	AttB	Drs_666	0.0920389
efind	CG31217	GNBP3_1642	0.0920389
efind	cabut	CecAB_1096	0.0929811
efind	CG14204	PGRPSD_494	0.0937253
efind	CG8791	Toll9_5137	0.0937253
efind	LysD	Toll9_3579	0.0937253
efind	Gld	PGRPSD_494	0.0961329
efind	Spn2	PGRPLB_1408	0.0962636
efind	CG8791	Toll9_3579	0.0969709
efind	CG12470	PGRPLA_410	0.0974022
efind	CG8913	PGRPLD_353	0.0974022
efind	CG9468	GNBP3_160	0.0974022
efind	Mkk4	PGRPLA_1591	0.0974022
efind	CG8791	PGRPSD_1547	0.0987721
efind	dro4	PGRPLB_1408	0.0987934
efind	CG11459	spz_1741	0.0988161
efind	CG16713	CecAB_2344	0.0988161
efind	Def	DroL_1058	0.0988161
efind	TotX	Drs_201	0.0988161
efind	Traf2	Drs_666	0.0988161
efind	dro5	PGRPLC_345	0.0988161
efind	nec	spz_180	0.0988161
efind	CG14564	CecC_1354	0.0996269
efind	CG40370	CecAB_2394	0.100186
smind	Keap1	PGRPLA_3481	5.85919e-07
smind	AttD	tub_2715	1.47125e-05
smind	Keap1	PGRPLC_3265	9.15379e-05
smind	CG4229	PGRPLA_3481	0.000183952
smind	Spn1	PGRPLB_1131	0.000234364
smind	TotC	Toll9_3034	0.000234364
smind	TotM	Toll9_3034	0.000234364
smind	TotM	Drs_666	0.000264234
smind	RpS6	PGRPSD_494	0.000345074
smind	Cralbp	PGRPLA_3481	0.000353942
smind	TotC	PGRPLC_465	0.00042474
smind	CG4793	PGRPSD_494	0.000768658
smind	Anp	PGRPLC_3265	0.000854038
smind	Mekk1	Toll_1186	0.000854038
smind	CG4229	PGRPLC_3265	0.000897842
smind	Ddc	GNBP3_1642	0.000897842
smind	CG4229	Toll_1186	0.00100706
smind	CG8791	Toll9_3034	0.00116017
smind	dah	PGRPLC_3265	0.00121756
smind	scb	PGRPLA_3481	0.00122195
smind	Drs	Dro63D_3962	0.00182684
smind	N	PGRPLA_3481	0.00240274
smind	TotM	PGRPLC_465	0.00240274
smind	TotM	Drs_201	0.00257841
smind	CG8791	PGRPLC_465	0.00275202
smind	CG15062	PGRPSD_494	0.00322308
smind	Toll9	PGRPSD_494	0.00322308
smind	CG12470	GNBP3_1642	0.00349437
smind	Cralbp	PGRPLC_3265	0.0036239
smind	CG11501	Drs_201	0.00373054
smind	yellowf2	PGRPLC_3265	0.00470143
smind	CG40192	PGRPSD_494	0.00544241
smind	Mekk1	PGRPLC_3265	0.00548507
smind	Dredd	Toll_1186	0.00589306
smind	CG11501	Rel_1344	0.00697127
smind	Ddc	CecAB_2394	0.00827951
smind	Mekk1	PGRPLA_3481	0.00827951
smind	dro5	PGRPSD_494	0.00971536
smind	CG11501	PGRPLC_465	0.00986699
smind	Dredd	PGRPLC_3265	0.00991105
smind	CG4229	PGRPLA_3020	0.0112135
smind	Dredd	PGRPLB_1246	0.0116691
smind	CG1259	PGRPSD_494	0.0123768
smind	Act88F	PGRPSD_214	0.0133312
smind	CG9733	PGRPSD_494	0.0133312
smind	Dredd	Drs_666	0.0133312
smind	Jon65Aiv	GNBP75D_1209	0.0133312
smind	LysD	Toll_1186	0.0133312
smind	AttD	Drs_666	0.0133342
smind	CG11501	Toll9_3034	0.0136337
smind	Pak	PGRPSD_494	0.0136713
smind	CG11501	Drs_666	0.0158555
smind	Fst	Toll_40757	0.0158555
smind	AttD	PGRPLD_2839	0.0159678
smind	CG8791	PGRPLC_3265	0.0159678
smind	CecB	tub_2715	0.0159678
smind	LysX	PGRPSD_494	0.0159678
smind	CG7738	PGRPLA_3481	0.0177204
smind	Jon65Aiv	GNBP75D_3696	0.018001
smind	Traf3	PGRPLC_3265	0.018001
smind	Mekk1	PGRPLB_1246	0.0182501
smind	dro3	CecC_1660	0.0185251
smind	Zip3	Drs_201	0.0185742
smind	CG5963	PGRPLC_3265	0.0201225
smind	Keap1	PGRPLA_3020	0.0201225
smind	Fer2LCH	CecAB_2394	0.0202235
smind	TotC	Drs_666	0.0209252
smind	TotX	PGRPLC_465	0.0209252
smind	Mtk	PGRPLB_1131	0.0210234
smind	Stat92E	GNBP3_1642	0.0210234
smind	Zip3	Drs_666	0.0211644
smind	CG11459	PGRPLC_465	0.0214272
smind	CG12114	Rel_2881	0.0214272
smind	Cralbp	PGRPLA_3020	0.0214272
smind	Hmu	GNBP75D_3486	0.0214272
smind	Jra	Toll_1186	0.0214272
smind	Spn1	PGRPSD_494	0.0214272
smind	Traf3	PGRPLA_3481	0.0214272
smind	Zip3	PGRPLC_3265	0.0214272
smind	imd	Toll_1186	0.0214272
smind	pll	PGRPSD_494	0.0214272
smind	dah	PGRPLA_3481	0.0218545
smind	CG8791	Toll_1186	0.0223922
smind	Act88F	PGRPLA_3481	0.0230425
smind	CG5909	Drs_666	0.0230425
smind	CecB	PGRPLD_2839	0.0230425
smind	Drsl	PGRPLA_3481	0.0230425
smind	Jon65Aiv	GNBP75D_1041	0.0230425
smind	aop	Rel_4867	0.0230425
smind	dome	GNBP3_1642	0.0230425
smind	CG12470	pll_441	0.0235987
smind	Cyp18a1	Toll_705	0.0235987
smind	Idgf2	GNBP75D_4856	0.0255974
smind	Jon25Bii	PGRPLA_3481	0.0255974
smind	18w	PGRPSD_494	0.0261282
smind	Act88F	BG4_1507	0.0261282
smind	Anp	PGRPLB_381	0.0261282
smind	AttD	Drs_201	0.0261282
smind	CG16836	Toll9_3231	0.0261282
smind	CG17278	Drs_201	0.0261282
smind	Fer2LCH	PGRPSD_494	0.0261282
smind	Nmda1	PGRPLC_3265	0.0261282
smind	Spn2	PGRPLC_3265	0.0261282
smind	TotX	Toll9_3034	0.0261282
smind	dro4	GNBP75D_3696	0.0261282
smind	CG11459	Toll9_3034	0.0267193
smind	CG11459	Drs_201	0.026775
smind	Toll9	PGRPLA_3481	0.026775
smind	scb	PGRPLC_3265	0.026775
smind	LysP	PGRPLC_465	0.027496
smind	gcm	PGRPSD_494	0.027496
smind	CG13394	PGRPLA_3481	0.0275463
smind	CG5909	PGRPLC_3265	0.0275463
smind	Phk3	PGRPLA_3481	0.0275463
smind	Jon99Ci	Tsf2_2430	0.0276246
smind	Pli	CecAB_1096	0.0279028
smind	Drs	Toll9_3231	0.0279822
smind	Pvr	PGRPSD_494	0.028038
smind	CG6426	PGRPLB_1131	0.0283919
smind	fatspondin	BG4_1419	0.0283919
smind	CG15046	PGRPLF_2711	0.0293472
smind	CG31217	PGRPSD_494	0.0293472
smind	Keap1	Toll_1186	0.0293472
smind	TotA	pll_1214	0.0293472
smind	CG13394	PGRPSD_494	0.0296823
smind	CG2217	tub_2715	0.0296823
smind	CG9184	PGRPLC_3265	0.0296823
smind	IM23	PGRPLD_4832	0.0296823
smind	LysE	Toll_1186	0.0296823
smind	TotC	Toll_40862	0.0296823
smind	TotA	Toll9_3034	0.0306122
smind	CG15065	Toll9_3231	0.0312064
smind	Cyp4c3	PGRPLC_3265	0.0312064
smind	yellowf2	PGRPLA_3481	0.0331951
smind	Jon25Biii	PGRPLB_1131	0.0338357
smind	SrCII	PGRPLB_381	0.0343338
smind	CG15046	spz_595	0.0345275
smind	CG8791	Dro63D_3962	0.0345275
smind	ome	Rel_2881	0.0345275
smind	AttD	tub_2866	0.0355733
smind	Def	tub_2866	0.0355733
smind	Drsl	PGRPLC_3265	0.0355733
smind	Fer2LCH	BG4_762	0.0355733
smind	Toll9	Toll_1186	0.0355733
smind	CG4229	PGRPLB_1246	0.0374974
smind	dro3	CecAB_2344	0.0384832
smind	Lsp2	CecC_1290	0.0390441
smind	dro3	Tsf2_1427	0.0390441
smind	mbo	Toll_705	0.0390441
smind	ran	Toll_1186	0.0390441
smind	CG8791	Toll9_3579	0.039901
smind	CG5909	PGRPLA_3481	0.0399365
smind	BG4	PGRPLC_3265	0.0406751
smind	TotM	PGRPLC_3265	0.041534
smind	Lsp2	GNBP3_1642	0.0433718
smind	CG11459	Drs_666	0.043396
smind	PGRPSC2	tub_2866	0.0440631
smind	CG7738	PGRPLC_3265	0.0444413
smind	Jon65Aiv	GNBP75D_3386	0.0445693
smind	TotC	Drs_201	0.0445693
smind	TotC	PGRPSD_494	0.0453726
smind	TotC	PGRPLC_3265	0.0484507
smind	dah	PGRPLA_3020	0.0486634
smind	BG4	PGRPLA_3481	0.0487765
smind	CG11501	Rel_2881	0.0487765
smind	CG4229	Drs_666	0.0487765
smind	Jon25Bii	PGRPLC_3265	0.0487765
smind	Jon25Biii	PGRPLB_1246	0.0487765
smind	shot	PGRPSD_494	0.0487765
smind	Uro	Toll_41582	0.0498086
smind	for	PGRPLA_3481	0.0498086
smind	srp	ECSIT_2471	0.0505783
smind	TotC	Toll9_607	0.0506388
smind	CG13503	PGRPLB_381	0.0509641
smind	CG7635	tub_2715	0.0509641
smind	Traf3	Toll_1186	0.0514613
smind	Jon99Ci	Rel_111	0.0516986
smind	CG12470	CecAB_2394	0.0555849
smind	Gr61a	GNBP75D_3350	0.0555849
smind	CG6663	AttD_180	0.0560552
smind	Uev1A	PGRPLA_3481	0.0575348
smind	ECSIT	PGRPLC_3265	0.0575962
smind	CG13394	PGRPLC_3265	0.0580105
smind	Mtk	Toll9_3231	0.0580105
smind	Uev1A	PGRPLB_1131	0.0580105
smind	Drs	Toll9_3034	0.0584376
smind	IM4	CecAB_3759	0.0584376
smind	Spn2	PGRPLA_3481	0.0584376
smind	Tsf3	PGRPSB2_1062	0.0584376
smind	fh	PGRPLB_1246	0.0584376
smind	CG3066	PGRPLD_1032	0.0588541
smind	Def	PGRPLD_1032	0.0589769
smind	CG6663	GNBP3_1642	0.0590752
smind	mbo	PGRPLA_410	0.0590752
smind	Act5C	PGRPSD_494	0.0595864
smind	Drs	BG4_1293	0.0595864
smind	ran	Drs_666	0.0599764
smind	N	PGRPLC_3265	0.0604908
smind	cact	Toll9_2920	0.0619858
smind	LysP	Toll9_3034	0.0623018
smind	LysE	GNBP75D_3696	0.0625985
smind	Acp65Aa	PGRPLD_1032	0.0627129
smind	Gr61a	GNBP75D_3696	0.0627129
smind	MtnB	Rel_2881	0.0627129
smind	Pu	PGRPLB_1246	0.0627129
smind	TotX	Drs_201	0.0627129
smind	dro3	CecAB_2394	0.0627129
smind	mbo	CecAB_2344	0.0627129
smind	Jon65Aiv	GNBP75D_3350	0.0630501
smind	LysE	GNBP75D_1041	0.0630501
smind	Spn2	CecAB_2394	0.0630501
smind	CG16790	PGRPSD_494	0.0639677
smind	psh	GNBP75D_3486	0.064267
smind	fatspondin	BG4_1507	0.064301
smind	Jon99Ci	ECSIT_2471	0.0648529
smind	CG4349	GNBP75D_1041	0.066648
smind	Acp65Aa	GNBP75D_1041	0.0674708
smind	CG33047	PGRPLC_3265	0.0674708
smind	Fer2LCH	GNBP3_1642	0.0674708
smind	ran	GNBP3_1642	0.0674708
smind	Acp65Aa	CecAB_1096	0.068778
smind	Dredd	PGRPLA_3481	0.0690857
smind	Pli	PGRPSD_494	0.0704216
smind	Acp65Aa	CecAB_2394	0.0707819
smind	GNBP1	spz_595	0.0707819
smind	dome	CecAB_2394	0.0707819
smind	Stat92E	CecAB_2394	0.0719388
smind	fatspondin	PGRPLF_1088	0.0725706
smind	Acp65Aa	GNBP3_1642	0.0728393
smind	CG5963	PGRPSD_494	0.0757411
smind	Drs	PGRPLC_465	0.0757411
smind	Spn5	ECSIT_2138	0.0757411
smind	ref_2_P	Rel_2420	0.0757411
smind	phl	GNBP75D_3486	0.0757479
smind	CG6663	PGRPLC_3265	0.0758017
smind	dl	PGRPLB_1131	0.0758017
smind	CG30076	PGRPLD_4174	0.0759082
smind	CG40192	Toll9_607	0.0759082
smind	CG15065	CecAB_2394	0.0759137
smind	PGRPSC2	GNBP3_1642	0.0759137
smind	TotA	Drs_666	0.0759137
smind	brm	PGRPSB2_1062	0.0759137
smind	cora	Toll_1186	0.0759137
smind	dro6	PGRPSD_494	0.0759137
smind	mxc	PGRPLF_2711	0.0759137
smind	CG7940	PGRPSD_494	0.0762567
smind	LysD	Drs_666	0.0762567
smind	Spn3	PGRPSB1_1117	0.0764228
smind	CG16836	Toll9_3034	0.0770332
smind	Zip3	PGRPLC_465	0.0772258
smind	AttC	PGRPLC_206	0.0776464
smind	Def	PGRPLD_4832	0.0776464
smind	CG4269	Toll_705	0.0787072
smind	CG12470	CecAB_3759	0.0798313
smind	CG14204	Rel_4867	0.0798313
smind	Ddc	Drs_666	0.0798313
smind	TotC	Toll9_3579	0.0798313
smind	aPKC	PGRPSD_494	0.0798313
smind	ref_2_P	Rel_4867	0.0798313
smind	AttD	Rel_793	0.0810478
smind	CG14204	PGRPLC_3265	0.0817725
smind	Jon65Ai	pll_2099	0.0817725
smind	Jon65Aiv	PGRPSB2_1429	0.0817725
smind	LysE	Drs_666	0.0817725
smind	LysX	CecAB_3759	0.0823792
smind	Pu	tub_2715	0.0823792
smind	Acp65Aa	GNBP75D_1209	0.0825227
smind	Drs	CecAB_3759	0.0825227
smind	Fst	Toll_41851	0.0825227
smind	Mekk1	PGRPSD_1121	0.0825227
smind	Nos	PGRPSB2_1062	0.0825227
smind	Act88F	BG4_1419	0.0825503
smind	CG1102	GNBP3_679	0.0825503
smind	CG15065	Dro63D_3962	0.0825503
smind	CG16836	Drs_666	0.0825503
smind	CG4269	PGRPLC_465	0.0825503
smind	CG4269	Toll9_3034	0.0825503
smind	GNBP3	CecAB_2394	0.0825503
smind	Mtk	DroL_1142	0.0825503
smind	PGRPLB	PGRPLD_2839	0.0825503
smind	Spn1	Toll_1186	0.0825503
smind	SrCI	Tsf2_2430	0.0825503
smind	brm	PGRPSD_494	0.0825503
smind	dl	PGRPLC_3265	0.0825503
smind	mxc	PGRPSD_494	0.0825503
smind	CG14957	PGRPSB1_1404	0.0828275
smind	LysE	GNBP75D_1209	0.0833778
smind	Dredd	PGRPSD_1121	0.0840207
smind	Mekk1	Drs_666	0.0840207
smind	PGRPSC2	pll_441	0.0840207
smind	Spn1	GNBP3_1642	0.0840207
smind	Spn1	spz_180	0.0840207
smind	Cyp4c3	PGRPLA_3481	0.0845181
smind	IM10	BG4_1293	0.0845181
smind	Toll6	PGRPLA_3481	0.0845181
smind	TotM	Toll_40862	0.0849014
smind	MstProx	PGRPSD_494	0.0855542
smind	TotX	Drs_666	0.0855542
smind	Acp65Aa	CecC_1290	0.0861789
smind	Spn1	Toll9_3034	0.0863026
smind	CG11501	Toll9_3579	0.0868271
smind	CG14204	PGRPLA_3481	0.0868271
smind	CG6361	PGRPLD_4832	0.0868271
smind	CG6663	CecAB_2394	0.0868271
smind	Acp65Aa	GNBP75D_3386	0.0872282
smind	aPKC	PGRPLA_3481	0.0872282
smind	TotA	CecAB_3759	0.0877544
smind	IM3	PGRPLB_1246	0.0887985
smind	CG40192	Toll_40862	0.0903641
smind	Drs	PGRPLC_6230	0.0903641
smind	N	PGRPLA_3020	0.0903641
smind	Spn2	AttD_180	0.0903641
smind	TotM	Tsf2_2430	0.0903641
smind	IM10	PGRPLD_4832	0.0910126
smind	Spn2	CecAB_3759	0.0910126
smind	Spn2	GNBP3_1642	0.0910126
smind	TotX	AttD_180	0.0910126
smind	shot	PGRPLC_3265	0.0910126
smind	Spn2	CecC_1354	0.0927023
smind	CG6805	PGRPLC_6230	0.0931483
smind	Mtk	GNBP75D_3486	0.0931483
smind	Obp57c	pll_441	0.0931483
smind	Abi	PGRPLB_1131	0.0933625
smind	Acp65Aa	PGRPLD_4174	0.0933654
smind	CG4349	GNBP75D_1209	0.0935546
smind	BG4	Toll_1186	0.0947618
smind	CG4349	PGRPLF_2711	0.0947618
smind	Spn1	pll_441	0.0949268
smind	CG8791	Toll9_607	0.0950746
smind	crq	PGRPLA_410	0.0955383
smind	lectin24A	ECSIT_2138	0.0955383
smind	TotC	PGRPLA_3481	0.0969592
smind	Traf2	Dro63D_3962	0.0969592
smind	for	Toll_40757	0.0969592
smind	mbo	PGRPLA_1591	0.0972908
smind	CG9675	ECSIT_2138	0.0974463
smind	CG9675	PGRPLC_465	0.0974463
smind	Gr61a	Rel_4867	0.0976562
smind	CG11459	PGRPLB_21	0.0985976
smind	CG14957	GNBP75D_1209	0.0985976
smind	CG7738	Toll_1186	0.0985976
smind	CecA2	CecC_1290	0.0985976
smind	Cralbp	AttD_180	0.0985976
smind	Fer2LCH	Toll9_1979	0.0985976
smind	ple	CecAB_1096	0.0985976
smind	IM1	DroL_1142	0.0988992
smind	nec	GNBP75D_3386	0.0988992
smind	Dredd	Toll9_3034	0.0992081
smind	Keap1	Drs_666	0.0992081
smind	cora	PGRPLC_3265	0.0992081
