# Supplementary material for: Genotype and Gene Expression Associations with Immune Function in Drosophila
Source: PLoS Genet. 2010 Jan 8;6(1):e1000797. doi: 10.1371/journal.pgen.1000797 (PMC2793509; doi:10.1371/journal.pgen.1000797)
Supplement: Table S6 — Annotation information for all SNPs included in this study. (0.03 MB XLS) [file pgen.1000797.s007.xls]

## Sheet: Sheet1
Table S6: Annotation information for markers used in this study
Marker name	Locus	Chr	FlyBase R5 position	Method	Type	Kind	Notes
Dro63D_1959	Dro63D	3L	3314524	pyrosequencing	exon	silent
Dro63D_2910	Dro63D	3L	3315475	pyrosequencing	intergenic	noncoding	between dro3 and dro4
Dro63D_3962	Dro63D	3L	3316527	pyrosequencing	intergenic	noncoding	between dro4 and dro5
DroL_1588	DroL	3L	3335200	SNPlex	downstream	noncoding	downstream of Drs-l
DroL_1142	DroL	3L	3335646	SNPlex	exon	replacement (A/V)
DroL_1058	DroL	3L	3335730	SNPlex	exon	replacement (C/F)
DroL_393	DroL	3L	3336395	pyrosequencing	upstream	noncoding	upstream of dro6
Drs_201	Drs	3L	3368770	pyrosequencing	upstream	noncoding	upstream of Drs
Drs_666	Drs	3L	3369235	pyrosequencing	upstream	noncoding	upstream of Drs
PGRPLD_353	PGRPLD	3L	5772498	SNPlex	upstream	noncoding
PGRPLD_1032	PGRPLD	3L	5773177	SNPlex	5' UTR	noncoding	PGRP-RB, -RC
PGRPLD_2839	PGRPLD	3L	5774984	SNPlex	intron	noncoding	PGRP-RB, -RC, -RA
PGRPLD_3124	PGRPLD	3L	5775269	snpstream	exon	silent	PGRP-RB, -RC, -RA
PGRPLD_4174	PGRPLD	3L	5776319	SNPlex	exon	silent	PGRP-RB, -RC, -RA
PGRPLD_4832	PGRPLD	3L	5776977	SNPlex	3' UTR	noncoding	PGRP-RB, -RC, -RA
PGRPSD_214	PGRPSD	3L	7643519	SNPlex	upstream	noncoding
PGRPSD_494	PGRPSD	3L	7643799	pyrosequencing	upstream	noncoding
PGRPSD_621	PGRPSD	3L	7643926	pyrosequencing	upstream	noncoding
PGRPSD_1121	PGRPSD	3L	7644426	SNPlex	exon	replacement (E/V)
PGRPSD_1547	PGRPSD	3L	7644852	SNPlex	downstream	noncoding
GNBP3_160	GNBP3	3L	8947281	pyrosequencing	upstream	noncoding
GNBP3_452	GNBP3	3L	8947573	SNPlex	upstream	noncoding
GNBP3_679	GNBP3	3L	8947800	fRFLP/MseI	upstream	noncoding
GNBP3_701	GNBP3	3L	8947822	pyrosequencing	upstream	noncoding
GNBP3_1642	GNBP3	3L	8948763	SNPlex	exon	replacement (P/L)
PGRPLA_410	PGRPLA	3L	9326842	pyrosequencing	upstream	noncoding
PGRPLA_1071	PGRPLA	3L	9327503	SNPlex	5' UTR	noncoding	PGRP-LA-RD, -RE
PGRPLA_1591	PGRPLA	3L	9328023	SNPlex	exon	silent	PGRP-LA-RD, -RE
PGRPLA_3020	PGRPLA	3L	9329452	SNPlex	exon	silent	PGRP-LA-RC, -RF; intron -RD, -RE; 5' UTR -RC
PGRPLA_3481	PGRPLA	3L	9329913	SNPlex	exon	silent	PGRP-LA-RC, -RF, -RD, -RE; 5' UTR -RC
PGRPLA_3707	PGRPLA	3L	9330139	pyrosequencing	exon	replacement (S/A)	PGRP-LA-RC, -RF, -RD, -RE; 5' UTR -RC, 3' UTR -RD
PGRPLA_4256	PGRPLA	3L	9330688	SNPlex	exon	silent	PGRP-LA-RC, -RF, -RD, -RE; 3' UTR -RD
PGRPLC_131	PGRPLC	3L	9332685	pyrosequencing	upstream	noncoding
PGRPLC_206	PGRPLC	3L	9332760	fRFLP/BsrGI	upstream	noncoding
PGRPLC_345	PGRPLC	3L	9332899	pyrosequencing	upstream	noncoding
PGRPLC_465	PGRPLC	3L	9333019	SNPlex	upstream	noncoding
PGRPLC_597	PGRPLC	3L	9333151	pyrosequencing	upstream	noncoding
PGRPLC_884	PGRPLC	3L	9333438	pyrosequencing	upstream	noncoding
PGRPLC_3265	PGRPLC	3L	9335819	SNPlex	exon	replacement (T/K)	all
PGRPLC_5624	PGRPLC	3L	9338178	SNPlex	exon	replacement (R/S)	-RB; intron: -RA, -RC
PGRPLC_6230	PGRPLC	3L	9338784	SNPlex	exon	replacement (R/K)	-RA; intron: -RB, -RC
PGRPLC_6635	PGRPLC	3L	9339189	SNPlex	exon	replacement (K/Q)	-RA; intron: -RB, -RC
PGRPLF_588	PGRPLF	3L	9342299	SNPlex	intergenic	noncoding	between PGRP-LC and PGRP-LF
PGRPLF_1088	PGRPLF	3L	9342799	SNPlex	exon	replacement (V/A)
PGRPLF_2262	PGRPLF	3L	9343973	SNPlex	intron	noncoding
PGRPLF_2711	PGRPLF	3L	9344422	SNPlex	3' UTR	noncoding
Tsf2_3403	Tsf2	3L	12524418	snpstream	exon	silent
Tsf2_2883	Tsf2	3L	12524938	snpstream	intron	noncoding
Tsf2_2430	Tsf2	3L	12525391	snpstream	exon	replacement (A/G)
Tsf2_1427	Tsf2	3L	12526394	pyrosequencing	exon	silent
PGRPSB2_288	PGRPSB2	3L	16718936	pyrosequencing	upstream	noncoding
PGRPSB2_387	PGRPSB2	3L	16719035	pyrosequencing	upstream	noncoding
PGRPSB2_529	PGRPSB2	3L	16719177	pyrosequencing	upstream	noncoding
PGRPSB2_1062	PGRPSB2	3L	16719710	SNPlex	exon	silent
PGRPSB2_1326	PGRPSB2	3L	16719974	SNPlex	exon	silent
PGRPSB2_1429	PGRPSB2	3L	16720077	pyrosequencing	exon	silent
PGRPSB1_1404	PGRPSB1	3L	16720679	pyrosequencing	exon	replacement (S/A)
PGRPSB1_1117	PGRPSB1	3L	16720966	pyrosequencing	intron	noncoding
PGRPSB1_958	PGRPSB1	3L	16721125	pyrosequencing	upstream	noncoding
PGRPSB1_573	PGRPSB1	3L	16721510	pyrosequencing	upstream	noncoding
PGRPSB1_154	PGRPSB1	3L	16721929	pyrosequencing	upstream	noncoding
GNBP75D_1041	GNBP75D	3L	18666613	SNPlex	3' UTR	noncoding	GNBP2 (all)
GNBP75D_1209	GNBP75D	3L	18666781	SNPlex	exon	silent	GNBP2 (-RA, -RB, -RD); 3' UTR -RC
GNBP75D_2330	GNBP75D	3L	18667902	SNPlex	exon	silent	GNBP2 (all)
GNBP75D_2620	GNBP75D	3L	18668192	fRFLP/TaqI	intron	noncoding	GNBP2 (all)
GNBP75D_3350	GNBP75D	3L	18668922	SNPlex	5' UTR	noncoding	GNBP1
GNBP75D_3386	GNBP75D	3L	18668958	fRFLP/HpyCH4IV	5' UTR	noncoding	GNBP1
GNBP75D_3486	GNBP75D	3L	18669058	pyrosequencing	5' UTR	noncoding	GNBP1
GNBP75D_3696	GNBP75D	3L	18669268	SNPlex	intron	noncoding	GNBP1
GNBP75D_3768	GNBP75D	3L	18669340	pyrosequencing	intron	noncoding	GNBP1
GNBP75D_4856	GNBP75D	3L	18670428	SNPlex	exon	replacement (H/Q)	GNBP1
Toll9_5137	Toll9	3L	20355687	SNPlex	exon	replacement (T/P)
Toll9_4634	Toll9	3L	20356190	SNPlex	exon	replacement (W/L)
Toll9_3579	Toll9	3L	20357245	SNPlex	intron	noncoding
Toll9_3231	Toll9	3L	20357593	SNPlex	exon	replacement (L/Q)
Toll9_3034	Toll9	3L	20357790	SNPlex	exon	replacement (A/S)
Toll9_2920	Toll9	3L	20357904	SNPlex	exon	replacement (W/R)
Toll9_2539	Toll9	3L	20358285	SNPlex	intron	noncoding
Toll9_1979	Toll9	3L	20358845	SNPlex	exon	silent
Toll9_607	Toll9	3L	20360217	SNPlex	upstream	noncoding
tub_2715	tub	3R	214682	SNPlex	exon	replacement (R/Q)
tub_2866	tub	3R	214833	pyrosequencing	exon	silent
ECSIT_1367	ECSIT	3R	1682674	pyrosequencing	exon	silent
ECSIT_1441	ECSIT	3R	1682748	snpstream	exon	replacement (G/A)
ECSIT_2138	ECSIT	3R	1683445	SNPlex	exon	silent
ECSIT_2471	ECSIT	3R	1683778	SNPlex	downstream	noncoding
Rel_4867	Rel	3R	4869832	SNPlex	downstream	noncoding
Rel_2881	Rel	3R	4871818	SNPlex	exon	silent	Rel (all)
Rel_2420	Rel	3R	4872279	SNPlex	exon	silent	Rel (all)
Rel_1344	Rel	3R	4873355	SNPlex	5' UTR	noncoding	Rel (-RA, -RB)
Rel_793	Rel	3R	4873906	pyrosequencing	upstream	noncoding
Rel_111	Rel	3R	4874588	SNPlex	upstream	noncoding
PGRPLB_5939	PGRPLB	3R	7278803	SNPlex	exon	replacement (V/L)	all
PGRPLB_1408	PGRPLB	3R	7283334	fRFLP/MspI	exon	replacement (L/P)	-RC only
PGRPLB_1246	PGRPLB	3R	7283496	pyrosequencing	5' UTR	noncoding	-RC only
PGRPLB_1131	PGRPLB	3R	7283611	pyrosequencing	5' UTR	noncoding	-RC only
PGRPLB_381	PGRPLB	3R	7284361	SNPlex	upstream	noncoding
PGRPLB_21	PGRPLB	3R	7284721	pyrosequencing	upstream	noncoding
ird5_2981	ird5	3R	11873163	SNPlex	exon	replacement (K/E)
ird5_1624	ird5	3R	11874520	pyrosequencing	exon	silent
ird5_1273	ird5	3R	11874871	pyrosequencing	intron	noncoding
ird5_1161	ird5	3R	11874983	pyrosequencing	exon	silent
ird5_443	ird5	3R	11875701	pyrosequencing	upstream	noncoding
AttD_180	AttD	3R	13450170	SNPlex	upstream	noncoding
AttD_1581	AttD	3R	13451571	SNPlex	exon	replacement (N/S)
BG4_762	BG4	3R	17859966	pyrosequencing	upstream	noncoding
BG4_1293	BG4	3R	17860497	pyrosequencing	upstream	noncoding
BG4_1419	BG4	3R	17860623	fRFLP/Msp I	upstream	noncoding
BG4_1483	BG4	3R	17860687	pyrosequencing	upstream	noncoding
BG4_1507	BG4	3R	17860711	SNPlex	exon	replacement (P/T)
Toll_705	Toll	3R	22624470	pyrosequencing	upstream	noncoding
Toll_1186	Toll	3R	22624951	SNPlex	5' UTR	noncoding	Toll-RA, -RB
Toll_28569	Toll	3R	22652334	snpstream	5' UTR	noncoding	Toll-RA, -RB
Toll_29040	Toll	3R	22652805	SNPlex	intron	noncoding	Toll-RA, -RB
Toll_40757	Toll	3R	22664522	snpstream	exon	replacement (K/R)	Toll-RA, -RB
Toll_40862	Toll	3R	22664627	SNPlex	exon	replacement (T/I)	Toll-RA, -RB
Toll_41582	Toll	3R	22665347	snpstream	exon	replacement (R/H)	Toll-RA, -RB
Toll_41851	Toll	3R	22665616	SNPlex	exon	replacement (L/V)	Toll-RA, -RB
spz_4241	spz	3R	22892549	SNPlex	exon	replacement (T/P)	-RA, -RB, -RH; intron: -RC, --RD, -RE, -RF, -RI, -RJ
spz_1741	spz	3R	22895049	SNPlex	5' UTR	noncoding	all
spz_897	spz	3R	22895893	snpstream	upstream	noncoding
spz_862	spz	3R	22895928	pyrosequencing	upstream	noncoding
spz_759	spz	3R	22896031	SNPlex	upstream	noncoding
spz_595	spz	3R	22896195	pyrosequencing	upstream	noncoding
spz_180	spz	3R	22896610	SNPlex	upstream	noncoding
pll_2709	pll	3R	23077193	SNPlex	exon	silent
pll_2099	pll	3R	23077803	snpstream	exon	silent
pll_1214	pll	3R	23078688	SNPlex	5' UTR	noncoding
pll_953	pll	3R	23078949	SNPlex	upstream	noncoding
pll_441	pll	3R	23079461	SNPlex	upstream	noncoding
CecAB_1096	CecA1	3R	26036692	SNPlex	exon	replacement (V/A)
CecAB_2344	CecA2	3R	26037940	SNPlex	5' UTR	noncoding
CecAB_2394	CecA2	3R	26037990	SNPlex	exon	replacement (A/T)
CecAB_3759	CecB	3R	26039355	pyrosequencing	exon	silent
CecC_1290	CecC	3R	26042496	SNPlex	exon	silent
CecC_1354	CecC	3R	26042560	snpstream	3' UTR	noncoding
CecC_1660	CecC	3R	26042866	SNPlex	downstream	noncoding
