# Supplementary material for: Genotype and Gene Expression Associations with Immune Function in Drosophila
Source: PLoS Genet. 2010 Jan 8;6(1):e1000797. doi: 10.1371/journal.pgen.1000797 (PMC2793509; doi:10.1371/journal.pgen.1000797)
Supplement: Table S7 — Genotypes for each line, and mean bacterial load after infection with each bacteria for all lines. (0.21 MB XLS) [file pgen.1000797.s008.xls]

## Sheet: Sheet1
Table S7: Genotype and phenotype information for each line
Line		E. faecalis load	L. lactis load	S. marcescens load	P. rettgeri load		AttD_1581	AttD_180	BG4_1293	BG4_1419	BG4_1483	BG4_1507	BG4_762	CecAB_1096	CecAB_2344	CecAB_2394	CecAB_3759	CecC_1290	CecC_1354	CecC_1660	Dro63D_1959	Dro63D_2910	Dro63D_3962	DroL_1058	DroL_1142	DroL_1588	DroL_393	Drs_201	Drs_666	ECSIT_1367	ECSIT_1441	ECSIT_2138	ECSIT_2471	GNBP3_160	GNBP3_1642	GNBP3_452	GNBP3_679	GNBP3_701	GNBP75D_1041	GNBP75D_1209	GNBP75D_2330	GNBP75D_2620	GNBP75D_3350	GNBP75D_3386	GNBP75D_3486	GNBP75D_3696	GNBP75D_3768	GNBP75D_4856	PGRPLA_1071
10A		8.34275	13.4949	8.73425	12.285		AA	CC	AA	TT	AA	CC	AA	CC	TT	AA	TT	CC	CC	AA	GG	CC	GG	TT	GG	TT	CC	AA	TT	CC	CC	CC	AA	GG	CC	AA	CC	GG	AA	AA	GG	CC	AA	AA	TT	AA	TT	GG	TT
10B		8.79415	13.056	7.03237	13.1865		GG	TT	AA	GG	CC	AA	AA	TT	CC	GG	TT	CC	CC	GG	GG	CC	GG	CC	GG	AA	CC	AA	TT	CC	CC	CC	GG	TT	CC	GG	TT	CC	CC	GG	AA	CC	AA	AA	TT	GG	AA	CC	TT
10C		10.7065	14.292	7.01382	14.5376		GG	CC	NA	GG	CC	AA	TT	CC	TT	GG	TT	CC	CC	AA	GG	CC	AA	TT	TT	TT	CC	AA	TT	GG	CC	TT	AA	NA	CC	GG	CC	NA	AA	AA	GG	NA	GG	NA	NA	AA	TT	GG	TT
10D		9.43737	14.0494	7.67452	12.4837		AA	CC	AA	GG	CC	AA	AA	TT	CC	GG	CC	CC	TT	AA	GG	GG	GG	TT	NA	AA	CC	AA	TT	CC	NA	CC	AA	GG	CC	NA	CC	CC	NA	GG	NA	CC	NA	NA	NA	NA	NA	GG	TT
10E		8.04707	14.4791	8.14039	12.2922		AA	NA	AA	GG	CC	NA	AA	TT	TT	AA	NA	CC	NA	NA	AA	GG	GG	TT	NA	NA	TT	AA	TT	CC	CC	CC	NA	TT	NA	GG	CC	CC	NA	NA	NA	AA	NA	NA	TT	NA	NA	NA	NA
10F		7.1505	12.7988	5.67613	13.1076		NA	NA	NA	GG	CC	AA	NA	TT	CC	GG	CC	CC	CC	GG	GG	GG	AA	TT	NA	NA	CC	AA	TT	NA	CC	NA	AA	NA	NA	AA	CC	CC	CC	GG	AA	NA	GG	CC	TT	GG	AA	NA	CC
10G		7.71523	13.9492	6.89106	12.0724		NA	NA	AA	GG	CC	NA	NA	NA	TT	AA	NA	CC	CC	NA	GG	CC	GG	TT	GG	TT	CC	AA	TT	CC	CC	CC	AA	GG	CC	AA	TT	CC	CC	NA	NA	CC	NA	NA	NA	NA	NA	CC	TT
10H		8.49612	12.943	6.59171	13.1731		AA	TT	NA	GG	CC	NA	TT	NA	TT	NA	TT	CC	CC	NA	GG	GG	GG	TT	NA	TT	CC	AA	TT	CC	CC	CC	NA	NA	CC	NA	CC	GG	NA	NA	NA	CC	AA	AA	TT	NA	NA	GG	NA
11A		10.506	14.822	8.52581	12.6427		AA	CC	GG	GG	CC	AA	TT	CC	TT	GG	CC	CC	TT	AA	GG	GG	GG	TT	TT	TT	CC	AA	TT	CC	GG	CC	AA	TT	CC	GG	CC	CC	CC	GG	GG	CC	AA	CC	AA	AA	TT	CC	TT
11B		8.62329	13.7244	6.81724	12.1192		AA	TT	AA	TT	CC	CC	TT	TT	CC	GG	CC	AA	CC	GG	GG	CC	GG	TT	GG	TT	CC	AA	TT	CC	CC	CC	AA	GG	CC	AA	TT	CC	CC	GG	AA	CC	GG	CC	TT	GG	AA	CC	TT
11C		8.02913	13.7402	7.337	11.2956		NA	NA	AA	TT	AA	CC	AA	CC	TT	GG	CC	CC	CC	GG	GG	GG	GG	CC	GG	NA	CC	AA	TT	CC	CC	CC	GG	TT	CC	GG	CC	CC	CC	GG	AA	CC	GG	CC	AA	GG	AA	CC	TT
11D		10.1072	13.718	8.81624	14.8608		GG	NA	AA	TT	CC	CC	TT	TT	CC	GG	CC	CC	CC	GG	GG	CC	GG	TT	GG	TT	CC	AA	TT	GG	CC	CC	AA	GG	CC	AA	CC	CC	CC	GG	AA	CC	NA	CC	TT	AA	AA	CC	CC
11E		8.50829	13.163	6.65656	13.568		AA	TT	AA	TT	AA	CC	AA	TT	CC	GG	CC	CC	CC	GG	GG	GG	AA	CC	GG	AA	CC	AA	TT	CC	CC	CC	AA	GG	CC	GG	CC	GG	AA	AA	GG	CC	AA	AA	AA	GG	TT	GG	TT
11F		7.73994	13.8665	7.57112	13.8355		NA	NA	NA	NA	CC	AA	TT	NA	NA	NA	TT	NA	CC	NA	AA	GG	GG	NA	NA	NA	TT	AA	TT	CC	CC	CC	GG	NA	CC	AA	NA	CC	AA	AA	GG	CC	AA	AA	TT	AA	TT	GG	NA
11G		8.82987	15.1712	7.93022	12.0646		AA	TT	AA	TT	AA	CC	AA	TT	CC	GG	TT	CC	NA	AA	GG	CC	AA	CC	GG	AA	TT	AA	TT	CC	NA	CC	GG	TT	CC	GG	CC	CC	CC	GG	GG	CC	AA	CC	AA	AA	NA	CC	TT
11H		8.80919	15.1815	6.90108	12.2771		NA	TT	AA	GG	CC	AA	TT	TT	CC	GG	CC	NA	NA	GG	GG	CC	GG	NA	NA	AA	NA	GG	NA	CC	NA	CC	AA	TT	CC	GG	CC	NA	CC	GG	AA	CC	GG	CC	TT	GG	AA	CC	TT
12A		10.4271	14.3197	7.22762	11.7199		NA	NA	AA	TT	CC	CC	TT	NA	NA	NA	CC	NA	CC	NA	AA	GG	AA	NA	NA	NA	TT	AA	TT	CC	CC	CC	AA	TT	CC	AA	TT	CC	CC	AA	GG	AA	AA	AA	AA	AA	TT	CC	NA
12B		11.686	13.8932	8.66265	13.098		NA	NA	GG	GG	CC	NA	TT	NA	NA	NA	TT	NA	TT	NA	GG	CC	GG	NA	NA	NA	CC	AA	TT	CC	GG	NA	NA	TT	NA	NA	CC	CC	NA	NA	NA	CC	NA	CC	AA	NA	TT	NA	NA
12C		7.54858	15.1686	7.23478	11.6509		AA	TT	AA	TT	AA	CC	AA	CC	NA	AA	TT	CC	CC	AA	GG	GG	GG	CC	GG	NA	TT	AA	TT	CC	CC	CC	AA	GG	TT	AA	NA	NA	CC	GG	AA	AA	GG	CC	AA	GG	AA	CC	TT
12D		9.46337	14.8702	7.41411	12.1297		AA	TT	AA	TT	AA	CC	TT	TT	CC	GG	CC	CC	CC	GG	GG	CC	AA	CC	TT	TT	CC	AA	TT	CC	CC	CC	AA	GG	TT	AA	CC	NA	CC	GG	AA	AA	GG	CC	AA	GG	AA	CC	TT
12E		9.1956	12.3586	8.41471	11.5004		AA	TT	AA	GG	CC	AA	AA	TT	CC	GG	TT	CC	CC	GG	GG	CC	GG	CC	GG	AA	CC	AA	TT	GG	CC	CC	AA	GG	TT	AA	NA	NA	CC	GG	AA	CC	GG	CC	TT	GG	AA	CC	TT
12F		7.816	14.1777	7.66789	11.71		GG	CC	NA	GG	CC	AA	TT	CC	TT	GG	TT	CC	CC	GG	GG	CC	GG	CC	GG	AA	CC	AA	TT	GG	CC	TT	AA	NA	CC	AA	CC	GG	CC	GG	GG	CC	GG	AA	TT	GG	NA	CC	TT
12G		8.18943	14.5236	7.91072	13.3703		GG	CC	AA	TT	AA	CC	TT	TT	CC	GG	TT	CC	NA	AA	GG	CC	GG	TT	GG	TT	TT	AA	TT	GG	NA	TT	AA	GG	TT	AA	TT	NA	CC	AA	GG	AA	AA	AA	AA	AA	TT	CC	TT
13A		8.34887	15.2271	7.92694	12.0003		GG	CC	AA	TT	AA	CC	AA	TT	CC	GG	CC	CC	NA	AA	GG	CC	AA	TT	TT	TT	CC	AA	TT	CC	NA	CC	AA	TT	CC	GG	CC	GG	CC	GG	GG	CC	GG	CC	TT	GG	AA	CC	TT
1A		10.0843	12.7652	7.32153	14.6035		AA	TT	GG	GG	CC	AA	TT	TT	CC	GG	CC	CC	CC	GG	GG	GG	GG	CC	GG	AA	TT	AA	TT	CC	CC	CC	GG	GG	CC	AA	TT	CC	CC	GG	AA	CC	GG	AA	TT	GG	TT	CC	CC
1B		11.1685	15.2583	8.29129	12.3382		GG	CC	AA	TT	AA	CC	AA	CC	TT	AA	TT	AA	CC	GG	GG	GG	GG	NA	NA	NA	CC	AA	TT	CC	CC	CC	GG	GG	TT	AA	NA	GG	AA	AA	GG	CC	AA	AA	AA	GG	TT	GG	TT
1C		6.66428	14.6857	7.47681	12.4481		AA	TT	GG	GG	CC	CC	TT	TT	CC	GG	CC	CC	CC	GG	GG	CC	AA	TT	GG	TT	CC	AA	TT	CC	GG	CC	GG	TT	CC	GG	CC	CC	CC	GG	AA	CC	GG	CC	TT	GG	AA	CC	TT
1D		8.89933	12.3899	8.92053	13.1301		AA	NA	NA	NA	CC	CC	TT	TT	CC	GG	CC	CC	CC	GG	GG	CC	AA	TT	GG	TT	CC	AA	TT	CC	CC	CC	AA	NA	CC	GG	NA	CC	AA	AA	GG	CC	AA	AA	TT	AA	TT	GG	CC
1E		8.00528	14.1233	8.21289	14.4341		NA	CC	GG	GG	CC	AA	TT	TT	TT	AA	TT	AA	CC	GG	GG	GG	AA	TT	TT	TT	CC	AA	TT	CC	CC	CC	AA	GG	CC	NA	TT	NA	AA	AA	GG	CC	AA	AA	TT	AA	TT	GG	TT
1F		7.71213	8.825	7.23017	12.3712		GG	TT	AA	GG	CC	NA	AA	CC	TT	AA	TT	CC	CC	AA	GG	GG	AA	TT	TT	TT	CC	AA	TT	CC	CC	NA	NA	TT	NA	NA	NA	CC	NA	NA	NA	CC	NA	AA	TT	NA	TT	NA	TT
1G		8.82376	11.8187	7.27247	11.1153		AA	TT	AA	TT	AA	CC	AA	TT	TT	NA	TT	CC	CC	GG	GG	GG	GG	CC	GG	TT	CC	AA	TT	CC	CC	CC	AA	GG	CC	AA	CC	GG	CC	AA	GG	CC	AA	AA	TT	GG	AA	CC	TT
1H		10.8663	12.7159	7.314	13.2251		AA	TT	GG	GG	CC	AA	TT	TT	CC	GG	CC	CC	CC	GG	GG	GG	GG	CC	GG	AA	TT	AA	TT	CC	CC	CC	GG	GG	CC	AA	CC	CC	CC	GG	AA	CC	GG	CC	TT	GG	AA	CC	CC
2A		9.971	14.3068	7.22947	12.6955		GG	TT	AA	TT	AA	CC	AA	TT	CC	GG	TT	AA	TT	AA	GG	CC	GG	CC	GG	AA	CC	AA	TT	CC	CC	CC	AA	GG	CC	AA	TT	CC	CC	GG	AA	CC	GG	CC	TT	GG	AA	CC	TT
2B		11.6687	15.2202	9.57479	13.7481		AA	TT	AA	TT	CC	CC	TT	TT	CC	GG	CC	CC	CC	GG	GG	CC	AA	TT	GG	TT	CC	AA	TT	CC	CC	CC	AA	TT	CC	GG	CC	CC	AA	AA	GG	CC	AA	AA	AA	AA	TT	CC	TT
2C		8.12428	12.617	8.33407	12.2339		GG	CC	AA	TT	AA	CC	AA	CC	TT	AA	TT	AA	CC	GG	GG	CC	GG	CC	GG	AA	CC	AA	TT	CC	CC	CC	NA	GG	TT	AA	NA	GG	AA	AA	GG	CC	AA	AA	AA	AA	AA	CC	TT
2D		11.1154	14.9296	8.85607	**		GG	TT	AA	GG	CC	AA	AA	TT	CC	GG	TT	CC	CC	GG	GG	CC	GG	CC	GG	AA	CC	AA	TT	CC	CC	CC	GG	TT	CC	GG	TT	CC	CC	GG	AA	CC	AA	AA	TT	GG	AA	CC	TT
2E		9.54024	15.652	7.76994	16.0054		AA	TT	AA	TT	CC	AA	AA	TT	CC	GG	CC	CC	CC	AA	GG	GG	GG	CC	GG	AA	CC	AA	TT	CC	GG	CC	AA	GG	CC	AA	CC	NA	AA	AA	GG	CC	AA	AA	AA	AA	TT	GG	TT
2F		10.3211	13.2188	7.47822	12.0272		AA	CC	AA	TT	AA	CC	AA	TT	CC	GG	CC	CC	CC	AA	GG	CC	AA	TT	GG	AA	TT	AA	TT	CC	CC	CC	AA	TT	CC	GG	CC	CC	CC	GG	AA	CC	AA	CC	TT	GG	AA	CC	TT
2G		6.81425	12.0815	6.73613	12.3038		AA	NA	AA	TT	CC	CC	NA	NA	NA	GG	NA	NA	CC	GG	GG	GG	GG	CC	GG	NA	CC	AA	TT	CC	GG	CC	AA	NA	CC	AA	NA	NA	CC	GG	AA	CC	GG	CC	TT	GG	AA	NA	TT
2H		8.326	12.0468	7.81929	12.6774		GG	TT	AA	TT	AA	CC	AA	TT	CC	GG	TT	AA	TT	AA	GG	CC	AA	CC	GG	AA	CC	AA	TT	CC	CC	CC	AA	GG	CC	AA	CC	GG	CC	GG	AA	AA	GG	CC	AA	GG	AA	CC	TT
3A		8.96407	11.83	8.6684	14.6502		GG	CC	NA	GG	CC	NA	NA	TT	TT	GG	CC	CC	TT	AA	GG	NA	AA	NA	NA	AA	CC	NA	NA	NA	CC	CC	NA	GG	TT	AA	NA	NA	NA	NA	GG	CC	NA	AA	TT	NA	NA	NA	TT
3B		8.42476	12.5467	8.23271	13.1273		AA	CC	GG	GG	CC	AA	TT	TT	CC	GG	CC	CC	CC	AA	GG	CC	GG	CC	GG	AA	TT	AA	TT	CC	CC	CC	GG	TT	CC	GG	CC	CC	CC	GG	GG	CC	AA	CC	AA	AA	TT	CC	TT
3C		8.26288	12.4592	6.59969	11.0098		AA	CC	AA	TT	AA	CC	AA	TT	CC	GG	TT	CC	CC	AA	GG	CC	AA	TT	TT	TT	TT	AA	TT	GG	CC	TT	AA	TT	CC	GG	CC	CC	CC	GG	GG	CC	GG	CC	TT	GG	AA	CC	TT
3D		7.65565	12.2264	7.21873	13.1576		AA	TT	GG	GG	CC	AA	TT	CC	TT	AA	TT	CC	CC	AA	GG	GG	GG	TT	GG	AA	TT	AA	TT	CC	CC	CC	GG	TT	CC	GG	CC	CC	AA	AA	GG	CC	AA	AA	TT	AA	TT	GG	TT
3E		11.3189	13.6161	8.76892	11.2453		AA	TT	GG	GG	CC	AA	TT	TT	CC	GG	CC	CC	CC	GG	GG	GG	AA	TT	NA	TT	CC	AA	TT	CC	CC	CC	AA	GG	CC	AA	CC	GG	CC	GG	AA	CC	GG	CC	TT	GG	AA	CC	CC
3F		8.16921	13.8861	7.48362	12.2572		NA	NA	NA	GG	CC	AA	NA	NA	CC	NA	TT	CC	NA	NA	GG	CC	GG	CC	GG	AA	CC	AA	TT	CC	NA	CC	NA	GG	CC	AA	CC	CC	CC	GG	NA	CC	GG	CC	TT	GG	AA	CC	CC
3G		7.89735	11.603	6.47435	11.1566		AA	CC	AA	TT	AA	CC	AA	TT	TT	AA	CC	CC	CC	GG	GG	CC	AA	CC	GG	AA	CC	AA	TT	GG	CC	CC	AA	GG	TT	AA	NA	NA	AA	AA	GG	CC	AA	AA	TT	AA	TT	GG	TT
3H		7.76547	13.3929	7.82459	10.4298		AA	CC	AA	GG	CC	NA	TT	NA	NA	GG	CC	NA	CC	GG	NA	NA	NA	NA	GG	TT	CC	NA	TT	CC	CC	CC	AA	GG	CC	AA	TT	NA	CC	GG	NA	CC	GG	NA	TT	GG	NA	NA	TT
4A		7.48961	13.0032	8.19435	11.468		AA	CC	AA	TT	AA	CC	AA	CC	TT	AA	CC	CC	CC	GG	GG	GG	GG	CC	GG	AA	TT	AA	TT	CC	CC	CC	GG	TT	CC	AA	CC	CC	CC	GG	AA	CC	GG	CC	TT	GG	AA	CC	TT
4B		8.52694	12.2378	8.11705	13.01		NA	NA	AA	TT	NA	CC	NA	TT	CC	GG	CC	CC	CC	GG	GG	GG	AA	CC	GG	NA	CC	AA	TT	CC	CC	CC	NA	GG	CC	AA	CC	GG	NA	NA	NA	CC	NA	NA	TT	GG	TT	NA	CC
4C		8.19731	12.3242	7.07625	12.0139		AA	CC	GG	GG	CC	AA	TT	TT	CC	GG	CC	CC	CC	GG	GG	GG	GG	TT	GG	TT	TT	AA	TT	CC	CC	CC	AA	TT	CC	GG	CC	CC	CC	GG	AA	CC	GG	CC	TT	GG	AA	CC	CC
4D		10.6103	11.4157	9.45775	12.7074		GG	TT	AA	TT	CC	CC	TT	TT	CC	GG	CC	CC	CC	GG	GG	GG	AA	TT	GG	TT	CC	GG	GG	GG	GG	TT	AA	GG	CC	AA	CC	CC	CC	GG	AA	CC	GG	CC	TT	GG	AA	CC	TT
4E		6.35329	13.4225	6.75675	12.5642		GG	CC	AA	TT	AA	CC	AA	TT	TT	AA	CC	CC	TT	AA	GG	GG	GG	TT	GG	TT	CC	AA	TT	GG	CC	TT	AA	TT	CC	GG	CC	CC	CC	GG	AA	CC	GG	CC	TT	GG	AA	GG	CC
4F		9.04941	11.2517	6.19567	12.1058		AA	CC	AA	TT	AA	CC	AA	TT	CC	GG	CC	CC	CC	AA	GG	CC	AA	TT	GG	TT	CC	AA	TT	CC	CC	CC	AA	GG	CC	AA	TT	CC	CC	GG	AA	CC	AA	CC	TT	GG	AA	CC	TT
4G		7.86928	13.3649	7.77959	10.8413		GG	TT	GG	GG	CC	AA	TT	TT	TT	GG	TT	CC	CC	AA	GG	CC	GG	CC	NA	NA	CC	AA	TT	CC	CC	CC	AA	TT	CC	GG	CC	CC	CC	GG	GG	CC	AA	CC	AA	GG	AA	GG	CC
4H		11.5997	13.063	7.5025	10.4728		AA	CC	AA	TT	AA	CC	AA	CC	TT	AA	CC	CC	CC	GG	GG	GG	GG	CC	GG	AA	TT	AA	TT	CC	CC	CC	GG	TT	CC	AA	TT	CC	CC	GG	AA	CC	GG	CC	TT	GG	AA	CC	TT
5A		9.17613	13.0432	8.53694	12.5861		GG	TT	AA	GG	CC	AA	AA	TT	TT	NA	TT	CC	CC	GG	GG	CC	AA	TT	GG	TT	CC	GG	TT	GG	CC	CC	AA	TT	TT	AA	NA	CC	CC	GG	AA	CC	GG	CC	TT	GG	AA	CC	NA
5B		9.11759	14.8489	9.35675	13.4231		AA	TT	GG	GG	CC	AA	TT	CC	TT	AA	TT	CC	CC	AA	GG	GG	GG	TT	GG	AA	TT	AA	TT	CC	CC	CC	GG	TT	CC	GG	CC	CC	AA	AA	GG	CC	AA	AA	TT	AA	TT	GG	TT
5C		8.27439	9.61857	7.08135	12.0912		AA	TT	GG	GG	CC	AA	TT	CC	CC	GG	CC	CC	CC	AA	GG	CC	GG	CC	GG	AA	TT	AA	TT	CC	CC	CC	AA	GG	CC	AA	TT	CC	CC	GG	AA	CC	AA	AA	TT	AA	TT	GG	TT
5D		10.1859	12.0604	9.48668	12.4039		AA	TT	AA	TT	CC	CC	TT	TT	CC	GG	CC	CC	CC	GG	GG	CC	GG	TT	GG	TT	CC	AA	TT	CC	CC	CC	AA	TT	CC	GG	CC	CC	AA	AA	GG	CC	AA	AA	AA	AA	TT	CC	TT
5E		7.5929	11.3978	6.663	12.1901		GG	TT	AA	GG	CC	AA	AA	CC	TT	GG	CC	CC	CC	AA	GG	GG	AA	TT	TT	TT	TT	GG	GG	CC	CC	CC	AA	GG	CC	AA	CC	GG	AA	AA	GG	CC	AA	AA	AA	AA	TT	GG	TT
5G		8.2194	13.9625	7.0415	12.5326		GG	CC	AA	TT	AA	CC	AA	TT	CC	GG	TT	CC	CC	AA	GG	CC	GG	TT	GG	TT	CC	GG	GG	CC	CC	CC	AA	GG	TT	AA	NA	GG	CC	AA	GG	AA	AA	AA	AA	AA	TT	CC	TT
5H		7.14117	11.2498	7.10829	11.8476		NA	NA	AA	GG	CC	AA	TT	NA	NA	NA	TT	NA	CC	NA	GG	CC	AA	NA	NA	NA	CC	GG	TT	CC	CC	CC	AA	GG	TT	AA	NA	NA	CC	GG	AA	CC	GG	CC	TT	GG	AA	CC	NA
6A		8.97406	15.4546	8.78006	13.3601		GG	CC	AA	GG	CC	AA	TT	CC	TT	AA	TT	CC	CC	AA	GG	GG	GG	CC	GG	AA	CC	AA	TT	GG	GG	TT	AA	TT	CC	GG	CC	CC	CC	GG	AA	CC	GG	CC	TT	GG	AA	CC	TT
6B		9.88041	11.44	7.577	12.5398		GG	TT	AA	GG	CC	AA	AA	CC	TT	AA	TT	CC	CC	AA	GG	GG	GG	TT	TT	TT	CC	AA	TT	CC	CC	CC	AA	GG	CC	AA	TT	CC	CC	GG	GG	CC	GG	CC	TT	GG	AA	CC	TT
6C		7.99606	10.8048	7.76375	11.0144		AA	CC	GG	GG	CC	AA	TT	TT	CC	GG	TT	CC	CC	GG	GG	CC	AA	CC	GG	TT	CC	NA	TT	CC	GG	CC	AA	GG	CC	AA	CC	CC	CC	GG	GG	NA	GG	CC	AA	AA	TT	CC	TT
6E		9.09746	11.4194	6.76646	13.1362		GG	TT	AA	GG	CC	AA	AA	CC	TT	GG	CC	CC	CC	AA	GG	CC	GG	TT	GG	TT	CC	AA	TT	CC	CC	CC	AA	GG	CC	AA	CC	GG	AA	AA	GG	CC	AA	AA	AA	AA	TT	GG	CC
6F		6.16969	11.9126	7.28467	12.1178		GG	CC	GG	GG	CC	AA	TT	TT	CC	GG	CC	CC	CC	GG	GG	CC	GG	CC	GG	AA	CC	GG	GG	CC	CC	CC	GG	TT	CC	GG	CC	CC	AA	AA	GG	NA	AA	NA	AA	AA	AA	CC	TT
6G		11.3837	13.5594	7.27894	12.2616		AA	TT	AA	GG	CC	AA	AA	TT	TT	NA	TT	AA	CC	GG	GG	GG	GG	TT	NA	TT	CC	AA	TT	CC	CC	CC	GG	GG	CC	AA	CC	GG	CC	GG	AA	CC	GG	CC	TT	GG	AA	CC	TT
6H		11.1838	14.2109	8.32414	12.3473		GG	TT	AA	TT	AA	CC	AA	TT	TT	NA	CC	AA	CC	GG	GG	CC	AA	TT	NA	TT	CC	AA	TT	CC	CC	CC	AA	TT	CC	GG	CC	CC	AA	AA	GG	CC	AA	AA	AA	AA	TT	GG	TT
7A		7.64872	14.338	7.92743	11.3176		AA	TT	AA	GG	AA	CC	AA	TT	NA	GG	CC	CC	CC	GG	GG	GG	GG	CC	GG	AA	TT	AA	TT	CC	CC	CC	GG	GG	CC	AA	TT	CC	AA	AA	GG	CC	AA	AA	AA	GG	TT	GG	CC
7B		8.24493	13.4229	8.63353	13.0745		AA	TT	GG	GG	CC	AA	TT	CC	TT	AA	TT	CC	CC	AA	GG	GG	GG	TT	GG	AA	TT	AA	TT	CC	CC	CC	GG	TT	CC	GG	CC	CC	AA	AA	GG	CC	AA	AA	TT	AA	TT	GG	TT
7C		10.2831	12.224	6.558	14.5626		AA	TT	AA	GG	CC	AA	AA	CC	TT	AA	TT	CC	CC	AA	AA	GG	GG	TT	GG	TT	CC	AA	TT	CC	CC	CC	GG	GG	CC	AA	CC	GG	AA	AA	GG	CC	AA	AA	TT	AA	TT	GG	TT
7D		8.23444	14.2765	7.80329	12.6369		AA	TT	AA	TT	AA	CC	AA	TT	TT	AA	CC	CC	TT	AA	AA	GG	GG	TT	GG	AA	TT	AA	TT	CC	CC	CC	AA	GG	CC	NA	TT	CC	CC	GG	AA	NA	GG	CC	TT	GG	AA	GG	TT
7E		10.6823	14.3098	7.57784	13.4627		AA	CC	AA	GG	CC	AA	TT	TT	CC	GG	CC	CC	CC	AA	GG	CC	AA	CC	GG	AA	TT	AA	TT	CC	CC	CC	GG	TT	CC	GG	CC	CC	CC	GG	GG	CC	AA	CC	AA	AA	TT	CC	TT
7F		8.80343	13.0136	7.79659	11.1694		GG	CC	GG	GG	CC	AA	TT	CC	TT	GG	TT	CC	CC	GG	GG	CC	GG	CC	GG	AA	CC	AA	TT	GG	CC	TT	AA	GG	CC	AA	CC	GG	CC	GG	GG	CC	GG	CC	TT	GG	AA	CC	TT
7G		8.20232	13.6278	6.5834	12.2405		GG	CC	GG	GG	CC	AA	TT	TT	TT	NA	CC	CC	TT	AA	GG	CC	GG	CC	GG	AA	CC	AA	TT	GG	CC	TT	AA	TT	CC	AA	TT	CC	CC	GG	AA	CC	GG	CC	TT	GG	AA	CC	TT
7H		7.10837	13.5666	7.1746	11.9021		AA	TT	AA	TT	AA	CC	AA	TT	TT	NA	CC	CC	TT	AA	GG	GG	GG	CC	NA	NA	TT	GG	TT	CC	CC	CC	AA	GG	CC	AA	CC	CC	CC	GG	AA	CC	NA	CC	TT	GG	AA	GG	TT
8A		9.54321	14.9851	7.11148	13.2867		AA	TT	AA	TT	AA	CC	AA	TT	CC	GG	CC	CC	CC	GG	GG	CC	AA	TT	GG	TT	CC	AA	TT	GG	NA	CC	AA	GG	TT	AA	NA	NA	CC	GG	AA	CC	GG	CC	TT	GG	AA	GG	TT
8B		9.01582	14.8055	8.99756	13.6087		NA	NA	AA	TT	CC	CC	TT	TT	NA	NA	CC	CC	CC	GG	GG	CC	GG	CC	NA	AA	TT	GG	GG	CC	CC	CC	AA	GG	CC	AA	CC	GG	AA	AA	GG	CC	AA	AA	TT	AA	TT	GG	TT
8C		9.30506	14.2092	7.61019	15.0978		AA	CC	AA	TT	AA	CC	AA	TT	CC	GG	CC	CC	CC	AA	GG	GG	AA	TT	TT	TT	TT	GG	GG	CC	NA	CC	AA	GG	CC	AA	CC	CC	CC	GG	AA	CC	AA	CC	TT	GG	AA	CC	TT
8D		10.4923	14.7352	7.53637	14.4247		AA	TT	AA	TT	AA	CC	AA	TT	CC	GG	CC	CC	CC	GG	GG	CC	AA	TT	GG	TT	CC	AA	TT	GG	CC	CC	AA	GG	TT	AA	NA	NA	CC	GG	AA	CC	GG	CC	TT	GG	AA	GG	TT
8E		6.83947	12.1216	7.58079	10.5098		AA	CC	AA	GG	AA	CC	AA	TT	TT	GG	TT	CC	NA	GG	GG	GG	NA	TT	TT	TT	CC	AA	TT	CC	CC	CC	AA	GG	TT	AA	NA	NA	CC	GG	AA	CC	GG	CC	TT	GG	AA	CC	TT
8F		8.09437	13.6762	7.77459	12.3022		AA	TT	AA	TT	AA	NA	AA	TT	TT	NA	TT	CC	CC	GG	AA	GG	GG	TT	GG	TT	CC	AA	TT	CC	GG	CC	AA	GG	CC	NA	CC	CC	CC	NA	GG	CC	GG	CC	AA	GG	AA	CC	TT
8G		8.04825	14.0358	7.02832	11.8333		AA	NA	NA	GG	CC	AA	NA	TT	NA	GG	NA	NA	CC	GG	GG	CC	GG	TT	TT	TT	CC	AA	TT	CC	CC	CC	AA	NA	CC	GG	CC	GG	CC	GG	NA	CC	GG	CC	TT	GG	AA	CC	TT
8H		9.2578	13.0159	7.49978	13.726		AA	TT	AA	TT	CC	CC	TT	TT	TT	NA	CC	CC	TT	AA	GG	GG	AA	CC	GG	AA	TT	GG	TT	CC	CC	CC	AA	TT	CC	GG	CC	CC	CC	GG	AA	CC	GG	CC	TT	GG	AA	GG	TT
9A		6.397	13.607	8.433	14.8049		AA	TT	AA	TT	AA	NA	AA	TT	CC	GG	TT	CC	CC	GG	GG	GG	GG	TT	TT	TT	CC	AA	TT	CC	CC	NA	NA	GG	NA	NA	NA	NA	NA	NA	NA	CC	NA	AA	AA	NA	TT	NA	TT
9B		9.48425	14.5414	7.07541	14.5427		GG	CC	AA	GG	CC	AA	TT	CC	TT	GG	TT	CC	CC	AA	GG	CC	AA	CC	NA	NA	CC	AA	TT	CC	CC	CC	AA	NA	CC	GG	CC	NA	NA	NA	NA	NA	NA	NA	AA	GG	NA	NA	CC
9C		6.95369	12.8607	8.04782	11.2205		AA	CC	NA	GG	CC	CC	TT	TT	CC	GG	CC	CC	CC	GG	AA	GG	GG	TT	TT	TT	TT	GG	TT	GG	CC	CC	AA	NA	CC	AA	CC	NA	CC	GG	GG	NA	AA	NA	NA	AA	TT	CC	CC
9D		7.16068	14.0021	7.8386	13.4373		AA	CC	AA	TT	AA	CC	AA	TT	TT	NA	TT	AA	CC	GG	GG	GG	AA	CC	GG	AA	CC	AA	TT	CC	CC	CC	GG	GG	CC	NA	CC	CC	AA	AA	GG	CC	AA	AA	TT	AA	TT	GG	TT
9E		8.96929	13.585	8.12412	14.2295		GG	TT	AA	GG	CC	AA	AA	CC	TT	AA	TT	CC	CC	AA	GG	CC	AA	TT	GG	TT	CC	AA	TT	CC	CC	CC	GG	GG	CC	AA	TT	CC	AA	AA	GG	CC	AA	AA	TT	AA	TT	GG	TT
9F		8.02821	14.5263	7.89635	12.4959		AA	CC	AA	TT	AA	CC	AA	CC	TT	AA	TT	CC	CC	AA	GG	CC	GG	TT	GG	TT	CC	AA	TT	CC	CC	CC	AA	GG	CC	AA	CC	GG	AA	AA	GG	CC	AA	AA	TT	AA	TT	GG	TT
9G		8.46888	15.3296	8.40427	**		GG	TT	GG	GG	CC	AA	TT	TT	TT	NA	CC	CC	CC	GG	GG	CC	GG	CC	GG	AA	TT	AA	TT	CC	CC	CC	AA	GG	CC	NA	TT	CC	AA	AA	GG	CC	AA	AA	AA	AA	AA	GG	TT
9H		9.37538	14.0129	7.71444	11.9848		AA	TT	AA	GG	CC	NA	NA	TT	TT	AA	CC	CC	TT	AA	GG	CC	GG	TT	NA	TT	NA	AA	TT	CC	CC	CC	NA	TT	CC	GG	CC	CC	NA	NA	NA	CC	NA	NA	TT	NA	NA	NA	NA
		** Too few samples to calculate mean accurately
						Minor freq	0.369048	0.419753	0.244186	0.446809	0.347368	0.488372	0.488636	0.275862	0.5	0.278481	0.445652	0.125	0.157303	0.443182	0.0947368	0.478723	0.382979	0.454545	0.207792	0.463415	0.319149	0.150538	0.0851064	0.191489	0.125	0.119565	0.27907	0.406977	0.175824	0.383721	0.265823	0.25974	0.302326	0.352941	0.46988	0.101124	0.5	0.430233	0.336957	0.390805	0.430233	0.376471	0.193182
						Missing Data	12	15	10	2	1	10	8	9	10	17	4	8	7	8	1	2	2	8	19	14	2	3	2	2	8	4	10	10	5	10	17	19	10	11	13	7	12	10	4	9	10	11	8
[truncated: 94 more columns]
