# Supplementary material for: Genotype and Gene Expression Associations with Immune Function in Drosophila
Source: PLoS Genet. 2010 Jan 8;6(1):e1000797. doi: 10.1371/journal.pgen.1000797 (PMC2793509; doi:10.1371/journal.pgen.1000797)
Supplement: Table S8 — Linkage disequilibrium for all marker pairs. (0.33 MB XLS) [file pgen.1000797.s009.xls]

## Sheet: Sheet1
	Table S8: Linkage disequilibrium relationships among genotyped markers
	below diagonal:	pairwise r-squared
			r-squared > 0.5				r-squared > 0.3				r-squared > 0.1
	above diagonal:	significance of departure from equilibrium expectation, χ2
			P < 0.005				P < 0.01				P < 0.05
		Dro63D_1959	Dro63D_2910	Dro63D_3962	DroL_1588	DroL_1142	DroL_1058	DroL_393	Drs_201	Drs_666	PGRPLD_353	PGRPLD_1032	PGRPLD_2839	PGRPLD_3124	PGRPLD_4174	PGRPLD_4832	PGRPSD_214	PGRPSD_494	PGRPSD_621	PGRPSD_1121	PGRPSD_1547	GNBP3_160	GNBP3_452	GNBP3_679	GNBP3_701	GNBP3_1642	PGRPLA_410	PGRPLA_1071	PGRPLA_1591	PGRPLA_3020	PGRPLA_3481	PGRPLA_3707	PGRPLA_4256	PGRPLC_131	PGRPLC_206	PGRPLC_345	PGRPLC_465	PGRPLC_597	PGRPLC_884	PGRPLC_3265	PGRPLC_5624	PGRPLC_6230	PGRPLC_6635	PGRPLF_588	PGRPLF_1088	PGRPLF_2262	PGRPLF_2711	Tsf2_3403	Tsf2_2883
	Dro63D_1959		0.00327241	0.183754	0.396144	0.784191	0.0389511	0.0152444	1	0.457502	0.676581	0.306893	0.0280824	0.540291	0.312519	0.284809	0.770633	0.76165	0.393532	0.348202	0.178989	1	0.412355	0.57891	0.537603	0.264318	0.759152	0.67834	0.404131	1	0.548506	0.357686	0.322446	0.249162	0.552983	0.267407	0.348202	0.36812	1	1	0.49997	0.67834	0.2006	0.019805	0.46493	0.764177	1	0.557529	0.17923
	Dro63D_2910	0.093		0.129374	1	0.0957467	0.46999	0.0116066	1	1	0.0344546	0.201151	0.36812	0.20198	0.206471	0.0287087	0.475139	0.76291	1	0.46999	0.0199302	0.61778	0.298922	0.357402	0.696631	0.0836768	0.597357	0.243538	1	0.550736	0.765452	0.208617	0.507122	0.483037	1	0.203092	0.100537	0.104204	0.472553	0.261651	0.230139	0.144913	0.179713	0.208186	1	0.765452	0.150814	0.0845602	0.169654
	Dro63D_3962	0.019	0.025		0.0388824	0.0417823	0.189693	0.2006	0.276746	0.49997	0.102513	0.67834	1	0.212546	0.681895	0.376225	0.61567	0.0564069	1	0.223931	1	1	0.564484	0.193075	0.696631	0.164104	0.388383	0.770633	0.406845	0.143877	0.398781	0.222527	1	0.774605	0.676581	0.775947	0.000332823	0.777297	0.611498	1	1	0.770633	0.245278	0.184625	0.0226911	0.0819398	0.127556	0.0939709	0.451454
	DroL_1588	0.009	0	0.054		0.000136924	1.54679e-11	0.000776324	0.692866	0.574021	0.119948	0.491153	0.569214	0.15897	0.630783	0.780026	0.150025	0.351232	0.0834189	0.114136	0.0851371	0.179713	0.373496	0.406164	0.146148	0.491153	0.451454	0.459957	0.197738	0.172279	0.777297	1	0.687322	0.198144	0.064411	0.480821	0.0212765	1	0.258831	0.389661	0.377141	0.305507	0.429565	0.289919	0.0773368	0.687322	0.689157	0.36694	0.134481
	DroL_1142	0.001	0.037	0.056	0.202		0.00114627	1	0.157507	0.206471	0.152006	0.288845	1	0.250592	0.102901	0.24845	0.704336	1	0.784191	0.145672	1	1	0.519946	0.384583	0.373195	1	0.782793	0.363722	0.63752	1	0.206471	0.633011	0.782793	0.519946	0.230139	0.413052	0.642105	1	1	0.511009	0.787018	0.588942	1	1	0.633011	0.383329	0.537603	0.45426	0.17079
	DroL_1058	0.049	0.006	0.02	0.583	0.141		0.256048	0.769325	0.555247	0.162049	0.771948	0.769325	0.0792605	1	0.171475	0.775947	0.613576	0.771948	1	0.0949727	0.780026	0.333309	0.471696	1	1	0.327944	1	0.229332	0.676581	0.769325	0.46999	0.33074	0.236055	0.119033	0.383329	0.0321215	0.781405	0.13207	0.691005	0.475139	0.154729	0.20379	1	0.67834	0.768026	0.559829	0.777297	0.694742
	DroL_393	0.064	0.07	0.018	0.143	0	0.015		0.0802417	0.29339	0.768026	1	0.764177	0.41445	0.012739	0.404131	1	0.546293	0.298698	0.376225	0.168977	0.0296237	0.362273	0.465767	0.00643238	0.138011	1	0.67834	0.240784	0.765452	0.605351	0.0327845	0.401443	0.278172	0.350955	0.301851	0.437816	0.423711	0.404131	0.514453	0.550736	0.769325	1	0.555247	0.605351	0.673098	0.676581	0.409587	0.0949727
	Drs_201	0	0	0.013	0.002	0.027	0.001	0.034		8.34498e-12	0.770633	1	0.0178889	0.109946	0.773272	0.437816	0.771948	0.245278	0.345477	0.769325	0.0686503	0.774605	0.301851	0.064411	0.698535	0.306893	0.76165	0.477748	1	0.284809	0.0792605	0.211081	1	0.0755094	0.29035	0.00409771	0.000181069	0.111842	0.137119	0.0396453	0.345477	0.0126601	0.345477	0.118578	0.253302	0.552983	0.680112	1	0.13207
	Drs_666	0.006	0	0.005	0.004	0.021	0.004	0.012	0.513		0.676581	0.33074	0.0305158	0.308754	0.770633	1	0.232091	0.0930384	0.462433	0.676581	0.376225	0.249162	0.281051	0.174016	0.176838	1	0.666267	0.229332	0.406845	0.264318	0.00234725	0.388383	1	0.281051	0.555247	0.0157372	0.00241751	0.00375221	0.240784	0.0469271	0.550736	0.00791768	0.673098	0.768026	0.401443	1	0.769325	0.144913	0.566839
	PGRPLD_353	0.002	0.052	0.031	0.031	0.027	0.023	0.001	0.001	0.002		5.71063e-13	0.376225	0.706301	0.00594137	0.356552	0.159918	1	0.258831	0.158132	0.0797005	0.292953	0.423711	0.702388	0.13173	1	0.766735	0.00179909	1	1	0.350955	0.0711625	0.0727881	0.0053951	0.17923	0.110925	0.17923	0.496691	0.0428832	0.0172575	0.333567	0.519443	0.0412674	0.150814	0.223931	0.401443	0.514453	0.0136721	0.102901
	PGRPLD_1032	0.012	0.019	0.002	0.006	0.015	0.001	0	0	0.011	0.604		0.507122	0.599335	1.95976e-05	0.613576	0.778657	0.769325	0.409587	0.298922	1	0.626381	0.778657	0.787018	0.0613688	0.315383	0.607385	0.0545431	0.514453	0.208186	0.509546	0.00301231	0.187139	0.0109464	0.619906	0.174016	0.321213	1	0.0902449	0.184625	0.475139	0.524518	0.144913	0.29035	0.376225	0.674834	0.475139	0.0225869	0.0210216
	PGRPLD_2839	0.053	0.009	0	0.004	0	0.001	0.001	0.063	0.052	0.009	0.005		0.265279	0.770633	0.269754	0.298922	0.462433	0.0591877	0.287562	0.0531245	0.619906	0.61778	0.147299	0.392883	0.766735	0.186128	0.256048	0.404131	1	0.502335	0.314424	1	0.485717	0.437816	0.777297	0.213431	0.276341	1	0.296029	0.46493	1	0.301398	0.766735	0.429935	0.427355	0.768026	0.61778	0.0831618
	PGRPLD_3124	0.005	0.022	0.021	0.031	0.022	0.044	0.009	0.035	0.014	0.002	0.004	0.017		0.207755	1	0.565659	0.700454	1	1	0.0328419	0.434036	1	0.545193	0.365473	0.596701	0.583882	0.347108	0.0827523	0.788447	0.242156	0.0957467	1	0.651511	0.480821	0.798761	0.343587	0.532299	1	1	0.242156	1	0.477748	0.706301	0.144441	0.642105	0.29339	0.271927	0.513958
	PGRPLD_4174	0.012	0.019	0.002	0.003	0.035	0	0.073	0.001	0.001	0.088	0.217	0.001	0.023		0.00200495	0.171246	0.16454	1	0.619906	0.6855	0.0811359	0.691005	0.286499	0.000662361	0.36518	0.67834	0.773272	0.387428	0.557529	0.769325	0.00959813	0.613576	0.146722	0.203092	0.383329	0.181904	0.435542	0.485717	0.622048	0.33932	0.48038	0.0377556	0.125122	0.770633	0.272524	0.0507047	1	0.0544125
	PGRPLD_4832	0.013	0.055	0.009	0.001	0.018	0.022	0.008	0.007	0	0.01	0.003	0.014	0	0.115		0.283968	1	0.770633	0.24633	0.144252	0.691005	0.289919	0.326684	1	0.514453	0.607385	0.680112	0.409587	0.674834	0.306893	0.30413	0.238068	0.778657	1	0.279401	0.261651	0.357402	1	0.448674	0.047857	0.189436	0.350955	0.609434	0.130378	0.432538	0.511989	0.624206	0.630783
	PGRPSD_214	0.001	0.006	0.003	0.028	0.002	0.001	0	0.001	0.017	0.025	0.001	0.013	0.005	0.024	0.014		0.000196841	0.00288154	0.261651	0.00271312	1	1	0.788447	1	0.443194	0.440492	0.423711	0.0455003	1	0.362273	0.099098	0.485717	0.782793	0.21762	0.540291	0.566839	0.326684	1	0.0083073	0.333567	0.087705	0.0291286	0.270344	0.110854	0.136764	0.270344	1	0.583882
	PGRPSD_494	0.001	0.001	0.04	0.011	0	0.003	0.004	0.015	0.031	0	0.001	0.006	0.002	0.023	0	0.167		0.133614	0.0809861	0.00355146	0.144913	0.016706	0.152006	1	0.00837256	0.495296	0.409587	0.472553	0.128214	1	0.0845079	0.674834	0.61567	0.765452	0.324182	0.00352425	0.626381	0.348202	0.412355	1	1	0.673098	0.676581	0.104204	0.0865714	0.769325	0.61567	0.134481
	PGRPSD_621	0.008	0	0	0.037	0.001	0.001	0.012	0.01	0.006	0.015	0.008	0.04	0	0	0.001	0.107	0.025		2.61239e-08	0.0424794	0.162049	0.283968	0.270147	0.540291	0.221288	0.314424	0.232091	0.409587	0.401443	0.30413	0.362851	0.768026	0.16066	0.676581	0.569214	0.353739	0.313947	0.129791	0.298922	0.552983	1	0.0079709	0.0872713	0.609434	0.674834	0.129791	0.232091	0.775947
	PGRPSD_1121	0.01	0.006	0.017	0.032	0.029	0	0.009	0.001	0.002	0.024	0.013	0.013	0	0.003	0.016	0.015	0.035	0.352		0.0126601	0.417976	1	0.698535	1	0.138011	1	0.773272	0.31828	0.769325	0.0410004	1	0.440492	0.307822	0.0545431	0.691005	1	0.242156	1	0.412355	0.467449	1	1	1	0.229332	0.67834	0.0719924	0.36812	0.496691
	PGRPSD_1547	0.021	0.063	0	0.039	0	0.034	0.022	0.039	0.009	0.037	0	0.044	0.066	0.002	0.026	0.111	0.1	0.049	0.074		0.781405	0.0421045	0.588942	0.0442499	0.770633	0.676581	0.099098	0.304817	1	0.516937	0.16652	0.0296237	0.0831105	0.13918	0.091374	0.278172	1	1	0.0282294	0.472553	0.613576	1	0.189436	0.0416345	0.336427	0.775947	0.220518	1
	GNBP3_160	0	0.003	0	0.024	0	0.001	0.057	0.001	0.016	0.014	0.003	0.003	0.009	0.039	0.002	0	0.025	0.023	0.008	0.001		2.89826e-13	0.0707299	0.000117027	0.00951774	0.129791	0.529683	1	0.0634818	1	0.0686503	0.775947	0.687322	0.680112	0.493909	0.197738	0.784191	1	0.0721243	0.102064	0.780026	1	0.396144	0.119033	0.483037	0.574021	1	1
	GNBP3_452	0.008	0.013	0.004	0.011	0.006	0.012	0.01	0.013	0.014	0.008	0.001	0.003	0	0.002	0.014	0	0.069	0.014	0	0.051	0.701		0.00405281	0.00623881	0.00167358	0.0178583	0.691005	0.574021	0.105259	1	0.27533	0.420829	0.179713	0.689157	0.142942	0.0535715	0.41445	0.220518	0.0620023	0.0739994	0.6855	0.0634818	0.777297	0.119033	1	0.260895	0.383329	1
	GNBP3_679	0.004	0.011	0.022	0.01	0.012	0.007	0.007	0.045	0.024	0.002	0.001	0.028	0.006	0.016	0.013	0.001	0.027	0.016	0.002	0.004	0.046	0.118		0.00658432	0.411314	0.692866	0.295366	0.540291	0.408213	0.0143059	0.780026	0.540291	0.380217	0.591505	0.430676	0.785599	1	0.138909	0.245453	0.0136721	0.420829	0.285653	0.441647	0.363722	0.696631	0.471696	0.112411	0.099098
	GNBP3_701	0.005	0.002	0.002	0.032	0.013	0	0.099	0.002	0.024	0.032	0.05	0.01	0.013	0.168	0	0	0	0.005	0	0.057	0.212	0.11	0.107		0.0305158	0.242156	0.649129	0.708281	0.329974	0.477748	0.320232	0.333309	0.29339	1	0.61012	0.788447	0.797252	0.451055	0.243538	0.276543	0.0540874	0.586401	0.548506	0.298698	0.417621	0.0942643	0.706301	0.0667981
	GNBP3_1642	0.014	0.034	0.022	0.006	0	0	0.025	0.012	0	0	0.012	0.001	0.004	0.01	0.005	0.007	0.079	0.017	0.025	0.001	0.083	0.119	0.009	0.065		0.141645	0.0910336	1	0.768026	0.768026	0.764177	0.676581	0.778657	0.384583	0.780026	6.02429e-05	0.339584	1	0.516937	0.765452	0.00212883	0.765452	0.611498	0.201151	0.768026	0.27533	0.0775269	0.203511
	PGRPLA_410	0.001	0.003	0.008	0.007	0.001	0.011	0	0.001	0.002	0.001	0.003	0.019	0.004	0.002	0.003	0.007	0.005	0.011	0	0.002	0.027	0.066	0.002	0.018	0.024		0.118578	0.000307524	0.131475	0.424799	0.0199645	0.502335	0.0160627	0.000146396	0.0459344	1	0.203092	0.0986027	0.213431	0.49997	0.287562	0.76291	0.765452	0.279401	0.0831105	0.138011	0.134829	0.619906
	PGRPLA_1071	0.002	0.016	0.001	0.007	0.011	0	0.002	0.006	0.017	0.116	0.044	0.015	0.013	0.001	0.002	0.008	0.008	0.017	0.001	0.034	0.005	0.002	0.015	0.003	0.034	0.028		0.162049	0.0106369	0.287562	0.187139	0.187139	0.0015376	0.390302	0.0114378	0.152206	0.0721243	0.000477639	8.04981e-06	0.278172	0.0019908	0.0235972	0.114281	0.555247	0.0530927	0.108222	0.0186931	0.115669
	PGRPLA_1591	0.008	0	0.008	0.021	0.003	0.017	0.016	0	0.008	0	0.005	0.008	0.043	0.009	0.008	0.05	0.006	0.008	0.012	0.013	0	0.004	0.005	0.002	0	0.148	0.023		0.174016	0.46999	0.000100037	0.609434	0.0555333	0.00575328	0.128544	0.6855	0.226454	0.237731	0.327187	0.333567	0.136764	0.116408	0.0171985	0.327944	0.552983	0.0467046	0.292953	0.784191
	PGRPLA_3020	0	0.004	0.024	0.023	0	0.002	0.001	0.013	0.014	0	0.018	0	0.001	0.004	0.002	0	0.026	0.008	0.001	0	0.042	0.032	0.009	0.013	0.001	0.025	0.075	0.021		2.69052e-07	0.157092	0.00142744	0.0172575	0.770633	0.184625	0.680112	0.0917157	0.03552	0.000245529	0.284809	0.0634818	0.116482	0.108153	0.00847617	0.2006	1	0.774605	0.0266399
	PGRPLA_3481	0.004	0.001	0.008	0.001	0.021	0.001	0.003	0.035	0.104	0.01	0.005	0.005	0.019	0.001	0.012	0.01	0	0.012	0.048	0.005	0	0	0.08	0.007	0.001	0.007	0.013	0.006	0.294		0.424799	0.0119451	0.00951241	0.378982	0.0620023	0.0433937	0.571608	0.0083073	0.0469271	0.552983	0.770633	0.208186	0.373496	4.10762e-05	0.764177	0.210789	0.483037	0.211665
	PGRPLA_3707	0.009	0.017	0.016	0	0.003	0.006	0.049	0.017	0.008	0.037	0.1	0.011	0.037	0.078	0.012	0.032	0.032	0.009	0	0.022	0.039	0.014	0.001	0.013	0.001	0.057	0.02	0.172	0.022	0.007		0.548506	0.218834	0.370795	0.0719924	1	0.203092	0.154831	0.0171985	0.365473	0.555247	0.459957	1	0.764177	0.49997	1	0.0467046	0.0158269
	PGRPLA_4256	0.011	0.005	0	0.002	0.001	0.011	0.008	0	0	0.037	0.02	0	0	0.003	0.016	0.006	0.002	0.001	0.007	0.057	0.001	0.008	0.005	0.013	0.002	0.005	0.02	0.003	0.113	0.071	0.004		0.00186285	0.562147	0.0491273	0.192288	0.493909	0.000172241	0.123055	1	0.0125959	0.0901888	0.0914877	1.10948e-05	0.15939	0.766735	0.52197	0.0231262
	PGRPLC_131	0.016	0.006	0.001	0.023	0.006	0.018	0.014	0.039	0.014	0.098	0.083	0.006	0.003	0.027	0.001	0.001	0.003	0.024	0.013	0.039	0.002	0.024	0.011	0.016	0.001	0.069	0.127	0.047	0.07	0.082	0.018	0.121		0.00602102	3.55525e-15	0.0773368	0.000131163	1.01237e-12	0.226454	0.205903	0.692866	0.0550689	0.0685252	0.003703	3.75895e-06	0.0447244	1	0.179713
	PGRPLC_206	0.004	0	0.002	0.045	0.02	0.03	0.01	0.013	0.004	0.022	0.003	0.007	0.007	0.02	0	0.019	0.001	0.002	0.044	0.027	0.002	0.002	0.004	0	0.009	0.162	0.009	0.093	0.001	0.009	0.009	0.004	0.092		0.0109218	0.283968	0.0378445	0.0344546	0.393208	0.192288	0.152206	1	0.773272	0.412355	0.0263943	0.16066	0.527089	0.317069
	PGRPLC_345	0.015	0.02	0.001	0.007	0.01	0.01	0.013	0.103	0.072	0.033	0.024	0.001	0.001	0.01	0.015	0.005	0.012	0.004	0.002	0.038	0.006	0.029	0.009	0.004	0.001	0.048	0.082	0.03	0.022	0.043	0.039	0.049	0.794	0.082		0.0185442	7.03886e-08	3.75028e-11	0.21762	0.106393	0.0391119	0.0308552	0.017023	0.689157	0.00126015	0.532299	0.502335	1
	PGRPLC_465	0.01	0.031	0.148	0.068	0.003	0.056	0.007	0.163	0.107	0.022	0.012	0.018	0.013	0.022	0.015	0.004	0.099	0.01	0	0.014	0.021	0.046	0.001	0.001	0.185	0	0.025	0.002	0.002	0.048	0	0.02	0.04	0.014	0.072		0.784191	0.227249	0.31828	0.0130671	0.771948	0.174016	0.229332	0.296029	0.0392503	0.415151	0.0949727	0.534939
	PGRPLC_597	0.01	0.033	0.001	0	0	0.001	0.008	0.032	0.105	0.006	0	0.015	0.006	0.008	0.011	0.013	0.003	0.013	0.018	0	0.001	0.009	0	0.001	0.012	0.02	0.042	0.019	0.036	0.004	0.02	0.006	0.195	0.056	0.398	0.001		2.22994e-06	0.702388	0.0893525	0.110294	0.0278715	0.0104766	0.2006	0.0754632	0.581386	1	1
	PGRPLC_884	0	0.006	0.003	0.017	0	0.028	0.008	0.026	0.016	0.05	0.035	0	0	0.006	0	0	0.01	0.027	0	0	0	0.019	0.03	0.008	0	0.031	0.147	0.017	0.052	0.081	0.023	0.168	0.605	0.052	0.54	0.018	0.287		0.13918	0.00790002	0.775947	0.00543709	0.0296237	0.0531245	0.00448801	0.209193	0.778657	0.144629
	PGRPLC_3265	0	0.015	0	0.01	0.006	0.002	0.005	0.051	0.047	0.07	0.022	0.013	0	0.003	0.007	0.086	0.008	0.013	0.008	0.058	0.042	0.043	0.019	0.02	0.005	0.018	0.246	0.012	0.162	0.047	0.066	0.029	0.019	0.009	0.02	0.012	0.002	0.027		0.381768	0.261651	0.0588323	0.227249	1	0.281051	0.0684002	0.142014	0.63752
	PGRPLC_5624	0.005	0.016	0	0.01	0.001	0.006	0.004	0.01	0.004	0.011	0.006	0.006	0.019	0.011	0.045	0.011	0	0.004	0.006	0.006	0.033	0.038	0.08	0.016	0.001	0.005	0.014	0.011	0.013	0.004	0.009	0	0.02	0.02	0.033	0.07	0.037	0.084	0.009		0.0872713	2.77944e-05	0.0410004	0.46999	0.208186	1	0.234891	0.3741
	PGRPLC_6230	0.002	0.025	0.001	0.014	0.004	0.025	0.001	0.074	0.082	0.005	0.005	0	0	0.006	0.021	0.036	0	0	0	0.003	0.001	0.002	0.009	0.053	0.111	0.013	0.118	0.027	0.041	0.001	0.004	0.075	0.002	0.025	0.056	0.001	0.034	0.001	0.015	0.034		0.00791768	0.0701289	0.0310898	0.562147	0.451454	1	0.189051
	PGRPLC_6635	0.018	0.02	0.015	0.008	0	0.019	0	0.01	0.002	0.049	0.025	0.012	0.007	0.052	0.01	0.056	0.002	0.08	0	0	0	0.041	0.015	0.004	0.001	0.001	0.061	0.029	0.028	0.018	0.006	0.033	0.046	0	0.059	0.021	0.062	0.092	0.042	0.193	0.082		2.10358e-10	0.112197	0.0144362	0.0504934	0.249162	0.691005
	PGRPLF_588	0.061	0.018	0.02	0.014	0	0	0.004	0.028	0.001	0.024	0.013	0.001	0.002	0.028	0.003	0.015	0.002	0.034	0	0.021	0.009	0.001	0.008	0.005	0.003	0.001	0.029	0.066	0.029	0.009	0	0.032	0.042	0.001	0.073	0.017	0.084	0.057	0.018	0.048	0.04	0.464		0.250592	0.000503138	0.0559347	0.36518	0.534939
	PGRPLF_1088	0.006	0	0.059	0.039	0.003	0.002	0.003	0.015	0.008	0.017	0.009	0.007	0.03	0.001	0.026	0.031	0.03	0.003	0.017	0.05	0.03	0.03	0.011	0.015	0.019	0.013	0.004	0.011	0.077	0.189	0.001	0.217	0.104	0.008	0.002	0.013	0.021	0.044	0	0.006	0.056	0.029	0.015		0.0848219	0.507122	0.286924	0.0811359
	PGRPLF_2262	0.001	0.001	0.034	0.002	0.01	0.001	0.002	0.004	0	0.008	0.002	0.007	0.003	0.014	0.007	0.027	0.033	0.002	0.002	0.011	0.006	0	0.002	0.009	0.001	0.033	0.043	0.004	0.018	0.001	0.005	0.022	0.264	0.058	0.13	0.05	0.04	0.095	0.014	0.018	0.004	0.068	0.136	0.033		0.000221417	0.774605	0.279401
	PGRPLF_2711	0	0.024	0.027	0.002	0.005	0.004	0.002	0.002	0.001	0.005	0.006	0.001	0.016	0.046	0.005	0.015	0.001	0.027	0.039	0.001	0.004	0.016	0.007	0.04	0.014	0.025	0.03	0.046	0	0.018	0	0.001	0.051	0.024	0.005	0.008	0.004	0.019	0.041	0	0.007	0.045	0.042	0.005	0.155		1	0.064411
	Tsf2_3403	0.004	0.035	0.033	0.011	0.008	0.001	0.008	0	0.025	0.076	0.065	0.003	0.017	0	0.003	0	0.003	0.017	0.01	0.019	0	0.01	0.036	0.002	0.038	0.026	0.07	0.014	0.001	0.006	0.046	0.005	0	0.005	0.006	0.034	0	0.001	0.028	0.017	0	0.016	0.01	0.014	0.001	0		0.3741
	Tsf2_2883	0.022	0.023	0.007	0.032	0.028	0.002	0.034	0.028	0.004	0.035	0.071	0.038	0.006	0.05	0.003	0.004	0.028	0.001	0.006	0	0	0	0.04	0.048	0.021	0.003	0.033	0.001	0.063	0.02	0.071	0.067	0.024	0.013	0	0.005	0	0.028	0.003	0.01	0.023	0.002	0.005	0.039	0.015	0.045	0.01
	Tsf2_2430	0	0.005	0.003	0	0.041	0.039	0.002	0.005	0.002	0.007	0.018	0.045	0.134	0.034	0.07	0.003	0.002	0.08	0	0.025	0.002	0	0.034	0.008	0.031	0.004	0.037	0.008	0.012	0.011	0.018	0.001	0.063	0.008	0.033	0.001	0.003	0.065	0.02	0.009	0.009	0.032	0.085	0.017	0.043	0.002	0.096	0.036
	Tsf2_1427	0.004	0.003	0.018	0.015	0.002	0.005	0.01	0	0.001	0.015	0.008	0.002	0.006	0.002	0.034	0.011	0.003	0.026	0.017	0.04	0.06	0.019	0.002	0.05	0.002	0.001	0.019	0.043	0.024	0.034	0.015	0	0	0.005	0	0.001	0.01	0	0.006	0.015	0.026	0.054	0.016	0.116	0.001	0.003	0.033	0.014
	PGRPSB2_288	0.007	0.051	0.02	0	0.017	0.039	0.006	0.015	0.007	0	0.008	0.008	0.036	0.018	0.047	0.023	0.019	0.007	0.011	0.017	0.044	0.05	0.035	0	0.018	0.001	0.017	0.002	0.017	0.005	0.002	0.039	0	0.002	0.034	0.013	0.019	0	0	0.006	0.003	0.004	0	0.118	0.048	0.027	0.01	0.004
	PGRPSB2_387	0.069	0.047	0.014	0.001	0.047	0.014	0.005	0.035	0.018	0.005	0.001	0.005	0.001	0.043	0.076	0.064	0.008	0.018	0.003	0.024	0.001	0.006	0.001	0.038	0.047	0.011	0.002	0.003	0.003	0.014	0.017	0.008	0.001	0.001	0.014	0.008	0.044	0.003	0.013	0.001	0.067	0.001	0.013	0.027	0.054	0.036	0.043	0.001
	PGRPSB2_529	0.035	0.042	0.017	0.005	0.018	0	0.005	0.03	0.005	0.042	0.011	0.022	0.003	0.003	0.049	0.057	0	0.016	0.017	0.012	0.026	0	0.003	0	0.034	0.009	0.003	0	0.003	0.024	0.042	0	0.01	0.001	0.088	0.021	0.079	0.006	0.028	0	0.053	0.007	0	0.004	0.016	0.014	0.095	0
	PGRPSB2_1062	0.031	0.008	0.015	0.007	0.017	0	0.025	0	0	0	0.015	0.004	0.015	0.01	0.01	0	0.015	0.031	0	0.022	0.027	0.01	0	0.026	0.016	0	0.022	0.003	0.006	0	0.002	0	0.001	0.004	0.002	0.008	0	0.014	0.006	0.001	0	0.047	0.012	0.005	0.001	0.014	0.003	0
	PGRPSB2_1326	0.252	0.005	0.001	0.053	0.003	0.028	0.005	0	0.009	0.002	0.001	0.022	0.043	0.024	0.014	0	0	0.031	0.014	0.021	0.022	0.003	0	0.017	0.023	0.054	0.028	0.029	0.057	0.008	0.031	0.005	0.012	0.012	0.036	0	0.019	0	0.016	0.011	0.012	0.029	0.063	0.011	0	0.008	0.066	0
	PGRPSB2_1429	0.022	0.018	0	0.001	0.006	0.007	0.031	0.002	0.012	0	0.026	0.001	0.004	0.005	0	0.017	0.012	0.013	0	0	0.002	0	0.005	0.035	0.001	0	0.003	0.016	0.004	0.004	0.018	0	0.019	0.012	0.01	0.009	0	0.016	0.016	0.001	0	0.001	0	0.028	0.024	0.021	0.014	0.002
	PGRPSB1_1404	0.014	0.012	0	0.018	0	0.038	0.009	0.007	0.003	0.017	0.006	0.006	0	0.001	0.014	0.001	0.001	0.023	0.016	0.004	0.002	0.008	0.007	0.002	0	0.008	0.032	0.001	0	0.012	0.013	0.043	0	0.042	0.028	0.003	0.053	0.008	0.02	0.021	0	0.016	0.009	0.031	0.003	0.002	0.039	0.042
	PGRPSB1_1117	0.034	0.009	0.026	0.002	0	0	0.018	0.001	0.022	0.004	0.038	0	0.01	0.002	0.071	0.006	0.027	0	0.001	0.025	0.065	0.014	0.014	0.133	0.001	0.027	0.007	0.017	0	0.001	0.06	0.036	0.016	0.039	0.046	0.002	0.01	0.034	0.007	0.01	0.023	0.005	0.001	0.019	0.001	0.003	0.101	0.064
	PGRPSB1_958	0.129	0.001	0.014	0.008	0.003	0.001	0.028	0.001	0.005	0.018	0.091	0.021	0.018	0.017	0.023	0.01	0.01	0.061	0	0	0.059	0.012	0.001	0.048	0.02	0.004	0.004	0.023	0.006	0.019	0.046	0.063	0.005	0.002	0.018	0.009	0.022	0	0	0.001	0.008	0.006	0.031	0.03	0.005	0.002	0.088	0.018
	PGRPSB1_573	0.003	0.024	0.001	0.005	0.021	0.008	0.002	0.009	0	0.039	0.015	0.001	0.004	0.006	0	0	0.008	0.002	0.001	0.023	0	0.001	0.001	0	0	0.007	0	0.024	0.06	0.026	0.016	0.013	0.036	0.011	0.026	0	0.092	0.033	0.036	0.023	0.001	0.003	0	0.009	0.006	0	0.001	0.048
	PGRPSB1_154	0.029	0.003	0	0.006	0.001	0.002	0.01	0.003	0.001	0.034	0.106	0	0.015	0.026	0.018	0.015	0.002	0.013	0.018	0.023	0.086	0.026	0.004	0.092	0.002	0.037	0.007	0.083	0.03	0.009	0.13	0.033	0.006	0.003	0.03	0	0.032	0.02	0.001	0.004	0.001	0.001	0.004	0.015	0.023	0.007	0.045	0.017
	GNBP75D_1041	0	0	0.001	0.003	0.003	0.013	0.001	0.004	0.013	0.003	0.014	0.002	0.037	0.083	0.001	0	0.017	0.043	0.005	0.081	0.011	0.012	0.014	0.051	0.006	0.005	0.006	0.077	0.001	0.003	0.006	0.027	0.008	0.002	0.009	0.032	0.004	0.002	0.006	0.029	0.009	0.111	0.03	0.019	0.027	0.09	0.008	0.005
	GNBP75D_1209	0.015	0.001	0	0.003	0.01	0.02	0	0.001	0.031	0	0.008	0.002	0.054	0.058	0	0.002	0.005	0.008	0	0.069	0.019	0	0	0.089	0	0.001	0.013	0.059	0.003	0.001	0.002	0.014	0.001	0.015	0	0.019	0.011	0.001	0.001	0.037	0.049	0.056	0.01	0.011	0.024	0.095	0.014	0.028
	GNBP75D_2330	0.027	0.009	0	0.004	0.026	0.008	0	0.01	0.005	0.005	0	0.004	0.001	0.023	0	0.003	0.073	0.054	0.025	0.071	0	0.024	0.031	0.093	0.013	0.001	0.012	0.012	0.004	0.001	0.001	0.001	0	0	0.004	0.075	0.01	0.001	0.002	0.078	0.109	0.002	0.001	0.012	0.037	0.022	0.024	0.008
	GNBP75D_2620	0.083	0.001	0.002	0.009	0	0.001	0.029	0	0.011	0.012	0.005	0.007	0.001	0.014	0.003	0.005	0.063	0.007	0.01	0.003	0.004	0.02	0.008	0.014	0.138	0.01	0.012	0.009	0.018	0.016	0.01	0.017	0.004	0.003	0	0.032	0.023	0.028	0.001	0.011	0.002	0.001	0.01	0.009	0	0.012	0.005	0.006
	GNBP75D_3350	0.007	0.003	0.002	0.005	0.006	0.003	0.035	0	0.032	0.002	0	0.007	0.001	0.001	0.004	0	0.035	0.012	0.009	0.006	0.003	0.027	0.001	0.008	0.014	0	0.006	0.049	0.016	0.025	0.001	0.037	0.05	0.005	0.056	0.009	0.071	0.025	0	0.004	0.071	0.018	0.004	0.027	0.005	0.015	0.033	0.013
	GNBP75D_3386	0.006	0.002	0.01	0.004	0.009	0.003	0	0.012	0.006	0.001	0	0.017	0.053	0.017	0.019	0	0.027	0.017	0.004	0.079	0.02	0.002	0.038	0.081	0	0.001	0.008	0.046	0.036	0.038	0.001	0.036	0.001	0.01	0	0.035	0.013	0.002	0.002	0.014	0.032	0.044	0.018	0.044	0.02	0.052	0.008	0.004
	GNBP75D_3486	0	0.012	0	0	0	0.043	0	0.001	0.011	0.007	0.006	0.003	0.004	0.006	0.115	0.001	0.002	0.012	0.001	0.002	0	0.023	0.014	0.004	0.011	0	0.002	0.018	0.002	0.002	0	0.04	0.006	0.004	0	0	0.008	0.001	0	0.004	0.114	0	0.002	0.018	0.016	0.036	0.016	0.009
	GNBP75D_3696	0.022	0.027	0	0.003	0	0.031	0.025	0	0.022	0.014	0.005	0.005	0.002	0	0	0.003	0.025	0.002	0.003	0.011	0.001	0.009	0.008	0	0.007	0	0.016	0.039	0.041	0	0	0.005	0.031	0.007	0.018	0.026	0.087	0.012	0.004	0.011	0.045	0.014	0.005	0.005	0.001	0.056	0.048	0.001
	GNBP75D_3768	0.017	0.006	0.005	0.005	0.004	0.021	0.019	0.006	0.001	0.006	0.008	0.002	0	0.01	0.004	0.005	0.019	0.008	0.003	0.005	0.004	0.001	0.001	0.023	0.011	0.001	0	0.019	0.029	0	0	0.002	0.019	0	0.002	0.031	0.051	0.003	0.016	0.013	0.016	0.014	0.002	0.003	0.002	0.015	0.018	0.009
	GNBP75D_4856	0.004	0.035	0.001	0.003	0.008	0.017	0.006	0.002	0.001	0	0.001	0.008	0.002	0.007	0.025	0	0.001	0.049	0.008	0.069	0.043	0.001	0.002	0.015	0.005	0.004	0.001	0.001	0.003	0.009	0.004	0.021	0.01	0.002	0.019	0.004	0	0.009	0.011	0.004	0.043	0.074	0.015	0.006	0.014	0.005	0.001	0.017
	Toll9_5137	0	0.001	0.021	0	0.016	0.032	0.058	0.035	0.044	0.035	0.023	0.028	0	0.045	0.007	0.009	0.051	0	0.05	0.015	0.051	0.003	0.037	0.01	0.004	0	0.011	0	0	0.011	0.012	0.066	0.037	0.001	0.002	0.02	0	0.012	0.006	0.042	0.053	0.006	0.014	0.053	0.031	0.002	0.008	0.016
	Toll9_4634	0.003	0.001	0.004	0.033	0.011	0	0.023	0.01	0.008	0.024	0.04	0.001	0.002	0.002	0.007	0.022	0.044	0.007	0.005	0	0.011	0	0.068	0.039	0	0	0.079	0.003	0.005	0.008	0	0.122	0.017	0.001	0.001	0.009	0	0.013	0.001	0.029	0.091	0.063	0.037	0.027	0.014	0.009	0.023	0.024
	Toll9_3579	0.05	0.038	0.001	0.001	0.013	0.019	0.075	0.036	0.077	0.001	0.009	0.003	0.001	0.045	0.002	0.148	0.077	0.008	0.001	0.044	0.048	0.007	0.001	0.002	0	0.011	0	0.001	0.038	0.003	0.032	0.057	0.038	0.011	0.003	0.075	0.002	0.062	0.037	0.009	0.043	0.013	0	0.031	0.039	0.005	0.091	0.004
	Toll9_3231	0.009	0.002	0.019	0.022	0.018	0.003	0.027	0.012	0.014	0.004	0.005	0.01	0.001	0.006	0.037	0	0.013	0.011	0.018	0.043	0.002	0.001	0.019	0.001	0	0.001	0.126	0.038	0.029	0.001	0.078	0.014	0.003	0	0.001	0.015	0.001	0.015	0.121	0.001	0.027	0.004	0.019	0.038	0.008	0.001	0.141	0.002
	Toll9_3034	0.001	0.01	0.013	0.001	0.006	0	0.092	0.171	0.15	0	0.02	0	0.008	0.043	0.018	0.032	0.058	0.025	0.007	0.059	0.042	0.029	0	0.002	0.002	0.001	0.014	0.004	0.071	0.017	0.032	0	0.002	0.002	0.003	0.17	0.002	0.002	0.124	0.016	0.002	0	0.006	0.002	0.004	0.002	0.033	0.001
	Toll9_2920	0.009	0.042	0	0	0.009	0	0.034	0.003	0.028	0.002	0	0.028	0.006	0.061	0.002	0.006	0.003	0.012	0	0.04	0.003	0.016	0	0.022	0.001	0.006	0.034	0.016	0.036	0.041	0.017	0.03	0	0.001	0.004	0.008	0.023	0.001	0.023	0.008	0	0.041	0.02	0.013	0.006	0.002	0.099	0.001
	Toll9_2539	0.003	0.058	0.001	0.005	0	0.009	0.026	0.043	0.046	0.003	0.007	0.013	0.003	0.008	0.015	0.103	0.044	0.055	0.024	0.017	0.021	0.002	0.003	0.002	0.004	0.002	0	0.024	0.044	0.008	0.013	0.078	0	0.003	0.002	0.035	0.003	0.005	0.071	0.005	0.083	0.185	0.034	0.019	0.002	0	0.008	0.001
	Toll9_1979	0.012	0.035	0	0	0.023	0	0.039	0	0.009	0	0.011	0.047	0	0.113	0.011	0	0.005	0.019	0.004	0.025	0	0.004	0.017	0.011	0.003	0.01	0.018	0.028	0.008	0.018	0.003	0.005	0	0.006	0.002	0	0.054	0	0.008	0.03	0.013	0.013	0.033	0.002	0.02	0	0.092	0.005
	Toll9_607	0.005	0	0.027	0.017	0	0.024	0.013	0.027	0.08	0.012	0.006	0.011	0	0.014	0.016	0.017	0.078	0.007	0.01	0.042	0.001	0.001	0.003	0.026	0	0.034	0.016	0.007	0.016	0.005	0.064	0.01	0.016	0.003	0.03	0.122	0	0.001	0.009	0.016	0.01	0.005	0.028	0.007	0.031	0.001	0.016	0.001
	tub_2715	0.004	0.001	0.007	0.007	0.016	0.007	0.025	0.004	0.023	0.01	0.005	0.023	0.012	0.012	0.013	0.009	0.01	0.005	0.009	0.004	0.003	0.01	0.001	0.006	0.011	0.007	0.001	0.006	0.012	0.004	0.007	0	0.001	0.014	0.004	0.005	0.008	0.007	0.008	0.004	0.021	0.051	0.009	0.006	0.001	0.017	0.007	0
	tub_2866	0.002	0.002	0.003	0	0.027	0.012	0.002	0.015	0.007	0.042	0.023	0.017	0.003	0.018	0.027	0.003	0	0.02	0.005	0.023	0.032	0.008	0.02	0	0	0.03	0.017	0.023	0.024	0.017	0.004	0.018	0.001	0.002	0.002	0.005	0.017	0.008	0.033	0.017	0.044	0.014	0	0.029	0.029	0	0	0.001
	ECSIT_1367	0.001	0.041	0.006	0.005	0	0.005	0.016	0.005	0	0.038	0.019	0.003	0.033	0.002	0.004	0.006	0.081	0.019	0.006	0.001	0	0.017	0.005	0.002	0.091	0	0.002	0.022	0.003	0.013	0.023	0.019	0.005	0	0.003	0.039	0.01	0.036	0	0.013	0.025	0.007	0.009	0.023	0.001	0.035	0.012	0.009
	ECSIT_1441	0.002	0.028	0	0.011	0.002	0.001	0.045	0	0.008	0	0.011	0.342	0.014	0.001	0.069	0	0.004	0.062	0.002	0.011	0.001	0.002	0.04	0.036	0.019	0.018	0.025	0.013	0.002	0.007	0.011	0.004	0.005	0.008	0.001	0.001	0.013	0.001	0.013	0.008	0.022	0.01	0.016	0.01	0.001	0.004	0.01	0.001
	ECSIT_2138	0.01	0.007	0	0	0.003	0	0.005	0.001	0.003	0.02	0.01	0.024	0.001	0.006	0.002	0.002	0.012	0.01	0	0.007	0.014	0.003	0.001	0	0.002	0.014	0.003	0.011	0.024	0.007	0.011	0.004	0.011	0.002	0.009	0	0.017	0.034	0.014	0.007	0.021	0.027	0.016	0.012	0	0.008	0.004	0.001
	ECSIT_2471	0.002	0.046	0.035	0.162	0.077	0.056	0.08	0.03	0.004	0.04	0.006	0.011	0.009	0.004	0	0.138	0.001	0.008	0.001	0.015	0.089	0.036	0.002	0.036	0.029	0.003	0.001	0.004	0	0.007	0.006	0.006	0	0.01	0.01	0.053	0	0.002	0	0.023	0.002	0.026	0.001	0.102	0.042	0.008	0.003	0.018
	Rel_4867	0.001	0.018	0.005	0.007	0	0.002	0.067	0.006	0	0.012	0.001	0.002	0.002	0.004	0.023	0.017	0.024	0.001	0.005	0	0.032	0.042	0.001	0.001	0.036	0.006	0.016	0.001	0.005	0.011	0.003	0.011	0.008	0.003	0.034	0.001	0.043	0.009	0.006	0.014	0.007	0.019	0.007	0.02	0.001	0	0.028	0.029
	Rel_2881	0.001	0	0	0.017	0.015	0.006	0.049	0.013	0	0.017	0.085	0.025	0.012	0.016	0.009	0.019	0.004	0.002	0	0.001	0.002	0.007	0	0.036	0	0	0.005	0.001	0	0.016	0.002	0.004	0.012	0	0	0.008	0.001	0.007	0	0.014	0.003	0.005	0	0.118	0.016	0.013	0.123	0.036
	Rel_2420	0	0.022	0.004	0.007	0.003	0.01	0.035	0.001	0.001	0.003	0.001	0.018	0.018	0.026	0	0	0.001	0	0.02	0	0.02	0.01	0.016	0.001	0.001	0.001	0	0	0.045	0.009	0.014	0.044	0.001	0.004	0	0.001	0.096	0.037	0.001	0.003	0.018	0.003	0.019	0.014	0.039	0.007	0	0.004
	Rel_1344	0	0.008	0	0.004	0	0.044	0.068	0	0.036	0	0.024	0.005	0.012	0	0.018	0.007	0.002	0.016	0.004	0	0.014	0.004	0.007	0.005	0.013	0.041	0.001	0.057	0.018	0.001	0.003	0.002	0.004	0.031	0.001	0.001	0.009	0	0.009	0.006	0.006	0.006	0.013	0.055	0.022	0.041	0.192	0.032
	Rel_793	0.019	0.001	0	0.018	0.004	0.035	0	0.029	0.049	0.011	0.021	0.034	0.002	0.043	0.003	0.005	0.008	0.001	0.029	0.009	0.008	0.001	0.005	0.002	0.018	0.04	0.014	0.073	0.046	0.014	0.002	0.004	0	0.009	0.003	0.038	0.013	0.004	0.03	0.001	0	0.007	0.084	0.021	0.039	0.013	0.007	0.003
	Rel_111	0	0.02	0.013	0	0.009	0.002	0.022	0.001	0.019	0	0.001	0.003	0.022	0.006	0.002	0.012	0.001	0.01	0.085	0.005	0.047	0.022	0.038	0.041	0.003	0.011	0.011	0.018	0.002	0.02	0.005	0.004	0.019	0	0.011	0	0	0	0	0.031	0.002	0.024	0.003	0.008	0.036	0.03	0.056	0.018
	PGRPLB_5939	0.004	0.03	0.001	0	0	0.035	0.002	0.009	0.01	0.001	0.008	0.021	0.001	0.042	0.011	0.001	0.027	0.087	0.043	0.013	0.015	0.033	0.001	0.003	0.032	0.01	0.007	0.036	0.077	0.062	0.014	0.006	0.017	0.003	0.015	0.02	0.002	0.007	0.037	0.002	0.028	0.042	0.033	0.015	0.015	0.001	0.001	0.027
	PGRPLB_1408	0.011	0.028	0.002	0.027	0.003	0.013	0	0.023	0.025	0.046	0.052	0.037	0	0.045	0	0.017	0.053	0.009	0.015	0.002	0.001	0.001	0.001	0.001	0.062	0.048	0.001	0.011	0.017	0.002	0.001	0.007	0.007	0.026	0.004	0.019	0	0.017	0.003	0.002	0.08	0.006	0.022	0.001	0.001	0.005	0.023	0.006
	PGRPLB_1246	0.007	0.012	0.013	0.077	0.1	0.031	0	0	0.008	0.014	0.007	0.008	0.002	0	0.004	0.005	0.003	0.005	0.1	0.016	0.004	0.003	0.007	0.002	0	0.027	0.01	0.009	0.099	0.085	0.008	0.006	0.004	0.057	0.001	0.025	0.012	0	0.03	0.012	0.002	0.001	0.013	0.05	0.046	0.002	0.001	0.042
	PGRPLB_1131	0.007	0.001	0.001	0.036	0.1	0.008	0.005	0	0.008	0	0.007	0.003	0.002	0.017	0.004	0.025	0.003	0.007	0.001	0.003	0.004	0.003	0.035	0.002	0	0.001	0.045	0.009	0.099	0.012	0.008	0.001	0.004	0.019	0.001	0.025	0.015	0.009	0.098	0.012	0.002	0.001	0.013	0.005	0.016	0.002	0.001	0.014
	PGRPLB_381	0.011	0.002	0.036	0.01	0.032	0.001	0.069	0.002	0.004	0.011	0.006	0.007	0.002	0.011	0.009	0	0	0.007	0.01	0.007	0.027	0.002	0.025	0.009	0.028	0.008	0	0.005	0.032	0.003	0.005	0.001	0.008	0.002	0.009	0.008	0.002	0.007	0.003	0.003	0.001	0.02	0.008	0.006	0.003	0.013	0.001	0
	PGRPLB_21	0.001	0.008	0.032	0.027	0.002	0	0	0.014	0.011	0.011	0.034	0.029	0.001	0.032	0.015	0.104	0.009	0.002	0	0.001	0.01	0.007	0.005	0.024	0.137	0	0.001	0.025	0	0.004	0.001	0.028	0.014	0.004	0.01	0.005	0.007	0.072	0.002	0.03	0.127	0.014	0.012	0.044	0.034	0.081	0.011	0.008
	ird5_2981	0	0.001	0.002	0.024	0.001	0.02	0.001	0	0.001	0.001	0	0	0.02	0.001	0	0.006	0.002	0.03	0.012	0.015	0.017	0.03	0.038	0.009	0.017	0.126	0.042	0.01	0	0.005	0	0	0.011	0.075	0.015	0.053	0.025	0.002	0.002	0.005	0.005	0.045	0.056	0	0.005	0.035	0.002	0.001
	ird5_1624	0	0.037	0.042	0.005	0.012	0.028	0.015	0.002	0	0.005	0.014	0.011	0.07	0.032	0	0.004	0.024	0.01	0.004	0.077	0.001	0.009	0.019	0.036	0.008	0.003	0.011	0	0.008	0.011	0.002	0.008	0.102	0.06	0.11	0.03	0.016	0.108	0.029	0.004	0.004	0.146	0.086	0.017	0.019	0.004	0.001	0.013
	ird5_1273	0.005	0.005	0.027	0.001	0.001	0.001	0.011	0.002	0.011	0.013	0.007	0.005	0.013	0.015	0.015	0	0.002	0.011	0.009	0.034	0.002	0.017	0.004	0.032	0.014	0.002	0.018	0.007	0	0.005	0.003	0	0.103	0.023	0.076	0.034	0	0.106	0.011	0.025	0.011	0.034	0.042	0.008	0.033	0.002	0.004	0.019
	ird5_1161	0.021	0.021	0	0.013	0.029	0.057	0.001	0.002	0.01	0.001	0.009	0.024	0.007	0.023	0.015	0.004	0.014	0.029	0	0.008	0.007	0.004	0.003	0.001	0.005	0.017	0.004	0.012	0.023	0.008	0.015	0.026	0.014	0.014	0.031	0.001	0.013	0.041	0.021	0.007	0.09	0.285	0.123	0.012	0.021	0.009	0.005	0.003
	ird5_443	0.005	0.01	0.004	0.006	0.001	0.004	0.014	0.012	0.006	0.022	0.007	0.007	0.023	0.015	0.014	0.01	0.034	0.006	0.007	0.001	0.002	0.009	0.045	0.024	0.029	0.009	0.069	0.008	0	0.005	0.007	0.016	0.029	0.022	0.019	0.047	0	0.027	0.005	0.004	0.036	0.019	0.001	0.007	0.006	0.022	0.001	0.016
	AttD_180	0.007	0.011	0.003	0	0.027	0	0.001	0	0.008	0.003	0.02	0.008	0.004	0.04	0.023	0.017	0.003	0.003	0.002	0.008	0.005	0	0.007	0.007	0.008	0.002	0.001	0.001	0.002	0.016	0.019	0.009	0	0.01	0	0.006	0.044	0	0.014	0.008	0.06	0.011	0	0.076	0.042	0	0.005	0.025
	AttD_1581	0.037	0.098	0.001	0.001	0.002	0.006	0.11	0.023	0.06	0	0.008	0.001	0.011	0.014	0.006	0.016	0.002	0.012	0.01	0.002	0.002	0.001	0.034	0.023	0.01	0.018	0.003	0.016	0.013	0.118	0.007	0.001	0.005	0.001	0.003	0.003	0.008	0.013	0.01	0.037	0.021	0.023	0.023	0.019	0.007	0	0.001	0.021
	BG4_762	0	0.015	0.001	0.004	0.003	0.006	0.023	0.011	0	0.007	0.001	0.075	0.013	0.009	0.001	0.002	0.032	0.005	0	0	0.042	0.044	0.001	0.046	0.05	0.009	0.063	0.001	0.002	0.053	0.012	0	0.01	0	0.008	0.02	0	0	0.01	0.015	0	0.029	0.013	0	0.006	0.011	0.023	0.007
	BG4_1293	0.018	0.001	0.027	0.044	0.003	0.011	0.042	0.013	0.001	0.074	0.026	0.003	0.001	0.005	0	0.047	0.008	0.003	0.006	0	0.031	0.041	0	0.033	0.056	0	0.046	0.007	0	0.018	0.001	0.004	0.001	0.023	0.007	0.046	0.002	0.002	0.012	0	0.001	0.001	0.017	0.023	0.007	0.058	0.054	0
	BG4_1419	0	0	0.026	0.01	0.019	0.003	0	0	0.011	0.002	0.005	0	0.017	0.004	0.004	0.036	0.037	0	0.037	0.003	0.019	0.022	0.006	0.013	0.023	0.028	0.057	0.033	0.008	0.016	0.019	0	0.001	0.014	0.004	0.031	0.006	0	0.002	0.027	0.001	0	0.003	0.087	0.001	0.084	0.001	0.002
	BG4_1483	0.002	0.001	0.012	0.003	0.001	0.003	0.001	0.01	0	0.008	0.005	0.025	0.003	0.029	0.007	0.003	0.099	0.001	0.016	0.006	0.039	0.022	0	0.027	0.101	0.001	0.05	0	0.009	0.007	0.029	0	0	0	0	0.033	0.006	0	0.011	0	0.003	0.007	0	0.06	0.002	0.052	0.008	0.016
	BG4_1507	0.001	0	0.048	0.049	0.003	0.004	0.001	0.002	0.006	0.031	0.001	0.021	0.062	0.002	0.002	0.045	0.04	0	0.01	0.002	0.01	0.016	0	0.006	0.043	0.041	0.018	0.013	0.004	0.027	0.004	0	0.004	0.047	0.001	0.02	0.004	0.007	0	0.019	0.001	0.003	0	0.124	0.005	0.045	0.004	0.001
	Toll_705	0.007	0.006	0.001	0.006	0.013	0.022	0.007	0	0.011	0.004	0.017	0.008	0.024	0.021	0.007	0	0.003	0.007	0.001	0.011	0.03	0.019	0.047	0.004	0	0.001	0	0.066	0.014	0.006	0.049	0.001	0.001	0.006	0	0.032	0	0	0.007	0.015	0	0.028	0.018	0.01	0.004	0.002	0.001	0.006
	Toll_1186	0.004	0.033	0.007	0.009	0	0.016	0.03	0.004	0.022	0.011	0.006	0.022	0.025	0.001	0	0.009	0.019	0.006	0.004	0.004	0.013	0.013	0.027	0.005	0.012	0.006	0	0.007	0.021	0.022	0.006	0.021	0.022	0	0.014	0.005	0.011	0.007	0.003	0.004	0.006	0.02	0.01	0.221	0.001	0	0.017	0.001
	Toll_28569	0.025	0.002	0.01	0.061	0.014	0.07	0.022	0.003	0	0.014	0.006	0.002	0.073	0.005	0.002	0	0.004	0.001	0.026	0.061	0	0.011	0.065	0.053	0	0	0.009	0.002	0.01	0.026	0	0	0.021	0.002	0.007	0.031	0.002	0.006	0.027	0.018	0.01	0.037	0.009	0.018	0.004	0.006	0.004	0.001
	Toll_29040	0.006	0.01	0.032	0.012	0	0	0.002	0.005	0.006	0	0.004	0.049	0.042	0.024	0.054	0.079	0.008	0.024	0.027	0.001	0.006	0	0.019	0	0.009	0.006	0.051	0.01	0.061	0.084	0.002	0.007	0.014	0.016	0.001	0.027	0	0.021	0.044	0.016	0.014	0.057	0.045	0.139	0.007	0.038	0.027	0.009
	Toll_40757	0.002	0.002	0	0.002	0	0.028	0.023	0.013	0.059	0.014	0.007	0.047	0.031	0.01	0.03	0.01	0	0.024	0.025	0.067	0.02	0.007	0.017	0.004	0.002	0.004	0.037	0.016	0	0.014	0.003	0.021	0.091	0.009	0.123	0	0.123	0.103	0.047	0.001	0.003	0.002	0.031	0.075	0.002	0.001	0.005	0
	Toll_40862	0.004	0.001	0.1	0.019	0	0.015	0.003	0.053	0.104	0.011	0.006	0.084	0.022	0.012	0.008	0	0.01	0.023	0.007	0.021	0.01	0.01	0	0.03	0.013	0.004	0.014	0.008	0	0.004	0.006	0.019	0.085	0.02	0.054	0.14	0.001	0.037	0.008	0.033	0.007	0.057	0.048	0.006	0.052	0.019	0.014	0.01
	Toll_41582	0.024	0.039	0.003	0.021	0.016	0.02	0.004	0.004	0.001	0	0.024	0.001	0.006	0.002	0	0.009	0	0.019	0.007	0.072	0	0.026	0	0.004	0.033	0	0.003	0.003	0.081	0	0.008	0.009	0.012	0.026	0.06	0.069	0.077	0.006	0.007	0.023	0.001	0.031	0.039	0.003	0.001	0.012	0.046	0.007
	Toll_41851	0.02	0.002	0	0.005	0.001	0.014	0	0	0.005	0.003	0.004	0.004	0.038	0.027	0.024	0.005	0.006	0.005	0.042	0.133	0.001	0	0.01	0.005	0	0.014	0	0.036	0.003	0.001	0.001	0.001	0.018	0.013	0.013	0.013	0.052	0.009	0	0.017	0.003	0.001	0.001	0.029	0	0.001	0.004	0.004
	spz_4241	0.005	0.001	0.007	0	0.005	0	0.008	0	0.004	0.029	0.054	0.001	0.024	0.053	0.007	0.015	0.003	0.06	0.011	0.019	0.06	0.01	0.002	0.033	0.006	0.013	0	0.001	0.017	0.019	0.01	0.023	0.002	0.027	0	0.032	0.002	0	0.016	0.028	0.009	0.001	0.01	0.052	0.017	0.001	0	0.076
	spz_1741	0.001	0	0.009	0.003	0.024	0.013	0.004	0	0.003	0.052	0.026	0.008	0.02	0.005	0	0.01	0.003	0.058	0.018	0.002	0.033	0.008	0.007	0.003	0.009	0.002	0.017	0.004	0.04	0.021	0.001	0.022	0.049	0.008	0.028	0.001	0	0.02	0.019	0.104	0.006	0.035	0.045	0.036	0.089	0.029	0	0.062
	spz_897	0.024	0.006	0.001	0	0.001	0	0.002	0.011	0.015	0.042	0.02	0.023	0	0.012	0.015	0.062	0.017	0.02	0.01	0.034	0	0.011	0.052	0.035	0.008	0.012	0.073	0.033	0.027	0.017	0.028	0.067	0.003	0.002	0.006	0.009	0.005	0.021	0.094	0.021	0.025	0	0	0.001	0.056	0.001	0	0.017
	spz_862	0.027	0	0.053	0.002	0	0.035	0.003	0.008	0	0.003	0.007	0.031	0.001	0.008	0.036	0.027	0.004	0.077	0.01	0.001	0	0	0.001	0.008	0.051	0	0.004	0.002	0.041	0.026	0.011	0.025	0.014	0.056	0.01	0	0.015	0.011	0.006	0.026	0.002	0.046	0.022	0.044	0.045	0.011	0.013	0.019
	spz_759	0.003	0	0.084	0.026	0.027	0.003	0.002	0.009	0	0.019	0.001	0.064	0.007	0	0	0.095	0.006	0.021	0.004	0.001	0.01	0.004	0.016	0.002	0	0	0.002	0	0.002	0.002	0.01	0.004	0.014	0.016	0.001	0.029	0.001	0	0.037	0.026	0.021	0.026	0.031	0.023	0.096	0.018	0.01	0.032
	spz_595	0.012	0.012	0.024	0.026	0.02	0.001	0	0.001	0.003	0.033	0.029	0	0.075	0.003	0.003	0.009	0.001	0.011	0	0.023	0.02	0.015	0	0.03	0.001	0.043	0	0	0.006	0.009	0.013	0	0.001	0.001	0.003	0.007	0.024	0.002	0.007	0.008	0	0.013	0.002	0.015	0.016	0.009	0.006	0.001
	spz_180	0	0.001	0	0.014	0.006	0.003	0.032	0.009	0.016	0.009	0.019	0.004	0.058	0.007	0.028	0.001	0.009	0.019	0.029	0.02	0.001	0.001	0.008	0.006	0.001	0.001	0.02	0.001	0.012	0.013	0.001	0.03	0.098	0.033	0.129	0.001	0.194	0.062	0.006	0.002	0.033	0.013	0.045	0.023	0.035	0.005	0.003	0
	pll_2709	0	0.022	0.006	0.039	0	0.007	0.039	0.005	0.037	0.047	0.019	0.009	0.007	0.007	0.007	0.008	0.008	0.038	0.005	0.004	0.013	0.005	0.003	0	0.04	0	0.012	0.009	0.003	0	0.033	0.019	0.004	0.003	0.001	0.002	0.003	0.001	0.042	0.01	0.019	0	0.002	0.029	0.009	0.003	0.094	0.036
	pll_2099	0	0.001	0.003	0.01	0.012	0.003	0.003	0.003	0.012	0.011	0.004	0.001	0.015	0	0.007	0.005	0.001	0.103	0.032	0.001	0.001	0.018	0.009	0.013	0.02	0.03	0	0.016	0	0.003	0.008	0.003	0.007	0.002	0.02	0.005	0.001	0.069	0.007	0.008	0.017	0.011	0.005	0.014	0.015	0	0	0.009
	pll_1214	0.012	0.004	0.016	0.037	0.001	0.032	0.01	0.02	0.008	0.014	0.008	0.008	0.066	0.016	0.003	0.001	0.005	0.008	0.001	0.006	0.027	0.027	0.033	0.035	0.016	0.086	0.008	0.039	0	0.005	0.002	0.001	0.004	0.029	0.021	0.001	0.015	0.058	0.001	0.005	0.001	0.024	0.012	0.008	0.001	0.002	0.032	0
	pll_953	0	0.009	0.002	0.006	0	0.005	0.012	0.027	0.042	0.002	0.002	0.004	0.007	0.016	0.006	0	0.005	0.078	0.002	0.01	0.002	0.012	0	0.001	0.022	0.008	0	0.004	0.009	0	0.003	0.006	0.012	0.002	0.033	0.012	0.005	0.059	0.017	0.001	0.01	0.009	0.038	0.023	0.005	0.004	0.013	0.001
	pll_441	0	0.004	0.001	0.01	0.006	0.011	0.006	0.002	0.001	0.012	0.026	0.001	0.063	0.129	0.037	0.01	0.001	0.034	0.011	0.004	0.053	0.067	0.006	0.024	0.002	0.028	0.001	0.002	0.004	0	0.041	0.001	0.001	0.036	0.003	0.001	0.015	0.028	0.007	0.036	0.026	0.003	0.001	0.031	0.013	0.012	0.004	0.052
	CecAB_1096	0.002	0.023	0.051	0.002	0.003	0	0.001	0.029	0.006	0.013	0	0.001	0.115	0.054	0.002	0.002	0.05	0.002	0.039	0.025	0.001	0.005	0.001	0.051	0.003	0.004	0.022	0	0.015	0.004	0.001	0.027	0.028	0.018	0.016	0.018	0.014	0.009	0.021	0	0	0.002	0.005	0.082	0	0.012	0.007	0.002
	CecAB_2344	0.021	0.078	0.043	0.001	0.004	0.004	0.002	0.007	0.025	0.008	0.003	0.002	0.047	0.008	0.001	0.017	0.002	0.008	0.012	0.027	0.005	0	0	0.024	0	0.002	0.035	0	0.019	0.003	0.002	0.008	0.001	0.009	0.004	0.039	0.012	0.006	0.055	0.054	0.005	0	0.005	0.006	0.014	0.004	0.058	0.03
	CecAB_2394	0.057	0.087	0.065	0.002	0.006	0.026	0.014	0.044	0.03	0	0.009	0	0.018	0.029	0.005	0.046	0.011	0.004	0.001	0.041	0.008	0.002	0.019	0	0.003	0.001	0.045	0.014	0	0.002	0	0.081	0.003	0.001	0.001	0.048	0.013	0.011	0.048	0.029	0.025	0.023	0	0.044	0.005	0.038	0	0.001
	CecAB_3759	0.001	0.002	0.024	0.001	0.006	0	0.048	0.027	0.026	0.011	0.008	0.013	0.064	0.043	0.001	0.006	0.003	0.044	0.026	0.016	0.015	0.005	0	0.056	0.032	0.011	0.049	0.002	0.007	0.032	0.005	0.031	0.034	0.004	0.005	0.012	0.001	0.019	0.037	0.039	0.001	0.001	0.002	0.077	0.026	0.006	0.004	0
[truncated: 86 more columns]
