# Supplementary material for: Genotype and Gene Expression Associations with Immune Function in Drosophila
Source: PLoS Genet. 2010 Jan 8;6(1):e1000797. doi: 10.1371/journal.pgen.1000797 (PMC2793509; doi:10.1371/journal.pgen.1000797)
Supplement: Dataset S1 — Normalized BeadChip expression data after infection with either Serratia marcescens or Enterococcus faecalis. (1.24 MB GZ) [file pgen.1000797.s010.gz › DatasetS1.txt]

Probe	Gene	Cat	Line	UnfExp	EfExp	SmExp	EfLoad	SmLoad
2632	mys	sex	7B	8.59070724521631	8.50828355347272	8.46634300370092	9.8919	8.9376
2632	mys	sex	4F	8.60490252927378	8.44727668612133	8.51158858318529	9.8917	5.9543
2632	mys	sex	3C	8.72704542077819	8.49983989433813	8.60246207512554	7.4924	6.6705
2632	mys	sex	12B	8.88479442304389	8.50382491015211	8.40752683619716	10.4679	7.8695
2632	mys	sex	8B	8.73708894946583	8.57758072330309	8.47448359011562	10.746	9.1175
2632	mys	sex	10H	8.53602485286013	8.40404180416257	8.67292873505118	10.5906	6.9356
2632	mys	sex	4E	8.3358814421443	8.7023164188308	8.58587221698906	4.8194	6.093
2632	mys	sex	10F	8.52493881644965	8.64168471168303	8.52373983802764	10.6652	5.1796
2632	mys	sex	11B	8.49173484966409	8.56202025950293	8.5272239920538	5.805	7.3075
2632	mys	sex	12A	8.55408264099871	8.49515830526723	8.53323106734624	9.3049	7.4825
2632	mys	sex	1D	8.77789950376842	8.61678819639374	8.49763409577816	6.6085	8.5076
2632	mys	sex	10C	8.6537006116944	8.47180974656084	8.46032581706356	10.2882	6.8383
2632	mys	sex	2G	8.74777708789015	8.43179221403055	8.67481406473115	4.6356	6.0547
2632	mys	sex	5H	8.66300075703401	8.50344721865547	8.49889369180181	7.0741	6.9771
2632	mys	sex	11A	8.43214700477205	8.44673220862211	8.37856492251945	9.9202	9.0338
2632	mys	sex	3G	8.42807684932235	8.37533392605024	8.54390674415769	4.3096	4.8817
2632	mys	sex	8G	8.48801019376032	8.58696730681277	8.74740023415366	9.6554	7.1056
2632	mys	sex	1B	8.65659123846522	8.56955029133422	8.68203905205105	9.8619	7.7934
2632	mys	sex	2C	8.67980247016	8.70266745702777	8.63605738024106	6.8317	8.259
2632	mys	sex	1C	8.7291297870614	8.6445996068585	8.60770736653711	7.1387	7.4839
2632	mys	sex	2B	8.61393683329634	8.55198871986026	8.43840865510284	9.8679	8.4985
2632	mys	sex	5E	8.64561687029823	8.41247581267947	8.41846487342868	7.0116	6.325
2632	mys	sex	3H	8.63315213354234	8.5566629165828	8.55370438316375	5.2183	7.5368
2632	mys	sex	5D	8.55820775504262	8.61340774496079	8.52719750873157	10.2132	8.9954
2632	mys	sex	4D	8.53095908016532	8.53018840981606	8.49407946423781	10.2275	9.664
2632	mys	sex	2A	8.61515599665041	8.59587163563014	8.44252446476381	10.5142	6.4166
2632	mys	sex	2D	8.64789510012953	8.62363586817122	8.63060603119253	8.9501	8.0342
2632	mys	sex	4G	8.66619466285473	8.48768012930174	8.55910477168555	6.6951	7.4482
2632	mys	sex	10E	8.5635739532934	8.42287004207329	8.37985707721952	6.3208	8.3998
2632	mys	sex	4B	8.61952967610361	8.85302979515284	8.70953925083754	4.9727	7.5977
5560	UGP	metabolism	7B	10.5580227553742	9.91855094070605	10.0161986775803	9.8919	8.9376
5560	UGP	metabolism	4F	10.6866878049514	9.9914393753903	9.86338014850457	9.8917	5.9543
5560	UGP	metabolism	3C	10.927478995755	10.3694718047543	10.3708596273191	7.4924	6.6705
5560	UGP	metabolism	12B	9.3244829915971	10.0004546546476	9.86378270182317	10.4679	7.8695
5560	UGP	metabolism	8B	11.1181060541538	10.2714629256202	10.5683350778702	10.746	9.1175
5560	UGP	metabolism	10H	10.4665980164748	9.88713803754698	10.117785604745	10.5906	6.9356
5560	UGP	metabolism	4E	11.0298467352474	10.0633754930568	10.0057615972026	4.8194	6.093
5560	UGP	metabolism	10F	10.5203462702241	10.3105722723459	10.1955791704859	10.6652	5.1796
5560	UGP	metabolism	11B	10.5698633415621	10.2718403489867	10.0570744566058	5.805	7.3075
5560	UGP	metabolism	12A	10.7269009229812	10.1817683980389	10.108770664424	9.3049	7.4825
5560	UGP	metabolism	1D	10.7723043855875	10.3222200690902	10.5267266231585	6.6085	8.5076
5560	UGP	metabolism	10C	10.2576167429516	9.96861426312165	9.78398742318511	10.2882	6.8383
5560	UGP	metabolism	2G	10.9595278601096	10.2078433634854	10.7224342106847	4.6356	6.0547
5560	UGP	metabolism	5H	10.5807697219773	10.0855705119215	9.96926944838525	7.0741	6.9771
5560	UGP	metabolism	11A	10.6204634740447	9.80924952992343	9.88057761254518	9.9202	9.0338
5560	UGP	metabolism	3G	10.8866871189331	10.760844211191	10.8349628575626	4.3096	4.8817
5560	UGP	metabolism	8G	10.1255486011733	9.75667600590888	10.1404076067535	9.6554	7.1056
5560	UGP	metabolism	1B	10.9897082728035	10.5170653859576	10.3905024732274	9.8619	7.7934
5560	UGP	metabolism	2C	10.812680064315	10.3716682670153	10.3791995940362	6.8317	8.259
5560	UGP	metabolism	1C	10.8558148054607	10.2026566812291	10.2377781575035	7.1387	7.4839
5560	UGP	metabolism	2B	10.184378976914	10.2428923856706	9.56716489120331	9.8679	8.4985
5560	UGP	metabolism	5E	10.5224973935657	10.4867387196549	9.5432751662534	7.0116	6.325
5560	UGP	metabolism	3H	10.5961828011679	10.2849723855467	10.3981887631706	5.2183	7.5368
5560	UGP	metabolism	5D	10.1852218280477	9.93019002894598	9.81414007016225	10.2132	8.9954
5560	UGP	metabolism	4D	10.918802413697	10.1543621077817	10.2505754212311	10.2275	9.664
5560	UGP	metabolism	2A	10.8901632028405	10.4733987135016	10.2574227450022	10.5142	6.4166
5560	UGP	metabolism	2D	10.220616570339	10.0698706581024	9.91329178939903	8.9501	8.0342
5560	UGP	metabolism	4G	10.6475357951418	9.79171421669202	9.99288626334042	6.6951	7.4482
5560	UGP	metabolism	10E	10.9152598193154	9.75204297884028	9.8966188101729	6.3208	8.3998
5560	UGP	metabolism	4B	11.1115862380364	10.5519001508937	10.5024593388363	4.9727	7.5977
2927	CG4793	old_immunity	7B	8.42722227655916	8.56401611149273	8.35815584977957	9.8919	8.9376
2927	CG4793	old_immunity	4F	8.47783335431682	8.38138479184287	8.34680414941355	9.8917	5.9543
2927	CG4793	old_immunity	3C	8.56259102503155	8.45602534830143	8.34232690208395	7.4924	6.6705
2927	CG4793	old_immunity	12B	9.87921884596054	8.35904505625859	8.46420972842957	10.4679	7.8695
2927	CG4793	old_immunity	8B	8.335267073825	8.43321073568574	8.34191701858149	10.746	9.1175
2927	CG4793	old_immunity	10H	8.40016568769799	8.28210388451837	8.878005714759	10.5906	6.9356
2927	CG4793	old_immunity	4E	8.58708963511804	8.45023827529132	8.36463768550587	4.8194	6.093
2927	CG4793	old_immunity	10F	8.32683855100619	8.35221965776376	8.42825833684068	10.6652	5.1796
2927	CG4793	old_immunity	11B	8.40867029142513	8.33068817674052	8.32286195570767	5.805	7.3075
2927	CG4793	old_immunity	12A	8.29237394016213	8.35601960881935	8.3253403055945	9.3049	7.4825
2927	CG4793	old_immunity	1D	8.32932914805995	8.37283387448314	8.28718593298816	6.6085	8.5076
2927	CG4793	old_immunity	10C	8.30495777941245	8.38003291509175	8.32095569907373	10.2882	6.8383
2927	CG4793	old_immunity	2G	8.40215220554256	8.31621749460641	8.43503854655002	4.6356	6.0547
2927	CG4793	old_immunity	5H	8.33371394756804	8.32905399788023	8.43974500561574	7.0741	6.9771
2927	CG4793	old_immunity	11A	8.36175826864661	8.29509031395085	8.63513934792132	9.9202	9.0338
2927	CG4793	old_immunity	3G	8.4814964452179	8.35695382525387	8.34784099979598	4.3096	4.8817
2927	CG4793	old_immunity	8G	8.32406449563818	8.30658776668908	8.66255573038384	9.6554	7.1056
2927	CG4793	old_immunity	1B	8.8743067114572	8.42726097385036	8.31611726904284	9.8619	7.7934
2927	CG4793	old_immunity	2C	8.4602618735691	8.42829272440627	8.32656326034322	6.8317	8.259
2927	CG4793	old_immunity	1C	8.29082855341326	8.33731935769378	8.32613626575168	7.1387	7.4839
2927	CG4793	old_immunity	2B	8.75926034510737	8.50058662780583	9.11057055976443	9.8679	8.4985
2927	CG4793	old_immunity	5E	8.43295950998315	8.28488067571158	8.76897871006254	7.0116	6.325
2927	CG4793	old_immunity	3H	8.26178574460821	8.34105408572519	8.32010177370466	5.2183	7.5368
2927	CG4793	old_immunity	5D	8.33137674669152	8.28707007272989	8.35495173057289	10.2132	8.9954
2927	CG4793	old_immunity	4D	8.32996979196433	8.37557682610403	8.37039478123489	10.2275	9.664
2927	CG4793	old_immunity	2A	8.34662069448532	8.36459069892617	8.27656759024819	10.5142	6.4166
2927	CG4793	old_immunity	2D	8.62388381429109	8.48607590030887	8.4335920364596	8.9501	8.0342
2927	CG4793	old_immunity	4G	8.28693539600553	8.4108885231515	8.30497957102989	6.6951	7.4482
2927	CG4793	old_immunity	10E	8.53780026615492	8.32729671302976	8.33051136507689	6.3208	8.3998
2927	CG4793	old_immunity	4B	8.39539349547495	8.62171376723586	8.68215585135165	4.9727	7.5977
4863	alphaTub84B	sex	7B	11.8554855076348	11.8676293320003	11.9075495711741	9.8919	8.9376
4863	alphaTub84B	sex	4F	12.1902693602247	12.0223251370241	11.7718647110502	9.8917	5.9543
4863	alphaTub84B	sex	3C	11.6994348263372	11.6017068417698	11.3644837104867	7.4924	6.6705
4863	alphaTub84B	sex	12B	10.0178474372036	11.5551971141082	10.3376336631208	10.4679	7.8695
4863	alphaTub84B	sex	8B	11.1186687727117	11.7780818087038	11.4438304290983	10.746	9.1175
4863	alphaTub84B	sex	10H	12.1746208558213	11.5873526358102	11.6367011167522	10.5906	6.9356
4863	alphaTub84B	sex	4E	11.5423233867834	11.6132596755947	10.8269969410323	4.8194	6.093
4863	alphaTub84B	sex	10F	11.8935271472986	11.4298115000028	11.3936814219952	10.6652	5.1796
4863	alphaTub84B	sex	11B	11.7096426302513	11.5373048573548	11.506905719231	5.805	7.3075
4863	alphaTub84B	sex	12A	11.5213980800774	11.4054809104116	11.317321965425	9.3049	7.4825
4863	alphaTub84B	sex	1D	12.1233219647244	11.9391870502236	11.8802767138992	6.6085	8.5076
4863	alphaTub84B	sex	10C	11.9749361511411	11.5159111517252	11.614247415999	10.2882	6.8383
4863	alphaTub84B	sex	2G	11.7739015861223	11.6177848250215	11.6003350432553	4.6356	6.0547
4863	alphaTub84B	sex	5H	12.126385840995	11.5591417411062	11.5928520605245	7.0741	6.9771
4863	alphaTub84B	sex	11A	11.7218224938218	11.6422321590057	11.5233607558925	9.9202	9.0338
4863	alphaTub84B	sex	3G	11.6748471527796	11.6100037268365	11.4612902927543	4.3096	4.8817
4863	alphaTub84B	sex	8G	11.9144914555688	11.5044287361804	11.514476454475	9.6554	7.1056
4863	alphaTub84B	sex	1B	12.0100750098614	11.0255796383173	11.5864439370248	9.8619	7.7934
4863	alphaTub84B	sex	2C	11.7795815914686	11.729221258807	11.4483107292641	6.8317	8.259
4863	alphaTub84B	sex	1C	11.6242340050114	11.4155550558469	11.3882663421743	7.1387	7.4839
4863	alphaTub84B	sex	2B	11.7244634240559	10.5401166612696	10.3484879802294	9.8679	8.4985
4863	alphaTub84B	sex	5E	11.3311725140242	11.4097097235228	10.5494496525545	7.0116	6.325
4863	alphaTub84B	sex	3H	11.8314745781547	11.5336832467453	11.4490041318834	5.2183	7.5368
4863	alphaTub84B	sex	5D	11.6973393974897	11.5759634450419	11.5057737970951	10.2132	8.9954
4863	alphaTub84B	sex	4D	11.7752676291399	11.7782276864117	11.6822548725385	10.2275	9.664
4863	alphaTub84B	sex	2A	11.8233158415054	11.6241473363375	11.5574894855379	10.5142	6.4166
4863	alphaTub84B	sex	2D	11.7966243974921	11.5747833506753	11.5757134514521	8.9501	8.0342
4863	alphaTub84B	sex	4G	11.5664578772607	11.5651340922174	11.2423189907324	6.6951	7.4482
4863	alphaTub84B	sex	10E	12.4263763826586	11.644194340507	11.352973377359	6.3208	8.3998
4863	alphaTub84B	sex	4B	11.727683892825	11.3077688125451	11.6756792439865	4.9727	7.5977
1178	Zw	metabolism	7B	9.34193889950137	9.10955313717181	9.12966399079613	9.8919	8.9376
1178	Zw	metabolism	4F	9.25216488223233	9.26387319689536	9.22124497086022	9.8917	5.9543
1178	Zw	metabolism	3C	9.57123493887126	9.34317951719952	9.36077180595013	7.4924	6.6705
1178	Zw	metabolism	12B	8.72489645186509	8.76781687184148	8.90015339567022	10.4679	7.8695
1178	Zw	metabolism	8B	8.90496478446676	8.70861331512185	8.92971311125331	10.746	9.1175
1178	Zw	metabolism	10H	9.68665212382072	9.1750291129606	9.44918263167118	10.5906	6.9356
1178	Zw	metabolism	4E	9.07785573299698	9.01306848152135	8.73990137990069	4.8194	6.093
1178	Zw	metabolism	10F	9.47119001785078	9.12183314660977	9.15257815009827	10.6652	5.1796
1178	Zw	metabolism	11B	9.31292915843341	8.98337912219261	9.1205052733926	5.805	7.3075
1178	Zw	metabolism	12A	9.14159622442797	8.88692636486597	9.16247727846899	9.3049	7.4825
1178	Zw	metabolism	1D	9.37694665547943	9.36231905804775	9.31855533049488	6.6085	8.5076
1178	Zw	metabolism	10C	9.63863081313184	9.11723203554813	9.17067461404755	10.2882	6.8383
1178	Zw	metabolism	2G	9.08438764065244	8.98099275509976	8.89748097517472	4.6356	6.0547
1178	Zw	metabolism	5H	9.30033597518019	9.02347423388228	9.04396668915671	7.0741	6.9771
1178	Zw	metabolism	11A	9.43668529392504	9.14003222145448	8.95102188243153	9.9202	9.0338
1178	Zw	metabolism	3G	9.53152976435443	9.10666506321535	8.93106469536821	4.3096	4.8817
1178	Zw	metabolism	8G	9.35700977264314	9.11134177092551	9.04728870259384	9.6554	7.1056
1178	Zw	metabolism	1B	9.12455874195236	8.91340532839997	9.25458531810845	9.8619	7.7934
1178	Zw	metabolism	2C	9.22901546436673	9.24882715298408	9.2665119774917	6.8317	8.259
1178	Zw	metabolism	1C	9.30146408122596	9.17905171269241	9.20295399181985	7.1387	7.4839
1178	Zw	metabolism	2B	8.97551425630214	9.11636437165216	8.75593727768278	9.8679	8.4985
1178	Zw	metabolism	5E	8.9905803321909	8.86743301454966	9.17570399515558	7.0116	6.325
1178	Zw	metabolism	3H	9.36725727257914	9.16621425302283	9.07016424033873	5.2183	7.5368
1178	Zw	metabolism	5D	9.06930513355147	8.93781965258419	9.01100223626121	10.2132	8.9954
1178	Zw	metabolism	4D	8.88756165689517	8.73904156165827	8.85773760174938	10.2275	9.664
1178	Zw	metabolism	2A	9.58896242143662	9.2898915544627	9.26753120659774	10.5142	6.4166
1178	Zw	metabolism	2D	9.47864268397407	9.2458453530458	9.04648554958387	8.9501	8.0342
1178	Zw	metabolism	4G	9.09540068014684	9.13538623620942	8.95966610208353	6.6951	7.4482
1178	Zw	metabolism	10E	9.56461222690149	9.10401171539978	9.14427120659672	6.3208	8.3998
1178	Zw	metabolism	4B	9.24405544031762	8.85503749614499	8.91500471740485	4.9727	7.5977
898	Pvr	immunity	7B	8.71523120550198	8.60367423030071	8.49520481573114	9.8919	8.9376
898	Pvr	immunity	4F	8.60144942883961	8.54312066943673	8.48810881127471	9.8917	5.9543
898	Pvr	immunity	3C	8.5653906750945	8.55440578701097	8.46773623423729	7.4924	6.6705
898	Pvr	immunity	12B	8.76196347663011	8.52749232653181	8.45101933818365	10.4679	7.8695
898	Pvr	immunity	8B	8.46360056201921	8.82321652819535	8.35488635518044	10.746	9.1175
898	Pvr	immunity	10H	8.53888283045531	8.52221854341656	8.9427935869467	10.5906	6.9356
898	Pvr	immunity	4E	8.67868785529104	8.62980269441986	8.5406539182037	4.8194	6.093
898	Pvr	immunity	10F	8.72474438931794	8.71871851064938	8.55814202598045	10.6652	5.1796
898	Pvr	immunity	11B	8.52836877167327	8.40329896872164	8.52478749847526	5.805	7.3075
898	Pvr	immunity	12A	8.45590428138585	8.53202979444587	8.48182458391273	9.3049	7.4825
898	Pvr	immunity	1D	8.60379181175967	8.67305075460434	8.63802035920752	6.6085	8.5076
898	Pvr	immunity	10C	8.71747252061349	8.51798219372344	8.54013094481315	10.2882	6.8383
898	Pvr	immunity	2G	8.47525114120723	8.45345734552998	8.68704959183158	4.6356	6.0547
898	Pvr	immunity	5H	8.73130388768941	8.59407688717076	8.58299477218813	7.0741	6.9771
898	Pvr	immunity	11A	8.50595896980224	8.57951427371973	8.55557117641039	9.9202	9.0338
898	Pvr	immunity	3G	8.80149080508959	8.53342063310795	8.40953608971134	4.3096	4.8817
898	Pvr	immunity	8G	8.67214781131832	8.51887871565643	8.6037315582201	9.6554	7.1056
898	Pvr	immunity	1B	8.44178128054216	8.47422258395733	8.45852750646628	9.8619	7.7934
898	Pvr	immunity	2C	8.59935136357635	8.4322377991246	8.53425908209773	6.8317	8.259
898	Pvr	immunity	1C	8.69759623170282	8.70296211347358	8.68840574725426	7.1387	7.4839
898	Pvr	immunity	2B	8.58332058137084	8.90885014826836	8.81527316093462	9.8679	8.4985
898	Pvr	immunity	5E	8.72533027434252	8.37399398013179	8.51124631100119	7.0116	6.325
898	Pvr	immunity	3H	8.49928138276367	8.5653582658534	8.57908245738347	5.2183	7.5368
898	Pvr	immunity	5D	8.39490890639869	8.3933114900967	8.37824713055937	10.2132	8.9954
898	Pvr	immunity	4D	8.38005027048661	8.62112878872174	8.41338201941406	10.2275	9.664
898	Pvr	immunity	2A	8.62583530198243	8.53992913766708	8.56219046497861	10.5142	6.4166
898	Pvr	immunity	2D	8.66065799633833	8.75910292107516	8.47194421971259	8.9501	8.0342
898	Pvr	immunity	4G	8.64223740711724	8.69618806139605	8.53716993355791	6.6951	7.4482
898	Pvr	immunity	10E	8.63559076970926	8.46460431007173	8.48446058401672	6.3208	8.3998
898	Pvr	immunity	4B	8.64180606684416	8.72549069912323	8.43869857086555	4.9727	7.5977
2915	CG6289	sex	7B	8.7851570655482	8.49878964596705	8.68113414496029	9.8919	8.9376
2915	CG6289	sex	4F	9.27326578823751	9.25648227465	9.20597924964247	9.8917	5.9543
2915	CG6289	sex	3C	9.79977587066996	9.1921836420712	10.0816275310735	7.4924	6.6705
2915	CG6289	sex	12B	9.0052867516556	8.93003644224235	9.7313890639489	10.4679	7.8695
2915	CG6289	sex	8B	9.11175787248917	9.28966775372354	9.01876946711041	10.746	9.1175
2915	CG6289	sex	10H	8.83680710066639	8.93791073447589	9.20986131652459	10.5906	6.9356
2915	CG6289	sex	4E	9.52510851090649	9.65893764384667	9.97038711521607	4.8194	6.093
2915	CG6289	sex	10F	8.92799605206963	9.09936482726803	8.72924988689248	10.6652	5.1796
2915	CG6289	sex	11B	9.11184870015957	9.19872217317698	8.87111272856443	5.805	7.3075
2915	CG6289	sex	12A	9.07436514487317	9.26371902370515	9.32895478749738	9.3049	7.4825
2915	CG6289	sex	1D	9.48208107778026	9.26002986682364	9.25140735656984	6.6085	8.5076
2915	CG6289	sex	10C	8.84898515112936	9.59659582685391	9.12073251717809	10.2882	6.8383
2915	CG6289	sex	2G	10.1791638546377	9.85096074794797	10.1470408852953	4.6356	6.0547
2915	CG6289	sex	5H	9.78255925505573	9.91622817772041	10.0756784014371	7.0741	6.9771
2915	CG6289	sex	11A	9.09965884642909	9.26000780479845	9.01291914052158	9.9202	9.0338
2915	CG6289	sex	3G	9.24091280809344	9.44352929834803	9.57427549300553	4.3096	4.8817
2915	CG6289	sex	8G	8.58343390247268	8.86538165170577	9.56262223198643	9.6554	7.1056
2915	CG6289	sex	1B	9.93268655594002	10.5613088187362	10.577786589948	9.8619	7.7934
2915	CG6289	sex	2C	9.90961431404776	10.5436578720573	10.3636315746276	6.8317	8.259
2915	CG6289	sex	1C	9.60903990553365	9.4395080915358	9.46152940920088	7.1387	7.4839
2915	CG6289	sex	2B	9.34953586866806	10.0628300997334	9.26581909213264	9.8679	8.4985
2915	CG6289	sex	5E	9.45793800045041	9.19263087507579	9.19990985801925	7.0116	6.325
2915	CG6289	sex	3H	9.11807806351426	8.79715716142694	9.0984130183436	5.2183	7.5368
2915	CG6289	sex	5D	9.77462988693562	9.88956683567378	9.84429355066871	10.2132	8.9954
2915	CG6289	sex	4D	9.70273847532493	9.22174381770578	9.7296069557338	10.2275	9.664
2915	CG6289	sex	2A	10.3863981516459	10.1850998973647	9.96849721117467	10.5142	6.4166
2915	CG6289	sex	2D	9.08813148174371	9.08742691615096	9.36356566081004	8.9501	8.0342
2915	CG6289	sex	4G	9.11647328680789	8.57795753421066	9.19928103202619	6.6951	7.4482
2915	CG6289	sex	10E	8.64046150060187	8.61566183534315	8.92918523492475	6.3208	8.3998
2915	CG6289	sex	4B	10.3950764962512	10.4447788798868	9.73643993113821	4.9727	7.5977
5759	IM2	immunity	7B	9.31308934584621	11.1149035616282	10.3510981542903	9.8919	8.9376
5759	IM2	immunity	4F	9.74895837956966	11.2112699152309	10.9261072526373	9.8917	5.9543
5759	IM2	immunity	3C	10.4598901205898	11.4122538705413	11.1100079255173	7.4924	6.6705
5759	IM2	immunity	12B	10.3367672522544	11.8049985824255	10.5589992430382	10.4679	7.8695
5759	IM2	immunity	8B	9.98705122108029	11.6717214669182	11.1211731961595	10.746	9.1175
5759	IM2	immunity	10H	9.08008297146459	11.3856851744222	10.5307354668397	10.5906	6.9356
5759	IM2	immunity	4E	10.624570241525	11.9735924158055	11.6662484113116	4.8194	6.093
5759	IM2	immunity	10F	10.8441134470277	12.0941756618961	11.3204853023893	10.6652	5.1796
5759	IM2	immunity	11B	10.0911389373924	11.9692518191161	11.3692426726929	5.805	7.3075
5759	IM2	immunity	12A	11.4996962939413	12.0824007694177	11.5815260153849	9.3049	7.4825
5759	IM2	immunity	1D	10.3822814059565	11.1588995105102	11.0792279089884	6.6085	8.5076
5759	IM2	immunity	10C	10.0824919899339	11.5082855415221	10.9630141013357	10.2882	6.8383
5759	IM2	immunity	2G	10.1114247944268	11.7794130130811	10.6025594424416	4.6356	6.0547
5759	IM2	immunity	5H	10.1976209812502	11.940892873633	11.3448714587881	7.0741	6.9771
5759	IM2	immunity	11A	10.1046811542761	11.5237315054958	10.8097257515803	9.9202	9.0338
5759	IM2	immunity	3G	10.0155264007289	11.7092628089374	10.6870576624503	4.3096	4.8817
5759	IM2	immunity	8G	9.91675734247004	11.9112921793896	10.910282031755	9.6554	7.1056
5759	IM2	immunity	1B	9.79671487622746	12.3816471457312	11.1767077377371	9.8619	7.7934
5759	IM2	immunity	2C	10.2156976861876	11.6742883838089	11.1266009997544	6.8317	8.259
5759	IM2	immunity	1C	10.8074499449747	11.6999876637184	11.3006717715364	7.1387	7.4839
5759	IM2	immunity	2B	9.22724967750806	11.5869850351949	10.2844147219625	9.8679	8.4985
5759	IM2	immunity	5E	10.497984655889	11.8713530520436	10.5925838814634	7.0116	6.325
5759	IM2	immunity	3H	10.7291916206547	11.792542960264	11.3732649314761	5.2183	7.5368
5759	IM2	immunity	5D	9.20337178845791	11.550227989897	10.6729789386546	10.2132	8.9954
5759	IM2	immunity	4D	10.1292042230288	11.6373111148227	10.8727886924343	10.2275	9.664
5759	IM2	immunity	2A	10.1094121481686	11.2049288926075	10.9162973897308	10.5142	6.4166
5759	IM2	immunity	2D	9.53854232351577	11.1528384264365	10.6132352547378	8.9501	8.0342
5759	IM2	immunity	4G	10.1879216277859	12.2534319202385	11.5417622899263	6.6951	7.4482
5759	IM2	immunity	10E	9.84987324668947	11.9561632065546	11.4113903942224	6.3208	8.3998
5759	IM2	immunity	4B	10.7529671406544	12.0450587678209	11.347608450679	4.9727	7.5977
3892	RpS6	immunity	7B	12.6185149977586	12.4777554167165	12.4380045318666	9.8919	8.9376
3892	RpS6	immunity	4F	11.9997380428761	11.9667758268163	11.9837790936705	9.8917	5.9543
3892	RpS6	immunity	3C	12.6296710588601	12.5725802462957	12.3192839099494	7.4924	6.6705
3892	RpS6	immunity	12B	9.03127953495235	12.3762320845855	11.2546613923175	10.4679	7.8695
3892	RpS6	immunity	8B	12.717329082803	12.2822449895403	12.4083723955964	10.746	9.1175
3892	RpS6	immunity	10H	12.6445109920874	12.2947626402504	12.1116543321153	10.5906	6.9356
3892	RpS6	immunity	4E	12.728740530991	12.5291873567405	12.2641008367503	4.8194	6.093
3892	RpS6	immunity	10F	12.4067412226858	12.0418263150832	12.0975894521357	10.6652	5.1796
3892	RpS6	immunity	11B	12.4846522523175	12.1240294475245	12.1838748061191	5.805	7.3075
3892	RpS6	immunity	12A	12.3448169720491	12.3707913163936	11.9420186440072	9.3049	7.4825
3892	RpS6	immunity	1D	12.5065428116409	12.3036656076478	11.9557699160296	6.6085	8.5076
3892	RpS6	immunity	10C	12.5093986192786	12.2900819404346	12.2698122248601	10.2882	6.8383
3892	RpS6	immunity	2G	12.6373235681453	12.6492540721395	12.470748428178	4.6356	6.0547
3892	RpS6	immunity	5H	12.158811954551	12.218381068519	12.0629563980825	7.0741	6.9771
3892	RpS6	immunity	11A	12.5338573850203	12.0749012963363	12.0109937672672	9.9202	9.0338
3892	RpS6	immunity	3G	12.7759711110597	12.5722600242946	12.3009016922416	4.3096	4.8817
3892	RpS6	immunity	8G	12.4273728143323	12.2589025354765	12.282464074642	9.6554	7.1056
3892	RpS6	immunity	1B	12.6632811920518	12.1955000790617	12.3564185654714	9.8619	7.7934
3892	RpS6	immunity	2C	12.2521738913354	12.4747580727826	12.4433622664016	6.8317	8.259
3892	RpS6	immunity	1C	12.480659428901	12.0321236577105	12.0386380971966	7.1387	7.4839
3892	RpS6	immunity	2B	12.6541045950013	11.4278019189101	12.2745246491399	9.8679	8.4985
3892	RpS6	immunity	5E	12.1503624336421	12.367221243811	11.6350543471536	7.0116	6.325
3892	RpS6	immunity	3H	12.3213933971486	12.1610274645792	11.8373607272378	5.2183	7.5368
3892	RpS6	immunity	5D	12.444983353554	12.4438732831842	12.1850983560002	10.2132	8.9954
3892	RpS6	immunity	4D	12.6403479333874	12.5029097844783	12.4699135949989	10.2275	9.664
3892	RpS6	immunity	2A	12.2774904550353	12.2619062454221	12.0565067636292	10.5142	6.4166
3892	RpS6	immunity	2D	12.2768043837407	12.2754503792781	11.7974186836125	8.9501	8.0342
3892	RpS6	immunity	4G	12.6239392094597	12.3334230792572	12.3810118113372	6.6951	7.4482
3892	RpS6	immunity	10E	12.1979158662914	12.2620906390269	12.2397669826025	6.3208	8.3998
3892	RpS6	immunity	4B	12.4662490104448	12.1225602101199	12.372607307647	4.9727	7.5977
5911	Cyp6w1	other	7B	12.0053016477045	11.6130882115318	11.6479577109659	9.8919	8.9376
5911	Cyp6w1	other	4F	10.3705226460431	10.322313919222	9.9238816422611	9.8917	5.9543
5911	Cyp6w1	other	3C	12.2878038676867	11.253571801306	11.3385743580392	7.4924	6.6705
5911	Cyp6w1	other	12B	9.45244087467872	9.5724643011026	9.38857241093549	10.4679	7.8695
5911	Cyp6w1	other	8B	9.11578071483327	8.59833578678549	9.36831618138559	10.746	9.1175
5911	Cyp6w1	other	10H	11.8628701413295	10.5132976579769	10.5749181258768	10.5906	6.9356
5911	Cyp6w1	other	4E	10.5506221837731	9.83686716899354	10.3268560524975	4.8194	6.093
5911	Cyp6w1	other	10F	10.7978220554223	10.476307706014	10.3598101548374	10.6652	5.1796
5911	Cyp6w1	other	11B	11.6339165481288	10.5044740295389	10.3445227451572	5.805	7.3075
5911	Cyp6w1	other	12A	10.5173316563762	9.46152934669796	9.96301035947208	9.3049	7.4825
5911	Cyp6w1	other	1D	10.7893272375577	10.7728176939794	10.5948931910107	6.6085	8.5076
5911	Cyp6w1	other	10C	10.2062983174348	10.126083624182	10.0819921822002	10.2882	6.8383
5911	Cyp6w1	other	2G	10.95549994679	10.5149217543378	10.2683824227321	4.6356	6.0547
5911	Cyp6w1	other	5H	11.0330445677719	10.5036167200099	10.1377803707118	7.0741	6.9771
5911	Cyp6w1	other	11A	10.3095657771625	9.67033961685346	9.63936610417242	9.9202	9.0338
5911	Cyp6w1	other	3G	11.262407689742	10.7681564205443	10.9042999952522	4.3096	4.8817
5911	Cyp6w1	other	8G	11.1860514863237	10.4929762216871	10.1823809987427	9.6554	7.1056
5911	Cyp6w1	other	1B	9.53383978909482	10.1780649937087	10.1986573628646	9.8619	7.7934
5911	Cyp6w1	other	2C	10.4650691658708	10.3193356765512	10.4516545466743	6.8317	8.259
5911	Cyp6w1	other	1C	11.6186560432684	11.5678520125925	11.6709148828779	7.1387	7.4839
5911	Cyp6w1	other	2B	12.2830699819576	11.1986403072005	10.7829139667825	9.8679	8.4985
5911	Cyp6w1	other	5E	10.2183341476998	9.5562061700046	9.49169548981644	7.0116	6.325
5911	Cyp6w1	other	3H	10.0468597378021	9.84584985000301	9.59612785989131	5.2183	7.5368
5911	Cyp6w1	other	5D	11.9448027304189	11.6579732461822	11.4415893765946	10.2132	8.9954
5911	Cyp6w1	other	4D	11.0606180346789	10.1399529832146	9.83660682836749	10.2275	9.664
5911	Cyp6w1	other	2A	11.857591351204	11.3754314576958	11.3756207822186	10.5142	6.4166
5911	Cyp6w1	other	2D	9.97984915577362	10.0838509437756	10.2135725951312	8.9501	8.0342
5911	Cyp6w1	other	4G	11.5273116139254	10.5938214408774	10.0967908989699	6.6951	7.4482
5911	Cyp6w1	other	10E	11.2758490706057	10.3880602132589	10.4691700722317	6.3208	8.3998
5911	Cyp6w1	other	4B	10.8205983500905	10.2643841581275	10.3600168227787	4.9727	7.5977
1250	AnnIX	old_immunity	7B	9.72792767263763	9.3068296610817	9.49762516085062	9.8919	8.9376
1250	AnnIX	old_immunity	4F	9.47179483479645	9.68014594720241	9.60355099584168	9.8917	5.9543
1250	AnnIX	old_immunity	3C	9.69741581902017	10.1729420348443	9.98339713558561	7.4924	6.6705
1250	AnnIX	old_immunity	12B	10.9654796905331	10.2694682410106	9.78800475178947	10.4679	7.8695
1250	AnnIX	old_immunity	8B	9.70082441077917	10.481536226799	10.1183318424816	10.746	9.1175
1250	AnnIX	old_immunity	10H	9.51760963682445	9.87782885212197	9.83636142067045	10.5906	6.9356
1250	AnnIX	old_immunity	4E	9.60777177232871	10.1470826094386	10.0590507172929	4.8194	6.093
1250	AnnIX	old_immunity	10F	9.79359269751828	10.0122591135186	10.1025601063286	10.6652	5.1796
1250	AnnIX	old_immunity	11B	10.000542174475	10.1799797281083	10.1547588635232	5.805	7.3075
1250	AnnIX	old_immunity	12A	10.1874193886284	10.3235490259356	10.0080527064645	9.3049	7.4825
1250	AnnIX	old_immunity	1D	10.1211232879721	10.1981881973966	10.0374570377633	6.6085	8.5076
1250	AnnIX	old_immunity	10C	9.4472093690739	9.89719714663565	9.81666701586666	10.2882	6.8383
1250	AnnIX	old_immunity	2G	9.89610347749749	10.283826630855	9.87136124633773	4.6356	6.0547
1250	AnnIX	old_immunity	5H	9.78767968729359	10.0192261951044	9.89162927023811	7.0741	6.9771
1250	AnnIX	old_immunity	11A	10.0098846639898	10.1874435613648	9.77409272274113	9.9202	9.0338
1250	AnnIX	old_immunity	3G	10.1496722607062	10.3639140632163	9.72073048670697	4.3096	4.8817
1250	AnnIX	old_immunity	8G	9.97906572509681	9.90909947013097	9.94161937421048	9.6554	7.1056
1250	AnnIX	old_immunity	1B	10.3525590623976	10.5386670592834	10.3133129691775	9.8619	7.7934
1250	AnnIX	old_immunity	2C	9.5585573927939	10.4830811931349	10.1895664526636	6.8317	8.259
1250	AnnIX	old_immunity	1C	10.001633325469	9.94942248740871	9.99170020087705	7.1387	7.4839
1250	AnnIX	old_immunity	2B	9.46667391300804	9.59529164590441	9.79420107510198	9.8679	8.4985
1250	AnnIX	old_immunity	5E	9.95883904548653	10.349370556759	9.20992823626872	7.0116	6.325
1250	AnnIX	old_immunity	3H	9.95598175130698	9.83921634656676	9.58843117759339	5.2183	7.5368
1250	AnnIX	old_immunity	5D	9.97073892165808	10.082556164187	9.98728865935796	10.2132	8.9954
1250	AnnIX	old_immunity	4D	10.4440078913145	10.4352242803784	10.5148554594674	10.2275	9.664
1250	AnnIX	old_immunity	2A	9.75922282925512	9.81957448211541	9.88183497531402	10.5142	6.4166
1250	AnnIX	old_immunity	2D	9.71566165709045	9.89103763759009	9.59004320428009	8.9501	8.0342
1250	AnnIX	old_immunity	4G	10.1580480013022	10.4203964594031	10.1581487623484	6.6951	7.4482
1250	AnnIX	old_immunity	10E	9.43232191190699	9.85792112672221	10.0564777051651	6.3208	8.3998
1250	AnnIX	old_immunity	4B	10.3368334320811	10.0339594113648	10.421801504329	4.9727	7.5977
5345	Toll7	immunity	7B	8.31050800558937	8.37264595481521	8.32764965314257	9.8919	8.9376
5345	Toll7	immunity	4F	8.56703634024242	8.51738342213715	8.40476776238126	9.8917	5.9543
5345	Toll7	immunity	3C	8.6852079443933	8.52249533497556	8.35357843319451	7.4924	6.6705
5345	Toll7	immunity	12B	8.86922117352876	8.35764305060794	8.41721476361157	10.4679	7.8695
5345	Toll7	immunity	8B	8.60956672408823	8.50633080748982	8.30710924893807	10.746	9.1175
5345	Toll7	immunity	10H	8.35088834090112	8.36001480714659	8.31637272557226	10.5906	6.9356
5345	Toll7	immunity	4E	8.59086579533817	8.37504482463813	8.34559574068644	4.8194	6.093
5345	Toll7	immunity	10F	8.41228278878375	8.31152013343513	8.30115849156313	10.6652	5.1796
5345	Toll7	immunity	11B	8.39616809272237	8.35535141347451	8.39180485261589	5.805	7.3075
5345	Toll7	immunity	12A	8.30162726085789	8.41427849109403	8.36435650287395	9.3049	7.4825
5345	Toll7	immunity	1D	8.35871537159311	8.3112361278758	8.31744583790347	6.6085	8.5076
5345	Toll7	immunity	10C	8.30502413518871	8.37238338010553	8.3456222441864	10.2882	6.8383
5345	Toll7	immunity	2G	8.37508789846588	8.38660770713802	8.36177569695217	4.6356	6.0547
5345	Toll7	immunity	5H	8.5551189000978	8.37289380331754	8.35389772958385	7.0741	6.9771
5345	Toll7	immunity	11A	8.34166571206849	8.35450725378715	8.4791464385432	9.9202	9.0338
5345	Toll7	immunity	3G	8.39996994583608	8.29910852289325	8.44922130152184	4.3096	4.8817
5345	Toll7	immunity	8G	8.42485800352702	8.3004280953287	8.32727671313808	9.6554	7.1056
5345	Toll7	immunity	1B	8.58567772779756	8.49233367616659	8.32491692433451	9.8619	7.7934
5345	Toll7	immunity	2C	8.47327538842339	8.41315533195774	8.33184641598842	6.8317	8.259
5345	Toll7	immunity	1C	8.30025224826209	8.34262144331697	8.3478863294842	7.1387	7.4839
5345	Toll7	immunity	2B	8.46808358086276	8.94430864092112	8.3712478564777	9.8679	8.4985
5345	Toll7	immunity	5E	8.45453320630991	8.75398571566183	8.68434749065624	7.0116	6.325
5345	Toll7	immunity	3H	8.32195295199257	8.33702654043967	8.27953577783102	5.2183	7.5368
5345	Toll7	immunity	5D	8.32170693155107	8.32311303408066	8.32705695268823	10.2132	8.9954
5345	Toll7	immunity	4D	8.33105553377774	8.297465794501	8.30678779913719	10.2275	9.664
5345	Toll7	immunity	2A	8.37030562029313	8.33608225577177	8.30949748195523	10.5142	6.4166
5345	Toll7	immunity	2D	8.29640203785895	8.30882598633149	8.31203712694406	8.9501	8.0342
5345	Toll7	immunity	4G	8.39833905279231	8.44203163179881	8.30011711379179	6.6951	7.4482
5345	Toll7	immunity	10E	8.46299906606547	8.32045664069584	8.28219114899649	6.3208	8.3998
5345	Toll7	immunity	4B	8.35144781411867	8.76674116355154	8.89966441105732	4.9727	7.5977
4224	CG1516	metabolism	7B	8.31516255493984	8.30918663323727	8.30110483403125	9.8919	8.9376
4224	CG1516	metabolism	4F	8.35728105516716	8.37365259010011	8.33338268742872	9.8917	5.9543
4224	CG1516	metabolism	3C	8.35395827762445	8.44888498555811	8.35400669066799	7.4924	6.6705
4224	CG1516	metabolism	12B	8.29575062786984	8.5193199737655	9.46114168171201	10.4679	7.8695
4224	CG1516	metabolism	8B	8.36265470890727	8.47561208154669	8.29290834544732	10.746	9.1175
4224	CG1516	metabolism	10H	8.44079486492591	8.32691101568298	8.35248542621184	10.5906	6.9356
4224	CG1516	metabolism	4E	8.51631012967989	8.30916812054879	8.35195002089209	4.8194	6.093
4224	CG1516	metabolism	10F	8.32924457857061	8.34025153797527	8.39942314326864	10.6652	5.1796
4224	CG1516	metabolism	11B	8.4043531137383	8.41329021791349	8.31005470485746	5.805	7.3075
4224	CG1516	metabolism	12A	8.31063566713244	8.42034148164322	8.37242763750877	9.3049	7.4825
4224	CG1516	metabolism	1D	8.3019980825776	8.31060252316798	8.35056848826807	6.6085	8.5076
4224	CG1516	metabolism	10C	8.74291333330162	8.38914243819045	8.30954322860816	10.2882	6.8383
4224	CG1516	metabolism	2G	8.36328067161844	8.38648689217238	8.34272468640854	4.6356	6.0547
4224	CG1516	metabolism	5H	8.39636266776798	8.35271932766385	8.34228671054889	7.0741	6.9771
4224	CG1516	metabolism	11A	8.34960190080492	8.41673277958658	8.38789910649166	9.9202	9.0338
4224	CG1516	metabolism	3G	8.31038121458383	8.28823844543872	8.34141656908819	4.3096	4.8817
4224	CG1516	metabolism	8G	8.34408061609398	8.30728124235685	8.43716084345488	9.6554	7.1056
4224	CG1516	metabolism	1B	8.80325606837011	8.3850033163136	8.33657271934183	9.8619	7.7934
4224	CG1516	metabolism	2C	8.45569629055296	8.35776207201513	8.30969968043718	6.8317	8.259
4224	CG1516	metabolism	1C	8.30681481037665	8.4067892930706	8.35166730061316	7.1387	7.4839
4224	CG1516	metabolism	2B	8.40829058745147	8.38832314977011	8.70697036470153	9.8679	8.4985
4224	CG1516	metabolism	5E	8.46866918671347	8.47122152198287	8.79301674630052	7.0116	6.325
4224	CG1516	metabolism	3H	8.37281347202799	8.30334390850151	8.33069934779655	5.2183	7.5368
4224	CG1516	metabolism	5D	8.38733055470051	8.3428483116229	8.31851186279587	10.2132	8.9954
4224	CG1516	metabolism	4D	8.40301166548913	8.27767254046703	8.29406799432571	10.2275	9.664
4224	CG1516	metabolism	2A	8.34983918959509	8.35046601672063	8.33322826053693	10.5142	6.4166
4224	CG1516	metabolism	2D	8.54732154082689	8.4046655701685	8.44464733325887	8.9501	8.0342
4224	CG1516	metabolism	4G	8.3024718898195	8.30594175203627	8.30215365930722	6.6951	7.4482
4224	CG1516	metabolism	10E	8.31833230586631	8.34246318447906	8.29460270348569	6.3208	8.3998
4224	CG1516	metabolism	4B	8.33006099028063	8.49145762444264	8.75254277080185	4.9727	7.5977
3588	Fmrf	old_immunity	7B	8.82789753667646	9.01499026662607	8.70153468611223	9.8919	8.9376
3588	Fmrf	old_immunity	4F	8.95164764606471	8.78738057825369	8.74219303807501	9.8917	5.9543
3588	Fmrf	old_immunity	3C	8.79053460799932	8.58981730021346	8.52070927180033	7.4924	6.6705
3588	Fmrf	old_immunity	12B	9.32435008654064	8.58882619650462	8.54367599904724	10.4679	7.8695
3588	Fmrf	old_immunity	8B	8.63255920000026	8.7057951337972	8.57471002966687	10.746	9.1175
3588	Fmrf	old_immunity	10H	8.97589334935952	8.60686882712795	8.87046415439534	10.5906	6.9356
3588	Fmrf	old_immunity	4E	8.81370208187761	8.70324047341025	8.49796506651022	4.8194	6.093
3588	Fmrf	old_immunity	10F	8.99199455030965	8.65147432240013	8.61488093159125	10.6652	5.1796
3588	Fmrf	old_immunity	11B	8.77080895176053	8.72096080438288	8.64656399320511	5.805	7.3075
3588	Fmrf	old_immunity	12A	8.64552435031729	8.64078700372345	8.62549727088364	9.3049	7.4825
3588	Fmrf	old_immunity	1D	8.58812239652836	8.66046799204282	8.51921087462127	6.6085	8.5076
3588	Fmrf	old_immunity	10C	8.66893631789568	8.69010781925827	8.68061339152697	10.2882	6.8383
3588	Fmrf	old_immunity	2G	8.84643030234115	8.57250603378437	8.71769023999142	4.6356	6.0547
3588	Fmrf	old_immunity	5H	8.65840751874207	8.51651257694689	8.5361430732016	7.0741	6.9771
3588	Fmrf	old_immunity	11A	8.74225078814664	8.69071706823461	8.5421268893663	9.9202	9.0338
3588	Fmrf	old_immunity	3G	9.03426082251858	8.63267953220019	8.49589298937385	4.3096	4.8817
3588	Fmrf	old_immunity	8G	8.95755003985035	8.56126431385874	8.76831088141558	9.6554	7.1056
3588	Fmrf	old_immunity	1B	8.91495033759707	8.70015770610351	8.56645223095009	9.8619	7.7934
3588	Fmrf	old_immunity	2C	8.83644591096125	8.68687876705782	8.52307874460882	6.8317	8.259
3588	Fmrf	old_immunity	1C	8.64813647877437	8.57765010652887	8.65106041517943	7.1387	7.4839
3588	Fmrf	old_immunity	2B	8.6732498008126	8.52086279401546	8.8583550032796	9.8679	8.4985
3588	Fmrf	old_immunity	5E	9.02351054272355	8.43808397309128	9.08684218003975	7.0116	6.325
3588	Fmrf	old_immunity	3H	8.68606354045103	8.62776031775368	8.59549216194047	5.2183	7.5368
3588	Fmrf	old_immunity	5D	8.6608270441305	8.5448334558671	8.6063472370149	10.2132	8.9954
3588	Fmrf	old_immunity	4D	8.65031288792566	8.68733886962998	8.69991290446606	10.2275	9.664
3588	Fmrf	old_immunity	2A	8.62818780960569	8.68272524938256	8.63943965715463	10.5142	6.4166
3588	Fmrf	old_immunity	2D	8.89437209921963	8.62802177499884	8.87057406000763	8.9501	8.0342
3588	Fmrf	old_immunity	4G	8.55858423672033	8.58101445225599	8.57615188263206	6.6951	7.4482
3588	Fmrf	old_immunity	10E	8.90868459335197	8.58721639264048	8.5339862626117	6.3208	8.3998
3588	Fmrf	old_immunity	4B	8.64415968375185	8.75910320908704	8.51046465682059	4.9727	7.5977
634	CG11501	immunity	7B	8.39390648242984	8.73740954370306	9.30456558130168	9.8919	8.9376
634	CG11501	immunity	4F	8.49512701519126	10.416168560459	9.39227374104286	9.8917	5.9543
634	CG11501	immunity	3C	8.67723901584308	9.16829432626142	11.2733750387007	7.4924	6.6705
634	CG11501	immunity	12B	8.81145883410775	10.5301976144396	10.1480279188663	10.4679	7.8695
634	CG11501	immunity	8B	8.40574516987617	8.89277969462587	9.13547664543939	10.746	9.1175
634	CG11501	immunity	10H	8.95099105697926	9.90078925400764	11.8722957616607	10.5906	6.9356
634	CG11501	immunity	4E	8.68069840172456	11.0969267505443	12.1975380247809	4.8194	6.093
634	CG11501	immunity	10F	8.93788854401146	10.5428857972542	11.7783992553512	10.6652	5.1796
634	CG11501	immunity	11B	8.52492318630441	10.9095208917423	11.8589724555416	5.805	7.3075
634	CG11501	immunity	12A	9.42438669787823	10.7519157534033	11.7237585482839	9.3049	7.4825
634	CG11501	immunity	1D	8.54254015052812	9.66651096183464	10.6645989864606	6.6085	8.5076
634	CG11501	immunity	10C	8.53469002203595	10.6178177918905	12.113213598995	10.2882	6.8383
634	CG11501	immunity	2G	8.42808049061614	9.850636925138	11.8279649037662	4.6356	6.0547
634	CG11501	immunity	5H	8.36528825726099	8.61221282341742	9.23730069106724	7.0741	6.9771
634	CG11501	immunity	11A	8.57626323706534	9.76277363045831	11.2960825808473	9.9202	9.0338
634	CG11501	immunity	3G	8.58842385115208	9.77349225385041	11.4058408128336	4.3096	4.8817
634	CG11501	immunity	8G	8.71801711853419	10.7259249077798	11.1595081065449	9.6554	7.1056
634	CG11501	immunity	1B	8.89461945140758	8.32765333022784	9.81504265995708	9.8619	7.7934
634	CG11501	immunity	2C	8.4970565729601	9.59254210040057	9.86321796363725	6.8317	8.259
634	CG11501	immunity	1C	8.35567768834089	9.41691856656276	10.8105272424052	7.1387	7.4839
634	CG11501	immunity	2B	8.66448433340882	8.87822364701155	11.1021564746445	9.8679	8.4985
634	CG11501	immunity	5E	8.30619625816404	8.80882233116245	8.32438517718294	7.0116	6.325
634	CG11501	immunity	3H	8.41120670212846	11.2439501158425	11.5456075754054	5.2183	7.5368
634	CG11501	immunity	5D	8.65259043207645	8.78472719443566	9.44086578294329	10.2132	8.9954
634	CG11501	immunity	4D	8.38353388183578	8.83431206497674	8.997950721757	10.2275	9.664
634	CG11501	immunity	2A	8.43797223285308	9.7804471798863	9.27529762588337	10.5142	6.4166
634	CG11501	immunity	2D	9.08358075240404	9.24294979571698	11.3036584690005	8.9501	8.0342
634	CG11501	immunity	4G	8.77696704862071	10.7624208546595	11.2572427107422	6.6951	7.4482
634	CG11501	immunity	10E	8.41220575538932	9.463283485348	11.097151840201	6.3208	8.3998
634	CG11501	immunity	4B	9.01627170718327	9.15161636102265	10.7155806561563	4.9727	7.5977
3051	AttB	immunity	7B	8.3717853827891	9.0513054217869	10.0990455862099	9.8919	8.9376
3051	AttB	immunity	4F	8.40805256077966	9.20740703253545	10.4415932877953	9.8917	5.9543
3051	AttB	immunity	3C	8.40003476554814	8.66051802155187	9.70050090099452	7.4924	6.6705
3051	AttB	immunity	12B	9.54022957294371	8.8259526225031	9.11405144779269	10.4679	7.8695
3051	AttB	immunity	8B	8.33557205140176	9.95685478475026	10.2457337523715	10.746	9.1175
3051	AttB	immunity	10H	8.25978398645231	9.2814472407602	9.43141064203863	10.5906	6.9356
3051	AttB	immunity	4E	8.39458554424261	9.1281304367355	10.3322634739402	4.8194	6.093
3051	AttB	immunity	10F	8.50183446214311	9.43587390055057	9.96459299995889	10.6652	5.1796
3051	AttB	immunity	11B	8.63643675225232	9.45570716743399	10.0558982963097	5.805	7.3075
3051	AttB	immunity	12A	8.62296380729044	8.86384384605249	10.2971684531891	9.3049	7.4825
3051	AttB	immunity	1D	8.40802499579791	8.53845884457934	9.05863443121364	6.6085	8.5076
3051	AttB	immunity	10C	8.53188112134902	8.86098891653757	9.81593658889848	10.2882	6.8383
3051	AttB	immunity	2G	8.27141871516214	8.4787887816975	9.03293862602741	4.6356	6.0547
3051	AttB	immunity	5H	8.34971673001704	8.87495747710483	9.7461925942107	7.0741	6.9771
3051	AttB	immunity	11A	8.39084175537223	9.26599105976685	9.72787203053	9.9202	9.0338
3051	AttB	immunity	3G	8.28049122791278	8.42451295514444	8.70106813280723	4.3096	4.8817
3051	AttB	immunity	8G	8.34813930633088	8.88730412026868	9.62347696486574	9.6554	7.1056
3051	AttB	immunity	1B	8.43630107084215	9.37059957461917	9.63305582001707	9.8619	7.7934
3051	AttB	immunity	2C	8.38817757904924	8.74291764062855	9.55797661533369	6.8317	8.259
3051	AttB	immunity	1C	8.35431542619806	8.95868644818388	9.3285393076687	7.1387	7.4839
3051	AttB	immunity	2B	8.31118059204606	9.44366335654131	8.6869628847511	9.8679	8.4985
3051	AttB	immunity	5E	8.43029087653563	9.03303068923485	10.0954795128135	7.0116	6.325
3051	AttB	immunity	3H	8.29670631813536	8.77676854522932	9.90388136784288	5.2183	7.5368
3051	AttB	immunity	5D	8.48594160971925	9.00333636126043	10.1595542958166	10.2132	8.9954
3051	AttB	immunity	4D	8.26732007111687	9.00935279848357	9.9968968667488	10.2275	9.664
3051	AttB	immunity	2A	8.4017390634705	8.68641302349743	9.07944467124027	10.5142	6.4166
3051	AttB	immunity	2D	8.31026691996182	8.74871792094902	9.1488145369341	8.9501	8.0342
3051	AttB	immunity	4G	8.46070928569534	8.89593807475323	10.2456324316127	6.6951	7.4482
3051	AttB	immunity	10E	8.38908120867328	9.36944605475296	10.036858564393	6.3208	8.3998
3051	AttB	immunity	4B	8.48548205858159	9.44375691969057	9.84846520948523	4.9727	7.5977
2721	Eip55E	sex	7B	9.27884148625097	9.11109604127635	9.41744786858158	9.8919	8.9376
2721	Eip55E	sex	4F	9.37837232048888	9.43437484014578	9.34876004342453	9.8917	5.9543
2721	Eip55E	sex	3C	8.94740615821178	9.13848397314411	8.96169929267103	7.4924	6.6705
2721	Eip55E	sex	12B	8.83078557845427	9.8001593096768	9.2377716839919	10.4679	7.8695
2721	Eip55E	sex	8B	9.6103009533995	9.67042567969903	9.5725183836846	10.746	9.1175
2721	Eip55E	sex	10H	9.24435100169595	9.40118886718916	9.12889966529104	10.5906	6.9356
2721	Eip55E	sex	4E	9.554243635655	9.82736559065427	9.64354188119031	4.8194	6.093
2721	Eip55E	sex	10F	9.36986307478922	9.41357427715839	9.49739174759936	10.6652	5.1796
2721	Eip55E	sex	11B	9.14584686827372	9.66828785841472	9.47337149371642	5.805	7.3075
2721	Eip55E	sex	12A	9.32065109420093	9.64635103648681	9.32336174494215	9.3049	7.4825
2721	Eip55E	sex	1D	9.54124715228205	9.42466235710823	9.34805224166929	6.6085	8.5076
2721	Eip55E	sex	10C	8.88895791633511	9.43516036878669	9.35901657848293	10.2882	6.8383
2721	Eip55E	sex	2G	9.50090113312506	9.47823351716513	9.56843450006236	4.6356	6.0547
2721	Eip55E	sex	5H	9.49507645849843	9.34402170671505	9.32254250060732	7.0741	6.9771
2721	Eip55E	sex	11A	9.23960182809813	9.5197651782839	9.38896818592397	9.9202	9.0338
2721	Eip55E	sex	3G	9.39278759410288	9.52104082808773	9.18087497358932	4.3096	4.8817
2721	Eip55E	sex	8G	9.33030064337077	9.26176677843999	9.50376816685566	9.6554	7.1056
2721	Eip55E	sex	1B	9.72267094659271	9.23439787778753	9.12724269539694	9.8619	7.7934
2721	Eip55E	sex	2C	9.08573103391217	9.52551448216602	9.14259642522473	6.8317	8.259
2721	Eip55E	sex	1C	9.54654177833417	9.53654140404701	9.46830788184152	7.1387	7.4839
2721	Eip55E	sex	2B	9.33889097387419	9.08701844195706	9.14152696004547	9.8679	8.4985
2721	Eip55E	sex	5E	9.44059461025324	9.80939975153471	10.0048602741841	7.0116	6.325
2721	Eip55E	sex	3H	9.31767723776179	9.52021677482234	9.44712748764741	5.2183	7.5368
2721	Eip55E	sex	5D	9.37398358639761	9.34874958552811	9.29477855010217	10.2132	8.9954
2721	Eip55E	sex	4D	9.28218340920466	9.52703318193683	9.40370261006175	10.2275	9.664
2721	Eip55E	sex	2A	9.51677497684398	9.44078994825831	9.2352741873512	10.5142	6.4166
2721	Eip55E	sex	2D	9.20724744132548	9.21576114688551	9.29708620502148	8.9501	8.0342
2721	Eip55E	sex	4G	9.44772197497054	9.26478232755047	9.68759543824391	6.6951	7.4482
2721	Eip55E	sex	10E	9.38341803156277	9.27835855906852	9.29083827234095	6.3208	8.3998
2721	Eip55E	sex	4B	9.29918803625269	9.27288567936243	9.13143662848875	4.9727	7.5977
4893	Arr1	other	7B	10.8513603928975	10.4807995794266	10.7226710472416	9.8919	8.9376
4893	Arr1	other	4F	10.9470867038359	10.7751355926139	10.3413728620175	9.8917	5.9543
4893	Arr1	other	3C	10.2998590471618	10.5192505750294	10.3784801659919	7.4924	6.6705
4893	Arr1	other	12B	9.33820331661253	10.7401667205962	9.98060134721713	10.4679	7.8695
4893	Arr1	other	8B	10.4629119364819	11.0622569316116	10.7457289632292	10.746	9.1175
4893	Arr1	other	10H	10.3712146389105	10.5920963654549	10.3006842810679	10.5906	6.9356
4893	Arr1	other	4E	10.4634888233193	10.8162019179435	10.7677207909843	4.8194	6.093
4893	Arr1	other	10F	10.2573875309059	10.5062148155016	10.5018376099862	10.6652	5.1796
4893	Arr1	other	11B	10.0877257043107	10.3706249286316	10.3778485739784	5.805	7.3075
4893	Arr1	other	12A	9.66693855792862	9.76737007784019	10.031321999068	9.3049	7.4825
4893	Arr1	other	1D	10.475511365312	10.4735240229213	10.4608276566859	6.6085	8.5076
4893	Arr1	other	10C	10.2606718777728	10.7099930690738	10.4393159990239	10.2882	6.8383
4893	Arr1	other	2G	11.1041910197415	10.929183818963	10.9573695375689	4.6356	6.0547
4893	Arr1	other	5H	11.2628405089128	10.8292764879856	10.7538473511686	7.0741	6.9771
4893	Arr1	other	11A	10.6173965530993	10.484270352	10.5176652567395	9.9202	9.0338
4893	Arr1	other	3G	10.9984770820602	10.8361309196595	10.4366473980105	4.3096	4.8817
4893	Arr1	other	8G	11.2659907952175	10.6806788131753	10.7242668947786	9.6554	7.1056
4893	Arr1	other	1B	11.2535840815498	10.8716322512065	10.8783760198822	9.8619	7.7934
4893	Arr1	other	2C	10.743718266863	10.9225891792001	10.7491259210406	6.8317	8.259
4893	Arr1	other	1C	10.8871287007785	10.739962662786	10.8267232680263	7.1387	7.4839
4893	Arr1	other	2B	10.1136072540961	10.0235292474073	10.5455679260803	9.8679	8.4985
4893	Arr1	other	5E	10.2380552899512	10.5671077164385	10.2732551188537	7.0116	6.325
4893	Arr1	other	3H	11.2840727389432	10.9456070050026	10.6966285342262	5.2183	7.5368
4893	Arr1	other	5D	10.7733083246394	10.5868048347767	10.450129238065	10.2132	8.9954
4893	Arr1	other	4D	10.8703005035707	10.7963549665956	10.7690727997354	10.2275	9.664
4893	Arr1	other	2A	10.9636710968489	10.8682867942623	10.6824230601273	10.5142	6.4166
4893	Arr1	other	2D	10.3489436080087	10.7532628709294	10.132647750228	8.9501	8.0342
4893	Arr1	other	4G	10.6334564384801	10.3461142911996	10.3946047288308	6.6951	7.4482
4893	Arr1	other	10E	11.0856011071098	10.4322129630592	10.5642703711256	6.3208	8.3998
4893	Arr1	other	4B	11.0546723147161	10.7152087640293	11.1037522932386	4.9727	7.5977
3497	Gpdh	metabolism	7B	9.8161581680902	9.13339721281251	9.2257804170801	9.8919	8.9376
3497	Gpdh	metabolism	4F	9.58653003007773	9.35280119467619	9.35762178750333	9.8917	5.9543
3497	Gpdh	metabolism	3C	9.62131866728797	9.17310007833942	9.50381948171176	7.4924	6.6705
3497	Gpdh	metabolism	12B	9.33138463727144	9.35879389579623	9.21108235061168	10.4679	7.8695
3497	Gpdh	metabolism	8B	9.46137295911258	9.56249541170256	9.62809773476782	10.746	9.1175
3497	Gpdh	metabolism	10H	9.13742181111707	9.3486609532481	9.41850141516224	10.5906	6.9356
3497	Gpdh	metabolism	4E	9.10122573276645	9.5804113141422	9.52493633910645	4.8194	6.093
3497	Gpdh	metabolism	10F	9.10925966221945	9.1959162798025	9.10804900716274	10.6652	5.1796
3497	Gpdh	metabolism	11B	9.30772871485157	9.39272262047599	9.17753766412659	5.805	7.3075
3497	Gpdh	metabolism	12A	9.33779639215264	9.3439355711309	9.15039353804489	9.3049	7.4825
3497	Gpdh	metabolism	1D	10.0276904152694	9.65830984992693	9.63795808779618	6.6085	8.5076
3497	Gpdh	metabolism	10C	8.77456427458841	9.12238304936636	8.76324741288945	10.2882	6.8383
3497	Gpdh	metabolism	2G	9.61013096688232	9.34022198794863	9.82034075238574	4.6356	6.0547
3497	Gpdh	metabolism	5H	9.25424614683987	9.09011655082891	8.95411808491055	7.0741	6.9771
3497	Gpdh	metabolism	11A	8.99742019946982	8.89735116939389	9.04704213494801	9.9202	9.0338
3497	Gpdh	metabolism	3G	9.29161945476436	9.20664655851005	9.5784149720277	4.3096	4.8817
3497	Gpdh	metabolism	8G	9.40919784179381	9.15272276017181	9.58080272157235	9.6554	7.1056
3497	Gpdh	metabolism	1B	9.66884651237667	9.65012283927356	9.63140806479082	9.8619	7.7934
3497	Gpdh	metabolism	2C	9.78489957497204	9.22128323850212	9.58388150369213	6.8317	8.259
3497	Gpdh	metabolism	1C	10.1806621537662	9.81850043356454	9.88212427157505	7.1387	7.4839
3497	Gpdh	metabolism	2B	9.28289107890961	9.76941632876787	8.77642852925033	9.8679	8.4985
3497	Gpdh	metabolism	5E	9.40660154804761	9.39343018429642	8.89437364314155	7.0116	6.325
3497	Gpdh	metabolism	3H	9.93551791589531	9.47880325943681	9.56533585734352	5.2183	7.5368
3497	Gpdh	metabolism	5D	9.36406842731702	9.34699912392815	9.32384241487158	10.2132	8.9954
3497	Gpdh	metabolism	4D	9.74879905099603	9.38529359327929	9.55956954010755	10.2275	9.664
3497	Gpdh	metabolism	2A	10.2481883939081	10.1030476633947	9.91495689793936	10.5142	6.4166
3497	Gpdh	metabolism	2D	9.48862123102219	9.61637413629987	9.37938324249114	8.9501	8.0342
3497	Gpdh	metabolism	4G	9.45448390179377	9.42945547228208	9.44834063594372	6.6951	7.4482
3497	Gpdh	metabolism	10E	9.19775581747622	8.93547386127636	9.05923545532514	6.3208	8.3998
3497	Gpdh	metabolism	4B	9.9599573404603	9.68537182743094	9.5743623021082	4.9727	7.5977
4060	CG9649	old_immunity	7B	9.03915265176515	9.22358564553459	9.10001609376645	9.8919	8.9376
4060	CG9649	old_immunity	4F	9.2673453607707	8.93514630460837	9.12932599087422	9.8917	5.9543
4060	CG9649	old_immunity	3C	8.90083507084296	9.21997877024272	8.92792268908964	7.4924	6.6705
4060	CG9649	old_immunity	12B	8.82567617975686	8.95572040751644	9.10173228905579	10.4679	7.8695
4060	CG9649	old_immunity	8B	8.65106892683392	9.05288657736625	8.9239906540006	10.746	9.1175
4060	CG9649	old_immunity	10H	9.03763358022233	8.93390460568612	9.20730102907293	10.5906	6.9356
4060	CG9649	old_immunity	4E	9.17626142607215	9.28083183964424	9.1612996477712	4.8194	6.093
4060	CG9649	old_immunity	10F	9.03575915577889	9.03081642167172	9.02301625714401	10.6652	5.1796
4060	CG9649	old_immunity	11B	8.94748913842558	9.09248450368321	8.91725473966737	5.805	7.3075
4060	CG9649	old_immunity	12A	8.98407811544829	9.00607921192184	8.9617880588518	9.3049	7.4825
4060	CG9649	old_immunity	1D	8.82863610977791	8.96701771055322	8.82994032431764	6.6085	8.5076
4060	CG9649	old_immunity	10C	8.53883770754892	8.78687393941028	8.96673747389206	10.2882	6.8383
4060	CG9649	old_immunity	2G	9.03907529575987	9.0972055226932	9.14451509618935	4.6356	6.0547
4060	CG9649	old_immunity	5H	8.62560347675333	8.69044579483076	8.65012056428284	7.0741	6.9771
4060	CG9649	old_immunity	11A	8.99222080874473	8.96306250596782	9.0306439548425	9.9202	9.0338
4060	CG9649	old_immunity	3G	9.20798369484005	9.08288702338729	9.10975853014467	4.3096	4.8817
4060	CG9649	old_immunity	8G	8.94446591535064	9.00417334139406	8.97563503013375	9.6554	7.1056
4060	CG9649	old_immunity	1B	9.19937821346227	8.82531285898296	8.89234266181515	9.8619	7.7934
4060	CG9649	old_immunity	2C	9.00321030052787	9.34758445525647	9.0288988116806	6.8317	8.259
4060	CG9649	old_immunity	1C	8.86282140234228	8.84909841670202	8.91709075706454	7.1387	7.4839
4060	CG9649	old_immunity	2B	8.92919049832331	9.63243412345448	8.76645919445236	9.8679	8.4985
4060	CG9649	old_immunity	5E	8.63579246749622	8.81672201976802	8.87202010519218	7.0116	6.325
4060	CG9649	old_immunity	3H	8.76612191221661	8.90075430949692	8.83089130153608	5.2183	7.5368
4060	CG9649	old_immunity	5D	8.90559893451143	9.0571657840132	9.04795610913329	10.2132	8.9954
4060	CG9649	old_immunity	4D	9.07163014604407	9.31376957948815	9.25115578065182	10.2275	9.664
4060	CG9649	old_immunity	2A	9.07600470415995	9.05617584420289	9.07375863190317	10.5142	6.4166
4060	CG9649	old_immunity	2D	8.81292462414327	8.80292185956192	8.70091293516713	8.9501	8.0342
4060	CG9649	old_immunity	4G	8.85493860850309	9.33150302240717	9.11562514087379	6.6951	7.4482
4060	CG9649	old_immunity	10E	8.94225874913309	8.95624617399393	9.08432411249765	6.3208	8.3998
4060	CG9649	old_immunity	4B	8.84501660814491	8.79004775299249	9.02040622253078	4.9727	7.5977
4909	Cyp6a2	other	7B	11.3180859432488	11.0001267077623	10.8792288592707	9.8919	8.9376
4909	Cyp6a2	other	4F	9.61089891802578	9.79621828255715	9.29514943036234	9.8917	5.9543
4909	Cyp6a2	other	3C	10.1362035598405	9.7935744561981	9.8502525302809	7.4924	6.6705
4909	Cyp6a2	other	12B	9.06865309485513	9.23976361090338	9.45164960385189	10.4679	7.8695
4909	Cyp6a2	other	8B	9.99925685068063	9.6500068160459	9.72179331494146	10.746	9.1175
4909	Cyp6a2	other	10H	9.29294652634555	9.25813841919484	8.8919763415027	10.5906	6.9356
4909	Cyp6a2	other	4E	8.40285361172322	8.55499229269099	8.3590658006646	4.8194	6.093
4909	Cyp6a2	other	10F	9.46045025921956	9.07983380059062	9.06557580874486	10.6652	5.1796
4909	Cyp6a2	other	11B	9.21713113355723	8.73708789351009	8.9366817216591	5.805	7.3075
4909	Cyp6a2	other	12A	9.15825891434027	8.82214483295356	8.92096072324755	9.3049	7.4825
4909	Cyp6a2	other	1D	9.8846862529511	9.95113860804266	9.56507148552273	6.6085	8.5076
4909	Cyp6a2	other	10C	8.29893469453045	8.45257046574101	8.51649832974213	10.2882	6.8383
4909	Cyp6a2	other	2G	9.77094764680757	9.46902347491223	9.4231408258797	4.6356	6.0547
4909	Cyp6a2	other	5H	9.13046304632021	8.87516561098486	8.89591084188683	7.0741	6.9771
4909	Cyp6a2	other	11A	9.8101193995402	9.26171457642202	9.44948961745097	9.9202	9.0338
4909	Cyp6a2	other	3G	9.21503558206153	8.84796287044832	8.78927327067369	4.3096	4.8817
4909	Cyp6a2	other	8G	8.87030607387637	9.0380183044777	9.0773669272245	9.6554	7.1056
4909	Cyp6a2	other	1B	9.60934672336535	9.77966780857203	9.73853643375255	9.8619	7.7934
4909	Cyp6a2	other	2C	10.2550405360315	10.0312148624556	9.86652730173032	6.8317	8.259
4909	Cyp6a2	other	1C	8.29364408373666	8.28445418775621	8.28442053172255	7.1387	7.4839
4909	Cyp6a2	other	2B	10.7582333221527	9.58935205409251	10.4455977670819	9.8679	8.4985
4909	Cyp6a2	other	5E	8.62180735776318	8.61522594357877	9.05995588197345	7.0116	6.325
4909	Cyp6a2	other	3H	10.1066903676806	9.80295254441719	9.70157051727018	5.2183	7.5368
4909	Cyp6a2	other	5D	10.8468027511566	10.6384983894434	10.4945022924769	10.2132	8.9954
4909	Cyp6a2	other	4D	10.2233759766355	9.99808702713795	9.77509911470591	10.2275	9.664
4909	Cyp6a2	other	2A	10.8106643308893	10.0866245616448	10.1088328668623	10.5142	6.4166
4909	Cyp6a2	other	2D	9.4610919569994	9.13377534828448	9.3175369648066	8.9501	8.0342
4909	Cyp6a2	other	4G	9.34351515939866	9.16898968320968	9.02673274453631	6.6951	7.4482
4909	Cyp6a2	other	10E	9.62650303558454	9.14188531751809	8.87396264305985	6.3208	8.3998
4909	Cyp6a2	other	4B	9.11678591263234	9.45099727128957	8.99577054848354	4.9727	7.5977
3741	Lip3	metabolism	7B	8.74642328494185	8.45801297119223	8.7226200000117	9.8919	8.9376
3741	Lip3	metabolism	4F	9.27042853361584	8.81274651607774	9.09924923553457	9.8917	5.9543
3741	Lip3	metabolism	3C	9.54525110925525	8.96629398874813	8.99009301642966	7.4924	6.6705
3741	Lip3	metabolism	12B	8.46798204159153	8.37681716703341	8.52150702999813	10.4679	7.8695
3741	Lip3	metabolism	8B	8.30447035699813	8.34913094973149	8.41510881251839	10.746	9.1175
3741	Lip3	metabolism	10H	8.65066256601694	8.59142578180778	8.90441163286328	10.5906	6.9356
3741	Lip3	metabolism	4E	9.03093151373075	8.50298426564944	8.70383985492567	4.8194	6.093
3741	Lip3	metabolism	10F	8.65596924612147	8.75405437426366	8.71939981459089	10.6652	5.1796
3741	Lip3	metabolism	11B	8.45450413322769	8.37698576875812	8.38681982231943	5.805	7.3075
3741	Lip3	metabolism	12A	8.50457398279815	8.39312916627102	8.54300717546882	9.3049	7.4825
3741	Lip3	metabolism	1D	8.79111461139537	8.57418414367847	8.64689167389353	6.6085	8.5076
3741	Lip3	metabolism	10C	8.71592758675895	8.4603587519763	8.46496827223656	10.2882	6.8383
3741	Lip3	metabolism	2G	8.72661295630688	8.65353185777066	8.52180781904323	4.6356	6.0547
3741	Lip3	metabolism	5H	8.64023073787921	8.47656429635453	8.58359300450785	7.0741	6.9771
3741	Lip3	metabolism	11A	8.49145545610348	8.49337042645899	8.42006408370231	9.9202	9.0338
3741	Lip3	metabolism	3G	8.62232043090178	8.40843173771702	8.70850665606762	4.3096	4.8817
3741	Lip3	metabolism	8G	8.51187965964678	8.51001074154281	8.42696680919799	9.6554	7.1056
3741	Lip3	metabolism	1B	8.5540280873765	8.39761866365108	8.41639871349164	9.8619	7.7934
3741	Lip3	metabolism	2C	8.66666867827085	8.45020671407424	8.42817145880607	6.8317	8.259
3741	Lip3	metabolism	1C	8.32899453515073	8.3522081636316	8.39474508303033	7.1387	7.4839
3741	Lip3	metabolism	2B	9.21200326797046	8.63617391439579	8.57895505533547	9.8679	8.4985
3741	Lip3	metabolism	5E	8.40598385978507	8.26378183573017	8.4262677241484	7.0116	6.325
3741	Lip3	metabolism	3H	8.69938118609573	8.58087937046238	8.67165245880216	5.2183	7.5368
3741	Lip3	metabolism	5D	9.16712710462945	8.82034947414371	9.11485564969316	10.2132	8.9954
3741	Lip3	metabolism	4D	8.80892911762033	8.72542249097854	8.63860312383068	10.2275	9.664
3741	Lip3	metabolism	2A	9.26841787340916	9.11179702112639	9.06225563245236	10.5142	6.4166
3741	Lip3	metabolism	2D	8.47355848006078	8.70507101713319	8.48340325243901	8.9501	8.0342
3741	Lip3	metabolism	4G	8.85583328082861	8.67314244706832	8.76449516789701	6.6951	7.4482
3741	Lip3	metabolism	10E	8.81573566857752	8.52955257696435	8.65397088627651	6.3208	8.3998
3741	Lip3	metabolism	4B	8.574459858767	9.22578206026204	8.82066800779827	4.9727	7.5977
3919	upd2	immunity	7B	8.26077550041105	8.2954924708079	8.25860341698971	9.8919	8.9376
3919	upd2	immunity	4F	8.3064542308013	8.27111457765152	8.27853295594201	9.8917	5.9543
3919	upd2	immunity	3C	8.33688447061598	8.67286182711057	8.27094860029531	7.4924	6.6705
3919	upd2	immunity	12B	8.50286490700946	8.25955281419281	8.5651002145551	10.4679	7.8695
3919	upd2	immunity	8B	8.28404982498556	8.32679051008661	8.27387882391463	10.746	9.1175
3919	upd2	immunity	10H	8.23536932395231	8.27899945673799	8.31999349981834	10.5906	6.9356
3919	upd2	immunity	4E	8.27404596581218	8.31218323130324	8.31213753129581	4.8194	6.093
3919	upd2	immunity	10F	8.2785065430952	8.27736513593075	8.25592886560047	10.6652	5.1796
3919	upd2	immunity	11B	8.38864063582149	8.52087739566575	8.27964045781921	5.805	7.3075
3919	upd2	immunity	12A	8.27190896648443	8.312559880823	8.30449217724333	9.3049	7.4825
3919	upd2	immunity	1D	8.27945164051485	8.29467289051571	8.28715327886646	6.6085	8.5076
3919	upd2	immunity	10C	8.335465443069	8.33236839520869	8.32362642227317	10.2882	6.8383
3919	upd2	immunity	2G	8.28197956822207	8.35536052352038	8.31466093167675	4.6356	6.0547
3919	upd2	immunity	5H	8.25345727330204	8.27287426777207	8.29707385512442	7.0741	6.9771
3919	upd2	immunity	11A	8.30478480723487	8.30786611010982	8.29840623762197	9.9202	9.0338
3919	upd2	immunity	3G	8.29387495577414	8.32225489826109	8.30652378518564	4.3096	4.8817
3919	upd2	immunity	8G	8.25886172992012	8.30050920362031	8.35410972054321	9.6554	7.1056
3919	upd2	immunity	1B	8.28745224021836	8.28460019343302	8.30272289416691	9.8619	7.7934
3919	upd2	immunity	2C	8.41540805454982	8.27255212441806	8.26679248530801	6.8317	8.259
3919	upd2	immunity	1C	8.31659118503914	8.27967780221726	8.29858726088795	7.1387	7.4839
3919	upd2	immunity	2B	8.53842484277747	8.34817748670256	8.6356164665745	9.8679	8.4985
3919	upd2	immunity	5E	8.36210253758416	8.44622178346826	8.30301309248247	7.0116	6.325
3919	upd2	immunity	3H	8.31466855499297	8.27375253670729	8.27946284518117	5.2183	7.5368
3919	upd2	immunity	5D	8.26467975340135	8.31104203358403	8.30769682946117	10.2132	8.9954
3919	upd2	immunity	4D	8.28963844564453	8.29542608608025	8.30617266357065	10.2275	9.664
3919	upd2	immunity	2A	8.26835250435018	8.29470583338402	8.30126735140122	10.5142	6.4166
3919	upd2	immunity	2D	8.27337352683621	8.28330074357333	8.3150744282752	8.9501	8.0342
3919	upd2	immunity	4G	8.28559586753047	8.38524679911297	8.32241039896779	6.6951	7.4482
3919	upd2	immunity	10E	8.29011645846428	8.273476972806	8.28559537786658	6.3208	8.3998
3919	upd2	immunity	4B	8.34926586007601	8.89895209725871	8.64574176935754	4.9727	7.5977
3324	bsk	immunity	7B	9.1193931444887	8.96815266681484	9.0314490018729	9.8919	8.9376
3324	bsk	immunity	4F	8.84643423541456	8.99116463696111	8.71527409803111	9.8917	5.9543
3324	bsk	immunity	3C	8.81766936500208	8.70976109425621	8.93535269539828	7.4924	6.6705
3324	bsk	immunity	12B	9.11915514401481	8.57137536176363	8.95748877321764	10.4679	7.8695
3324	bsk	immunity	8B	9.00455901115247	8.51646639312681	9.08732936263622	10.746	9.1175
3324	bsk	immunity	10H	9.08277794587897	9.04868416409949	8.83156521521539	10.5906	6.9356
3324	bsk	immunity	4E	9.25728872908904	8.73756617771044	8.95451365412283	4.8194	6.093
3324	bsk	immunity	10F	8.87705576968096	9.02199398092946	9.11436830101118	10.6652	5.1796
3324	bsk	immunity	11B	9.08368428603478	8.89267161239439	8.99032985793109	5.805	7.3075
3324	bsk	immunity	12A	9.01950321792612	8.80813976379464	9.02230269503432	9.3049	7.4825
3324	bsk	immunity	1D	9.09701138471174	8.92701951834946	8.95100302721702	6.6085	8.5076
3324	bsk	immunity	10C	9.1122736672872	8.9972612465763	8.94632789324374	10.2882	6.8383
3324	bsk	immunity	2G	9.17721811399575	8.8980134009155	8.92700828002426	4.6356	6.0547
3324	bsk	immunity	5H	9.16908239044911	9.07558074104915	9.0830543632509	7.0741	6.9771
3324	bsk	immunity	11A	9.20767273702883	8.98910016809859	8.95700581913094	9.9202	9.0338
3324	bsk	immunity	3G	8.9108898292257	8.96404441538693	8.91818335770794	4.3096	4.8817
3324	bsk	immunity	8G	9.38036987476575	9.18228837090962	8.86072076191194	9.6554	7.1056
3324	bsk	immunity	1B	9.36839756865856	8.80075163823976	9.07207936468851	9.8619	7.7934
3324	bsk	immunity	2C	8.77185711572426	8.7904475184723	9.00939634667594	6.8317	8.259
3324	bsk	immunity	1C	9.14448003915738	9.0154426661233	9.01990726787481	7.1387	7.4839
3324	bsk	immunity	2B	9.07703173287567	9.43274885385845	9.66323894714967	9.8679	8.4985
3324	bsk	immunity	5E	9.32190029427274	8.92925414259836	8.87635828100539	7.0116	6.325
3324	bsk	immunity	3H	9.08150790061631	9.03090499420236	8.96314777658463	5.2183	7.5368
3324	bsk	immunity	5D	9.22051102941202	8.93530240518435	9.09077315008813	10.2132	8.9954
3324	bsk	immunity	4D	8.96197039458714	8.9128649694455	8.79494373312982	10.2275	9.664
3324	bsk	immunity	2A	9.09192908018062	8.9327966747284	8.93368704815559	10.5142	6.4166
3324	bsk	immunity	2D	9.22575396012087	8.99774289942539	9.07192891719134	8.9501	8.0342
3324	bsk	immunity	4G	9.32169037231345	9.37047650992783	8.94309218110944	6.6951	7.4482
3324	bsk	immunity	10E	8.811713676238	9.02316130800493	9.00542479259637	6.3208	8.3998
3324	bsk	immunity	4B	9.16502934776209	8.62976259573813	8.93837904055129	4.9727	7.5977
3752	CG4169	sex	7B	10.1004623671036	9.9731458119474	10.2232396197924	9.8919	8.9376
3752	CG4169	sex	4F	10.1378372866748	10.2412426137991	9.92751039545476	9.8917	5.9543
3752	CG4169	sex	3C	10.2520324625563	9.76458670717115	10.1856275872142	7.4924	6.6705
3752	CG4169	sex	12B	8.83865344956038	10.4061373626054	9.95825342658162	10.4679	7.8695
3752	CG4169	sex	8B	10.2022155552456	10.5984221315054	10.2820690861276	10.746	9.1175
3752	CG4169	sex	10H	10.1666842906586	10.1200625577859	10.1436671680746	10.5906	6.9356
3752	CG4169	sex	4E	10.2991496904504	10.5527598738056	10.2638742394092	4.8194	6.093
3752	CG4169	sex	10F	10.2029480456441	10.1751027600295	10.235604840769	10.6652	5.1796
3752	CG4169	sex	11B	10.2578421287649	10.1666274192277	10.0793669900004	5.805	7.3075
3752	CG4169	sex	12A	10.2695061849081	10.0697665244213	9.9715958999651	9.3049	7.4825
3752	CG4169	sex	1D	10.2691966973943	10.0838934825262	10.2195986163408	6.6085	8.5076
3752	CG4169	sex	10C	9.68631660302548	10.2536665938217	9.9174885751319	10.2882	6.8383
3752	CG4169	sex	2G	10.6744205525838	10.2842661765441	10.4466423964038	4.6356	6.0547
3752	CG4169	sex	5H	10.6742860576966	10.2376739552098	10.2311898439233	7.0741	6.9771
3752	CG4169	sex	11A	10.314199976008	10.4071917208715	10.1365403878712	9.9202	9.0338
3752	CG4169	sex	3G	9.78003634288427	10.3058176680492	10.0692853961069	4.3096	4.8817
3752	CG4169	sex	8G	10.2003660045831	9.94335953933806	10.2298804708401	9.6554	7.1056
3752	CG4169	sex	1B	10.6081733582184	10.3885563616566	10.0058658238328	9.8619	7.7934
3752	CG4169	sex	2C	10.1103423715307	10.1846989321291	10.1061061482706	6.8317	8.259
3752	CG4169	sex	1C	10.4135303794755	10.2137742351909	10.3070433677418	7.1387	7.4839
3752	CG4169	sex	2B	10.1340434618304	9.76818013260837	9.70751354772654	9.8679	8.4985
3752	CG4169	sex	5E	10.6107817288325	10.4293299436148	10.0966531514667	7.0116	6.325
3752	CG4169	sex	3H	10.6193998993423	10.198438229526	10.3035567865374	5.2183	7.5368
3752	CG4169	sex	5D	10.2296689117428	10.3111057920924	10.0998893460279	10.2132	8.9954
3752	CG4169	sex	4D	9.79640224677462	10.0799846448697	10.1762943338539	10.2275	9.664
3752	CG4169	sex	2A	10.3529773051252	10.2017706627751	10.1199543622138	10.5142	6.4166
3752	CG4169	sex	2D	10.0954153932383	10.3035114942597	10.2628815115624	8.9501	8.0342
3752	CG4169	sex	4G	10.513826148207	9.74736304951377	10.1961737724283	6.6951	7.4482
3752	CG4169	sex	10E	10.149320037809	10.0947770189469	10.111855434215	6.3208	8.3998
3752	CG4169	sex	4B	10.3331146189713	10.3732856001011	10.1912675270865	4.9727	7.5977
2144	DoxA3	immunity	7B	8.28266595157548	8.40060540524944	8.37200783935561	9.8919	8.9376
2144	DoxA3	immunity	4F	8.42415364072722	8.31258252295524	8.31065973551377	9.8917	5.9543
2144	DoxA3	immunity	3C	8.35194211283721	8.31664628279595	8.29608788622664	7.4924	6.6705
2144	DoxA3	immunity	12B	8.39580686337785	8.36787656322833	8.29877204066223	10.4679	7.8695
2144	DoxA3	immunity	8B	8.29556347236397	8.28271956445056	8.31715440212831	10.746	9.1175
2144	DoxA3	immunity	10H	8.41359146021911	8.30635586117147	8.2920713807554	10.5906	6.9356
2144	DoxA3	immunity	4E	8.6694141528155	8.2847742203877	8.33574355065654	4.8194	6.093
2144	DoxA3	immunity	10F	8.42576859851302	8.28301010065215	8.25487330043683	10.6652	5.1796
2144	DoxA3	immunity	11B	8.43956184635606	8.56084091508107	8.25708420919945	5.805	7.3075
2144	DoxA3	immunity	12A	8.36448539107353	8.30149460858413	8.32738086527358	9.3049	7.4825
2144	DoxA3	immunity	1D	8.29689782698133	8.26971891829271	8.28731949285805	6.6085	8.5076
2144	DoxA3	immunity	10C	8.55859533189266	8.31787073344282	8.26692955865213	10.2882	6.8383
2144	DoxA3	immunity	2G	8.30598584990385	8.27609846724916	8.30881178389602	4.6356	6.0547
2144	DoxA3	immunity	5H	8.26168723277727	8.26597941073795	8.24277927347722	7.0741	6.9771
2144	DoxA3	immunity	11A	8.2302600703342	8.40550769876658	8.37038706544858	9.9202	9.0338
2144	DoxA3	immunity	3G	8.28699305655868	8.35914248767431	8.52565761487853	4.3096	4.8817
2144	DoxA3	immunity	8G	8.28923241313469	8.26088068768667	8.30658364257632	9.6554	7.1056
2144	DoxA3	immunity	1B	8.30193244433396	8.45627077480388	8.30484512355589	9.8619	7.7934
2144	DoxA3	immunity	2C	8.41373824170168	8.28058701258561	8.35345669042862	6.8317	8.259
2144	DoxA3	immunity	1C	8.23793484080428	8.26970311348425	8.29143975258378	7.1387	7.4839
2144	DoxA3	immunity	2B	8.24244501181977	9.03054218372464	8.62438291966171	9.8679	8.4985
2144	DoxA3	immunity	5E	8.4222805654021	8.412152541796	8.65898126993422	7.0116	6.325
2144	DoxA3	immunity	3H	8.28659274362835	8.34586324777817	8.27590527691554	5.2183	7.5368
2144	DoxA3	immunity	5D	8.27007606979781	8.27671942021018	8.25509933142062	10.2132	8.9954
2144	DoxA3	immunity	4D	8.34065621835509	8.2477434297308	8.25711251856846	10.2275	9.664
2144	DoxA3	immunity	2A	8.2503699438922	8.30147242503916	8.31371601703766	10.5142	6.4166
2144	DoxA3	immunity	2D	8.33074584202951	8.28612177981315	8.55150757775204	8.9501	8.0342
2144	DoxA3	immunity	4G	8.27824381261529	8.35342573608916	8.35545017468273	6.6951	7.4482
2144	DoxA3	immunity	10E	8.29633088829294	8.26599835210509	8.26578226175726	6.3208	8.3998
2144	DoxA3	immunity	4B	8.3908263540331	9.00226040589646	8.36043450436533	4.9727	7.5977
742	CG32214	old_immunity	7B	8.39503789657713	8.31107472412063	8.23276639385322	9.8919	8.9376
742	CG32214	old_immunity	4F	8.29635648310021	8.30010206574974	8.42423202587619	9.8917	5.9543
742	CG32214	old_immunity	3C	8.4819066188419	8.64878643781432	8.29489937267198	7.4924	6.6705
742	CG32214	old_immunity	12B	8.35426079880889	8.35873882680783	8.91897834313766	10.4679	7.8695
742	CG32214	old_immunity	8B	8.70789219138495	8.53072241041077	8.3718864639919	10.746	9.1175
742	CG32214	old_immunity	10H	8.30405314714966	8.31410413053532	8.73214058119989	10.5906	6.9356
742	CG32214	old_immunity	4E	8.35615255825592	8.48191568843259	8.3709707274125	4.8194	6.093
742	CG32214	old_immunity	10F	8.2925160969608	8.27283435063092	8.27767923054289	10.6652	5.1796
742	CG32214	old_immunity	11B	8.49106769501939	8.36124712321655	8.37266473390472	5.805	7.3075
742	CG32214	old_immunity	12A	8.31671844441124	8.34350914817063	8.27664074321604	9.3049	7.4825
742	CG32214	old_immunity	1D	8.29676676170502	8.37045067480775	8.30496015897518	6.6085	8.5076
742	CG32214	old_immunity	10C	8.34163415254574	8.46479635030718	8.33896463087682	10.2882	6.8383
742	CG32214	old_immunity	2G	8.46631771431976	8.29338245769455	8.39504903026156	4.6356	6.0547
742	CG32214	old_immunity	5H	8.32674602692641	8.33244442104923	8.39960204109531	7.0741	6.9771
742	CG32214	old_immunity	11A	8.35978873927467	8.38070640297954	8.32112457972998	9.9202	9.0338
742	CG32214	old_immunity	3G	8.32743320459282	8.56324788830016	8.3308733858266	4.3096	4.8817
742	CG32214	old_immunity	8G	8.34388780072945	8.32437763706007	8.32814945210449	9.6554	7.1056
742	CG32214	old_immunity	1B	8.40158434093458	8.7052530720557	8.2973678581182	9.8619	7.7934
742	CG32214	old_immunity	2C	8.29850251493775	8.30029816234104	8.30743380976626	6.8317	8.259
742	CG32214	old_immunity	1C	8.34710233651925	8.41146515061911	8.32538057112821	7.1387	7.4839
742	CG32214	old_immunity	2B	8.46698634869557	8.78637207001846	8.3928009497321	9.8679	8.4985
742	CG32214	old_immunity	5E	8.54339031257774	8.73536979269382	8.64160454756873	7.0116	6.325
742	CG32214	old_immunity	3H	8.30038093656998	8.3065066255082	8.33823080163498	5.2183	7.5368
742	CG32214	old_immunity	5D	8.59617917793174	8.50403145745382	8.29023882344651	10.2132	8.9954
742	CG32214	old_immunity	4D	8.31576566591946	8.58218943172863	8.37535810279608	10.2275	9.664
742	CG32214	old_immunity	2A	8.30046284510646	8.37533290240115	8.35325664859268	10.5142	6.4166
742	CG32214	old_immunity	2D	8.25812811368384	8.27652188819264	8.58587361296729	8.9501	8.0342
742	CG32214	old_immunity	4G	8.42793022483553	8.56364925579544	8.33798713387057	6.6951	7.4482
742	CG32214	old_immunity	10E	8.34756310928113	8.34559773368038	8.33539710654853	6.3208	8.3998
742	CG32214	old_immunity	4B	8.26500726233507	8.72709577719669	8.31636909198582	4.9727	7.5977
5060	CG17843	sex	7B	9.77262032842512	9.50038248722917	9.5612990313284	9.8919	8.9376
5060	CG17843	sex	4F	10.0184075876409	9.62495832337467	9.75611176594018	9.8917	5.9543
5060	CG17843	sex	3C	9.65626659569572	9.37602750853391	9.4200184074084	7.4924	6.6705
5060	CG17843	sex	12B	9.17753386058286	9.13803958407378	9.8033838615651	10.4679	7.8695
5060	CG17843	sex	8B	9.33291401769264	8.99945518430502	9.5029623597222	10.746	9.1175
5060	CG17843	sex	10H	10.0311359655821	9.57719606388373	9.28241825783175	10.5906	6.9356
5060	CG17843	sex	4E	9.31496666270933	8.92976369244531	9.11022694237766	4.8194	6.093
5060	CG17843	sex	10F	9.95326363184197	9.68900228736467	9.5664836065828	10.6652	5.1796
5060	CG17843	sex	11B	9.93637469613409	9.22644385164184	9.64376200981808	5.805	7.3075
5060	CG17843	sex	12A	9.59097514164975	9.24658650323954	9.61982812480794	9.3049	7.4825
5060	CG17843	sex	1D	9.75103307655504	9.60728289667051	9.6937823621505	6.6085	8.5076
5060	CG17843	sex	10C	9.68939820444123	9.87601266709051	9.58511971475894	10.2882	6.8383
5060	CG17843	sex	2G	9.6209546833227	9.30076756501808	9.32137023109575	4.6356	6.0547
5060	CG17843	sex	5H	10.2448483168093	9.64319807716925	9.76186927753733	7.0741	6.9771
5060	CG17843	sex	11A	10.0324343284127	9.73900560753934	9.78908151358378	9.9202	9.0338
5060	CG17843	sex	3G	9.54037207181139	9.00673201842745	9.84621025913231	4.3096	4.8817
5060	CG17843	sex	8G	9.51506818987965	9.80354896299874	9.59838854656383	9.6554	7.1056
5060	CG17843	sex	1B	9.64978235264858	9.37226823688957	9.66349903737901	9.8619	7.7934
5060	CG17843	sex	2C	9.90135208771681	9.12171289113227	9.66465909668271	6.8317	8.259
5060	CG17843	sex	1C	9.62272192763191	9.67525371368242	9.60051484614848	7.1387	7.4839
5060	CG17843	sex	2B	9.27523132313528	9.19857403593627	9.86491982635346	9.8679	8.4985
5060	CG17843	sex	5E	9.56777891049766	8.93314317821417	9.17825817612909	7.0116	6.325
5060	CG17843	sex	3H	10.0356221377642	9.80752213723967	9.7682570327564	5.2183	7.5368
5060	CG17843	sex	5D	9.9264251719996	9.34100343400046	9.59696995203074	10.2132	8.9954
5060	CG17843	sex	4D	9.55200525622564	9.21279887609805	9.27188938168661	10.2275	9.664
5060	CG17843	sex	2A	9.84029170845555	9.74222006166644	9.60951291275435	10.5142	6.4166
5060	CG17843	sex	2D	10.1535069787624	9.82944095198259	9.78329077719629	8.9501	8.0342
5060	CG17843	sex	4G	9.87199430953129	9.29160834990797	9.24452995531293	6.6951	7.4482
5060	CG17843	sex	10E	9.87664055462681	9.56569357329502	9.45406284443678	6.3208	8.3998
5060	CG17843	sex	4B	9.74851371004341	8.89885015148835	9.5208555838825	4.9727	7.5977
3936	ND75	sex	7B	10.4723879786513	10.4894258653064	10.2530733084139	9.8919	8.9376
3936	ND75	sex	4F	10.6967635661156	10.2893482180126	10.4758879130388	9.8917	5.9543
3936	ND75	sex	3C	10.3851060600327	10.4425755631197	10.191859798061	7.4924	6.6705
3936	ND75	sex	12B	9.70107787377061	10.5109086142197	9.42949651129867	10.4679	7.8695
3936	ND75	sex	8B	10.4796009574636	10.7359380281756	10.178745320248	10.746	9.1175
3936	ND75	sex	10H	10.9726326971945	10.1342324431471	10.4288416147553	10.5906	6.9356
3936	ND75	sex	4E	10.8986986650558	10.2967194008511	10.2006367743151	4.8194	6.093
3936	ND75	sex	10F	10.6594237297397	10.170833195038	10.1067307607196	10.6652	5.1796
3936	ND75	sex	11B	10.4787733286283	10.2688155088809	10.2193813392616	5.805	7.3075
3936	ND75	sex	12A	10.1446565152603	10.172747306658	9.97400108242885	9.3049	7.4825
3936	ND75	sex	1D	10.281818486143	10.3193226673852	10.1931025233392	6.6085	8.5076
3936	ND75	sex	10C	10.7202298105346	10.2495391380877	10.1700346723993	10.2882	6.8383
3936	ND75	sex	2G	10.4732683035592	10.3831638743	10.4240097441716	4.6356	6.0547
3936	ND75	sex	5H	10.820957957053	10.2177784472759	10.2031349903707	7.0741	6.9771
3936	ND75	sex	11A	10.387639339443	10.3520026857562	10.2002048065374	9.9202	9.0338
3936	ND75	sex	3G	11.249976822741	10.2491746007882	10.52514614459	4.3096	4.8817
3936	ND75	sex	8G	10.4799529782243	10.2563092018652	10.3939338564638	9.6554	7.1056
3936	ND75	sex	1B	10.5763804245185	9.966482584108	9.97423760514901	9.8619	7.7934
3936	ND75	sex	2C	10.8256779757129	10.6790459523846	10.1488771269869	6.8317	8.259
3936	ND75	sex	1C	10.5735578771801	10.3857476793886	10.3777767690484	7.1387	7.4839
3936	ND75	sex	2B	10.3115934203925	9.94830454570017	10.0744824363835	9.8679	8.4985
3936	ND75	sex	5E	10.7259740511693	10.465075544791	9.91616949610478	7.0116	6.325
3936	ND75	sex	3H	10.4619459583391	10.1873968062445	10.158770404534	5.2183	7.5368
3936	ND75	sex	5D	10.2424250993716	9.87779777788515	10.1355155275625	10.2132	8.9954
3936	ND75	sex	4D	10.1460407636129	10.1880684679338	10.1859628568386	10.2275	9.664
3936	ND75	sex	2A	10.3411708188102	10.3257575876883	10.2738741083814	10.5142	6.4166
3936	ND75	sex	2D	10.6592156152584	10.3712785490434	10.2998615708833	8.9501	8.0342
3936	ND75	sex	4G	10.6406396211267	10.6588845110891	10.3369696549036	6.6951	7.4482
3936	ND75	sex	10E	10.7560691270455	10.1777137031867	10.0833615669375	6.3208	8.3998
3936	ND75	sex	4B	10.3859344629212	10.732832663102	10.5136302555868	4.9727	7.5977
889	kay	immunity	7B	10.3544883298411	9.87469826038148	9.76772874801372	9.8919	8.9376
889	kay	immunity	4F	8.5911885846396	9.17950426718357	8.93853332460221	9.8917	5.9543
889	kay	immunity	3C	10.2312110073831	10.106810679942	10.2110424599248	7.4924	6.6705
889	kay	immunity	12B	9.22724250079675	10.1760075585305	10.7107804452155	10.4679	7.8695
889	kay	immunity	8B	9.75401409377911	9.94203742868445	10.2977208118791	10.746	9.1175
889	kay	immunity	10H	9.49012928791614	9.97626734109803	9.65271574949704	10.5906	6.9356
889	kay	immunity	4E	10.2366274580223	10.1415643301065	10.1281465691736	4.8194	6.093
889	kay	immunity	10F	9.32397982404936	9.65205761662689	10.1145839704364	10.6652	5.1796
889	kay	immunity	11B	10.6700698659656	10.424313132236	10.3437856789219	5.805	7.3075
889	kay	immunity	12A	10.0822429185842	10.0917933135565	10.0392160363261	9.3049	7.4825
889	kay	immunity	1D	9.90643804967259	9.79042991258417	9.76235998394513	6.6085	8.5076
889	kay	immunity	10C	9.84173439534622	10.0879469061807	10.0165101801785	10.2882	6.8383
889	kay	immunity	2G	10.2395389457685	10.4159280629488	10.1843474552505	4.6356	6.0547
889	kay	immunity	5H	9.41773244949938	10.1671220288509	9.99986969799641	7.0741	6.9771
889	kay	immunity	11A	10.0984421304086	9.89300890697006	9.59360403399687	9.9202	9.0338
889	kay	immunity	3G	10.4649605291992	10.4010950771485	10.459277779396	4.3096	4.8817
889	kay	immunity	8G	10.148475470806	9.86725145216389	9.76096333839377	9.6554	7.1056
889	kay	immunity	1B	10.059403310151	10.6962219838325	10.264582691302	9.8619	7.7934
889	kay	immunity	2C	9.67384807125728	10.1173974969631	10.2709155420912	6.8317	8.259
889	kay	immunity	1C	10.1824600276376	9.74500235325231	9.61484979595803	7.1387	7.4839
889	kay	immunity	2B	9.76392861736218	9.70752865078714	9.48857983163127	9.8679	8.4985
889	kay	immunity	5E	10.491657825172	10.3013712376555	9.52281757132916	7.0116	6.325
889	kay	immunity	3H	10.2676296153275	10.2284787026343	9.67573371593365	5.2183	7.5368
889	kay	immunity	5D	10.7185084153239	10.4637376585393	10.2693517344938	10.2132	8.9954
889	kay	immunity	4D	10.2737735016414	10.1227214412255	10.1609491944851	10.2275	9.664
889	kay	immunity	2A	9.45640816230897	9.5091118257527	9.78988733084744	10.5142	6.4166
889	kay	immunity	2D	9.35149824674404	9.89246946376453	9.71187037238717	8.9501	8.0342
889	kay	immunity	4G	10.4218305257366	10.6497717134234	10.2439751333782	6.6951	7.4482
889	kay	immunity	10E	9.01823119783333	10.1155201693479	10.3175814698246	6.3208	8.3998
889	kay	immunity	4B	10.3438242515504	10.5005294980796	9.89905088047393	4.9727	7.5977
5148	PGRPSD	immunity	7B	8.4341764919858	9.07952396735801	9.22275083256053	9.8919	8.9376
5148	PGRPSD	immunity	4F	8.47268845549035	9.19064746023021	9.67416195433513	9.8917	5.9543
5148	PGRPSD	immunity	3C	8.41566251202289	8.78229802706782	8.99940119003053	7.4924	6.6705
5148	PGRPSD	immunity	12B	8.63432487849625	9.48459662635201	9.27867385265059	10.4679	7.8695
5148	PGRPSD	immunity	8B	8.29924238338052	9.43873504419617	9.60830839806038	10.746	9.1175
5148	PGRPSD	immunity	10H	8.5108261851179	9.33118135021563	9.64022244671271	10.5906	6.9356
5148	PGRPSD	immunity	4E	8.46121259092367	9.36737125797497	9.72745590220126	4.8194	6.093
5148	PGRPSD	immunity	10F	8.888594693425	9.50333583484286	9.82283161436509	10.6652	5.1796
5148	PGRPSD	immunity	11B	8.41106011492165	8.98862347587766	9.4014956294869	5.805	7.3075
5148	PGRPSD	immunity	12A	8.60868170812514	9.17995549624732	9.31490200573689	9.3049	7.4825
5148	PGRPSD	immunity	1D	8.52102494463416	8.83380674763062	9.08514423464788	6.6085	8.5076
5148	PGRPSD	immunity	10C	8.66663681101211	8.81362995867259	9.66478299932766	10.2882	6.8383
5148	PGRPSD	immunity	2G	8.64236145727441	8.80827132539652	9.5375033622137	4.6356	6.0547
5148	PGRPSD	immunity	5H	8.33776545704362	9.01624688326504	9.40206978534498	7.0741	6.9771
5148	PGRPSD	immunity	11A	8.6327223135427	9.64492602739205	9.88366418642131	9.9202	9.0338
5148	PGRPSD	immunity	3G	8.61072924106203	8.84585979587093	8.83432608678391	4.3096	4.8817
5148	PGRPSD	immunity	8G	8.49685112416971	9.14467624826667	9.30408906222664	9.6554	7.1056
5148	PGRPSD	immunity	1B	8.73062781111161	8.44850134769702	8.92069712335908	9.8619	7.7934
5148	PGRPSD	immunity	2C	8.3162159697216	8.89842474396158	8.7586319457538	6.8317	8.259
5148	PGRPSD	immunity	1C	8.54982083248872	9.11117617150373	9.54120473171631	7.1387	7.4839
5148	PGRPSD	immunity	2B	8.38425389106433	8.55876428299299	9.22951088195274	9.8679	8.4985
5148	PGRPSD	immunity	5E	8.45404869028656	9.37365598438944	10.1157467772172	7.0116	6.325
5148	PGRPSD	immunity	3H	8.4747306887942	9.3353792174858	10.0217048931696	5.2183	7.5368
5148	PGRPSD	immunity	5D	8.40337602201685	8.94826156527339	9.24363842769471	10.2132	8.9954
5148	PGRPSD	immunity	4D	8.55755848120639	9.71772189754391	9.79585036825166	10.2275	9.664
5148	PGRPSD	immunity	2A	8.41711137107835	8.91438972157229	9.19189237028438	10.5142	6.4166
5148	PGRPSD	immunity	2D	8.48676375043298	8.61740689101831	8.8429236309569	8.9501	8.0342
5148	PGRPSD	immunity	4G	8.3730816860419	9.34961050117813	9.54380966466944	6.6951	7.4482
5148	PGRPSD	immunity	10E	8.76913608174819	9.1287394730139	9.50870071655961	6.3208	8.3998
5148	PGRPSD	immunity	4B	8.30480695352921	9.02306834051553	8.9033602183133	4.9727	7.5977
4087	WASp	old_immunity	7B	8.96989731969635	8.91952756491973	8.82974555586197	9.8919	8.9376
4087	WASp	old_immunity	4F	8.8634597695526	9.05904259667021	8.98414687144202	9.8917	5.9543
4087	WASp	old_immunity	3C	9.1607035675325	8.89860671339283	8.61821086825568	7.4924	6.6705
4087	WASp	old_immunity	12B	8.41875376910821	8.65668121958059	10.3273766300763	10.4679	7.8695
4087	WASp	old_immunity	8B	8.97745097693121	8.82801988980421	8.72937251877155	10.746	9.1175
4087	WASp	old_immunity	10H	8.80921172051988	8.89681074498947	8.63913006898187	10.5906	6.9356
4087	WASp	old_immunity	4E	8.9319955744276	8.669345131837	8.86871453465568	4.8194	6.093
4087	WASp	old_immunity	10F	9.02009402940921	8.97234322168113	9.00066212864185	10.6652	5.1796
4087	WASp	old_immunity	11B	8.72900696206717	8.5282389488485	8.79943338400272	5.805	7.3075
4087	WASp	old_immunity	12A	8.74582384197483	8.77359037484906	8.71969499139268	9.3049	7.4825
4087	WASp	old_immunity	1D	9.1680078972941	9.09866417643352	9.18796517713816	6.6085	8.5076
4087	WASp	old_immunity	10C	9.02679697926662	8.82428770079383	8.83738260503801	10.2882	6.8383
4087	WASp	old_immunity	2G	8.92792442872808	8.6582012525272	8.79528622434627	4.6356	6.0547
4087	WASp	old_immunity	5H	8.99721426782979	8.89722563095896	8.87725187396691	7.0741	6.9771
4087	WASp	old_immunity	11A	8.97491290084389	8.63812419649975	8.70636388991505	9.9202	9.0338
4087	WASp	old_immunity	3G	8.93197269450542	8.89360642625351	8.66302222603074	4.3096	4.8817
4087	WASp	old_immunity	8G	9.15704839768637	8.85773846137926	8.78032346294509	9.6554	7.1056
4087	WASp	old_immunity	1B	8.63505608973347	8.73752387160982	8.81440358435254	9.8619	7.7934
4087	WASp	old_immunity	2C	8.6405284035801	8.5348801698491	8.68876533519972	6.8317	8.259
4087	WASp	old_immunity	1C	9.08810055919026	9.04119485502613	8.94035146635664	7.1387	7.4839
4087	WASp	old_immunity	2B	8.84783133206199	8.83161560999939	9.08657731631098	9.8679	8.4985
4087	WASp	old_immunity	5E	8.98673505242719	8.73211820866956	9.66500046136555	7.0116	6.325
4087	WASp	old_immunity	3H	8.99236759950252	8.87229903377729	8.92681467861347	5.2183	7.5368
4087	WASp	old_immunity	5D	8.88068719440189	8.83831376736986	8.73697788796951	10.2132	8.9954
4087	WASp	old_immunity	4D	8.76931667693471	8.81007875898576	8.71355029789661	10.2275	9.664
4087	WASp	old_immunity	2A	9.05669044211394	8.94092662161436	8.8967530449704	10.5142	6.4166
4087	WASp	old_immunity	2D	9.01501365767122	9.04010728954348	8.80524327973229	8.9501	8.0342
4087	WASp	old_immunity	4G	8.87335535903907	8.97342263113104	8.7056916154707	6.6951	7.4482
4087	WASp	old_immunity	10E	9.06968395278553	8.77853539176123	8.70124115300656	6.3208	8.3998
4087	WASp	old_immunity	4B	8.87852068916502	8.78001085972398	8.67147235266937	4.9727	7.5977
1969	LysX	immunity	7B	8.56635847585767	8.45077922181134	8.54002188470349	9.8919	8.9376
1969	LysX	immunity	4F	9.30707712003976	9.54235711465898	9.44573354750308	9.8917	5.9543
1969	LysX	immunity	3C	9.07576493090309	9.37398063942855	9.17852763477136	7.4924	6.6705
1969	LysX	immunity	12B	10.0738344496251	8.5308195999249	9.01087202524053	10.4679	7.8695
1969	LysX	immunity	8B	8.57923185942032	8.67214209926054	8.33935093209063	10.746	9.1175
1969	LysX	immunity	10H	8.77382859541538	8.90329098388089	8.71900317572191	10.5906	6.9356
1969	LysX	immunity	4E	8.83854275903613	8.87291499849807	8.54646631271289	4.8194	6.093
1969	LysX	immunity	10F	8.34133134731608	8.48578036387875	8.80298715002791	10.6652	5.1796
1969	LysX	immunity	11B	9.08833079413328	9.09685660304433	9.16327059118137	5.805	7.3075
1969	LysX	immunity	12A	8.54297802880831	8.43638199258308	8.5488812221864	9.3049	7.4825
1969	LysX	immunity	1D	10.0995374500466	9.79565599028889	10.1127284561717	6.6085	8.5076
1969	LysX	immunity	10C	8.58851861325865	8.54629731223435	8.43165222240909	10.2882	6.8383
1969	LysX	immunity	2G	9.59831940192505	9.41419855245884	9.78027343468214	4.6356	6.0547
1969	LysX	immunity	5H	8.85507441965679	8.8485585991616	8.76208590451179	7.0741	6.9771
1969	LysX	immunity	11A	8.37113318653291	8.71315721187242	8.30335369049977	9.9202	9.0338
1969	LysX	immunity	3G	8.87319651383474	9.33794771104588	9.01987809044778	4.3096	4.8817
1969	LysX	immunity	8G	9.33974574923743	9.03766654834509	9.01754804192446	9.6554	7.1056
1969	LysX	immunity	1B	8.60454473440894	8.7332868727398	8.39540069691268	9.8619	7.7934
1969	LysX	immunity	2C	8.36021178482616	8.2586833182084	8.31187149070633	6.8317	8.259
1969	LysX	immunity	1C	8.26483961689658	8.28923855345159	8.31356872385381	7.1387	7.4839
1969	LysX	immunity	2B	8.84909023976178	8.71307886660961	8.89669621349074	9.8679	8.4985
1969	LysX	immunity	5E	9.50969093658532	9.11383533393932	9.46860196455837	7.0116	6.325
1969	LysX	immunity	3H	8.5908057834939	8.58177514035917	8.60106025842605	5.2183	7.5368
1969	LysX	immunity	5D	8.85845293722978	8.65714291195488	8.55668668933979	10.2132	8.9954
1969	LysX	immunity	4D	8.34356525511835	8.41950552482044	8.36920400403331	10.2275	9.664
1969	LysX	immunity	2A	8.71347615482562	8.65482969975252	8.63313470366165	10.5142	6.4166
1969	LysX	immunity	2D	9.05022723609386	8.77416633100785	8.4966009510384	8.9501	8.0342
1969	LysX	immunity	4G	8.9365486821375	9.25483685260281	8.75202979092836	6.6951	7.4482
1969	LysX	immunity	10E	8.66143073317646	8.9401688616577	8.55417342373981	6.3208	8.3998
1969	LysX	immunity	4B	8.71311797120685	8.72459298915397	8.57169383366523	4.9727	7.5977
3972	CG5963	old_immunity	7B	8.29520347603412	8.35527179024121	8.38873862841865	9.8919	8.9376
3972	CG5963	old_immunity	4F	8.69225995942914	8.54238716643455	8.52706043607857	9.8917	5.9543
3972	CG5963	old_immunity	3C	8.69593969284949	8.31031006941505	8.35927187816432	7.4924	6.6705
3972	CG5963	old_immunity	12B	10.1260611033073	8.42854894224189	8.6152253949873	10.4679	7.8695
3972	CG5963	old_immunity	8B	8.39166593554971	8.48152099851674	8.35965013106928	10.746	9.1175
3972	CG5963	old_immunity	10H	8.49474576160317	8.29846642292251	8.82384989635577	10.5906	6.9356
3972	CG5963	old_immunity	4E	8.45259655837228	8.29469239294229	8.39282110854285	4.8194	6.093
3972	CG5963	old_immunity	10F	8.46948483220497	8.35257065042472	8.3421036408096	10.6652	5.1796
3972	CG5963	old_immunity	11B	8.52374800706045	8.42929525763242	8.35157577675481	5.805	7.3075
3972	CG5963	old_immunity	12A	8.35818357909566	8.37226330644616	8.33480652743208	9.3049	7.4825
3972	CG5963	old_immunity	1D	8.35719412245921	8.32860282119914	8.38410528831992	6.6085	8.5076
3972	CG5963	old_immunity	10C	8.79247490322771	8.31629053153419	8.3782718435562	10.2882	6.8383
3972	CG5963	old_immunity	2G	8.33236894864643	8.29831592706261	8.45415287516129	4.6356	6.0547
3972	CG5963	old_immunity	5H	8.41908666061202	8.41447034716251	8.35331122877735	7.0741	6.9771
3972	CG5963	old_immunity	11A	8.33462993145419	8.40327962020795	8.32293102976112	9.9202	9.0338
3972	CG5963	old_immunity	3G	8.40441608302654	8.29915230255874	8.46151817147731	4.3096	4.8817
3972	CG5963	old_immunity	8G	8.36915376585919	8.37889510569859	8.31301723088166	9.6554	7.1056
3972	CG5963	old_immunity	1B	9.02780568112055	8.45911122403719	8.35787289063791	9.8619	7.7934
3972	CG5963	old_immunity	2C	8.57689075939796	8.34467936407523	8.3520754865017	6.8317	8.259
3972	CG5963	old_immunity	1C	8.29697770188966	8.31623015637997	8.34702488971998	7.1387	7.4839
3972	CG5963	old_immunity	2B	8.89559160807758	8.5494462956162	8.59118653113713	9.8679	8.4985
3972	CG5963	old_immunity	5E	8.28930271965942	8.36973102063624	8.76172082851187	7.0116	6.325
3972	CG5963	old_immunity	3H	8.36553612644759	8.31394543172935	8.29737372257473	5.2183	7.5368
3972	CG5963	old_immunity	5D	8.42124261911508	8.3304283493365	8.37300577067262	10.2132	8.9954
3972	CG5963	old_immunity	4D	8.43167930033474	8.29309314432309	8.35060838575675	10.2275	9.664
3972	CG5963	old_immunity	2A	8.33863531927671	8.38108575596167	8.30919332967192	10.5142	6.4166
3972	CG5963	old_immunity	2D	8.4837444578667	8.41984750182899	8.32934671743269	8.9501	8.0342
3972	CG5963	old_immunity	4G	8.34659157370974	8.40188203468902	8.29198443095745	6.6951	7.4482
3972	CG5963	old_immunity	10E	8.40874946574279	8.40151696689417	8.29035962964592	6.3208	8.3998
3972	CG5963	old_immunity	4B	8.39425431927762	8.78675774894785	8.45143327594805	4.9727	7.5977
2831	yip2	metabolism	7B	10.1238695004432	9.91395398200931	10.1659160039408	9.8919	8.9376
2831	yip2	metabolism	4F	10.0695348173521	10.3325857613324	10.0683616815825	9.8917	5.9543
2831	yip2	metabolism	3C	10.3772866656473	10.1485611900279	10.256751208431	7.4924	6.6705
2831	yip2	metabolism	12B	10.010551519531	10.0951425396307	9.84106389697449	10.4679	7.8695
2831	yip2	metabolism	8B	10.1977768599113	9.89324118414797	10.1430343787811	10.746	9.1175
2831	yip2	metabolism	10H	9.83039641770667	10.1354079124185	10.0505213359775	10.5906	6.9356
2831	yip2	metabolism	4E	9.79812939602614	10.0384157665322	9.93786372585447	4.8194	6.093
2831	yip2	metabolism	10F	9.88061790330552	10.1226006663562	10.1550549495432	10.6652	5.1796
2831	yip2	metabolism	11B	10.254798143611	10.2828435626301	10.1812059816304	5.805	7.3075
2831	yip2	metabolism	12A	10.5069163200499	10.1338001293085	10.2935118784279	9.3049	7.4825
2831	yip2	metabolism	1D	9.96299224769235	9.735071450253	9.76123098860491	6.6085	8.5076
2831	yip2	metabolism	10C	9.43910363357242	9.98042352254346	10.1883096483906	10.2882	6.8383
2831	yip2	metabolism	2G	10.2816184242825	9.96708286656792	10.0124108852923	4.6356	6.0547
2831	yip2	metabolism	5H	10.0860611430741	10.097728110494	10.0785693581749	7.0741	6.9771
2831	yip2	metabolism	11A	10.1316684617788	10.0736596894294	10.3051625320272	9.9202	9.0338
2831	yip2	metabolism	3G	9.72143370660157	10.3258423485877	9.84510817990663	4.3096	4.8817
2831	yip2	metabolism	8G	10.1784621840157	10.1804096236115	9.98503582195129	9.6554	7.1056
2831	yip2	metabolism	1B	9.8760008831254	10.1680861645062	10.0275518513614	9.8619	7.7934
2831	yip2	metabolism	2C	10.1527597826214	9.92369926969904	10.1712057743642	6.8317	8.259
2831	yip2	metabolism	1C	10.2215941178768	10.2189895261627	9.95908366399625	7.1387	7.4839
2831	yip2	metabolism	2B	10.1200967919073	9.89611514419061	9.0457322369433	9.8679	8.4985
2831	yip2	metabolism	5E	10.1565177983749	10.0526774711119	10.6250213636641	7.0116	6.325
2831	yip2	metabolism	3H	10.1943164359991	10.3578675388317	10.2278067820554	5.2183	7.5368
2831	yip2	metabolism	5D	10.0984212860699	10.2019512362707	10.0250994583466	10.2132	8.9954
2831	yip2	metabolism	4D	10.0793628359506	9.99213552469937	9.88567751622222	10.2275	9.664
2831	yip2	metabolism	2A	10.3009360669041	10.2730494237086	10.174422693951	10.5142	6.4166
2831	yip2	metabolism	2D	9.96946535668952	9.98803233696571	10.2838359237698	8.9501	8.0342
2831	yip2	metabolism	4G	10.3511427877415	10.1416762663854	10.0364089242048	6.6951	7.4482
2831	yip2	metabolism	10E	10.084806695199	10.0916655854557	10.1443302738077	6.3208	8.3998
2831	yip2	metabolism	4B	10.2386595545907	9.6823423729427	9.65998795208789	4.9727	7.5977
153	lwr	immunity	7B	8.29850342999958	8.30079325947438	8.29433751915671	9.8919	8.9376
153	lwr	immunity	4F	8.35282491233596	8.39492586135396	8.49760795261326	9.8917	5.9543
153	lwr	immunity	3C	8.6317440672261	8.26534429635126	8.32099520005672	7.4924	6.6705
153	lwr	immunity	12B	8.88734295583426	8.32264474021961	9.4252150380365	10.4679	7.8695
153	lwr	immunity	8B	8.40388891762086	8.67345293249395	8.35998319503432	10.746	9.1175
153	lwr	immunity	10H	8.40808289314598	8.32181238195274	8.47669164133621	10.5906	6.9356
153	lwr	immunity	4E	8.34082012566627	8.33273139558036	8.3248605812038	4.8194	6.093
153	lwr	immunity	10F	8.34964372046696	8.30357119326778	8.3495389863222	10.6652	5.1796
153	lwr	immunity	11B	8.35760801249624	8.61714678665578	8.38251254396435	5.805	7.3075
153	lwr	immunity	12A	8.27784396275109	8.25499665665413	8.32236936839266	9.3049	7.4825
153	lwr	immunity	1D	8.29475354220932	8.29492920462805	8.2846942771141	6.6085	8.5076
153	lwr	immunity	10C	8.40579334182786	8.41900751038961	8.37064022217374	10.2882	6.8383
153	lwr	immunity	2G	8.43739758376262	8.48050277919743	8.2755703012449	4.6356	6.0547
153	lwr	immunity	5H	8.29833593483675	8.34264910301643	8.29697841272001	7.0741	6.9771
153	lwr	immunity	11A	8.31416722577248	8.39943230238824	8.31292683075793	9.9202	9.0338
153	lwr	immunity	3G	8.31997348503352	8.26680799638005	8.49227432898714	4.3096	4.8817
153	lwr	immunity	8G	8.37214951307192	8.50311896020835	8.3306044953616	9.6554	7.1056
153	lwr	immunity	1B	8.50518368148077	8.47435543741798	8.31888513719735	9.8619	7.7934
153	lwr	immunity	2C	8.5973730572084	8.33204971883564	8.27041723619169	6.8317	8.259
153	lwr	immunity	1C	8.28588713634474	8.35386729988908	8.3258928601011	7.1387	7.4839
153	lwr	immunity	2B	8.75274689571573	8.86157961825957	8.59494815464762	9.8679	8.4985
153	lwr	immunity	5E	8.31665406306908	8.32693752106363	8.44074872862274	7.0116	6.325
153	lwr	immunity	3H	8.35045338596009	8.34382141343148	8.32591326283197	5.2183	7.5368
153	lwr	immunity	5D	8.3624568407924	8.37849294543905	8.28464834501034	10.2132	8.9954
153	lwr	immunity	4D	8.29140213665365	8.40874288875845	8.34227765049896	10.2275	9.664
153	lwr	immunity	2A	8.28392130038882	8.27783649111057	8.29829322641102	10.5142	6.4166
153	lwr	immunity	2D	8.3408710391466	8.30760302929743	8.39315156490226	8.9501	8.0342
153	lwr	immunity	4G	8.35380311717608	8.28352862989767	8.40994821088777	6.6951	7.4482
153	lwr	immunity	10E	8.29975810821299	8.28814862942933	8.31543861419315	6.3208	8.3998
153	lwr	immunity	4B	8.35732285824159	8.3271370012726	8.24831298842959	4.9727	7.5977
2932	Ilp1	metabolism	7B	8.98430419857542	8.90243613388183	8.97067150188171	9.8919	8.9376
2932	Ilp1	metabolism	4F	8.91366657833903	8.97466141810019	8.9408302604588	9.8917	5.9543
2932	Ilp1	metabolism	3C	8.93313085035778	9.18575898651761	8.9941384310458	7.4924	6.6705
2932	Ilp1	metabolism	12B	8.29466785067487	9.08696442863118	8.79165730056443	10.4679	7.8695
2932	Ilp1	metabolism	8B	8.95340467422921	8.80006268944906	9.08918313259787	10.746	9.1175
2932	Ilp1	metabolism	10H	9.1266046871252	8.98728440255897	8.87591788300159	10.5906	6.9356
2932	Ilp1	metabolism	4E	8.79990587511672	8.82203656364058	8.76632484475788	4.8194	6.093
2932	Ilp1	metabolism	10F	9.32612849829718	9.04867731233914	8.9704862821633	10.6652	5.1796
2932	Ilp1	metabolism	11B	9.20851339496154	9.24694862943379	9.19990994734031	5.805	7.3075
2932	Ilp1	metabolism	12A	8.97448510009131	8.92146223703563	8.88954667799671	9.3049	7.4825
2932	Ilp1	metabolism	1D	9.03127320771746	8.86457785310953	8.86385622650911	6.6085	8.5076
2932	Ilp1	metabolism	10C	9.38534732333271	9.12381876444413	9.10008948663135	10.2882	6.8383
2932	Ilp1	metabolism	2G	9.08261794803024	9.13447207256771	8.88706006415941	4.6356	6.0547
2932	Ilp1	metabolism	5H	9.51883173061087	9.14244039249616	9.04533461833817	7.0741	6.9771
2932	Ilp1	metabolism	11A	9.09061332178824	8.97705174081427	8.91938079847181	9.9202	9.0338
2932	Ilp1	metabolism	3G	9.07341485047733	8.83659641476231	9.03189156086622	4.3096	4.8817
2932	Ilp1	metabolism	8G	9.2997431113429	9.10359348429668	9.14199997260906	9.6554	7.1056
2932	Ilp1	metabolism	1B	8.86578482919495	8.83034888772018	8.74096305087822	9.8619	7.7934
2932	Ilp1	metabolism	2C	8.92673240537431	8.79689322054465	8.78107109759719	6.8317	8.259
2932	Ilp1	metabolism	1C	8.94520947686761	8.86053122858786	8.88126853188954	7.1387	7.4839
2932	Ilp1	metabolism	2B	9.27306877801294	9.08974008297043	9.26902403844588	9.8679	8.4985
2932	Ilp1	metabolism	5E	8.78003795709575	8.82344939316782	9.04668290708566	7.0116	6.325
2932	Ilp1	metabolism	3H	9.16010321317778	8.98724779812902	8.91919056781807	5.2183	7.5368
2932	Ilp1	metabolism	5D	9.39304662366218	9.09885619303143	9.009755811541	10.2132	8.9954
2932	Ilp1	metabolism	4D	9.00531358292367	8.97794721052825	8.78817874794072	10.2275	9.664
2932	Ilp1	metabolism	2A	9.13942333641032	9.05358910519209	8.96001555427242	10.5142	6.4166
2932	Ilp1	metabolism	2D	9.22284748717499	9.0605202797942	8.83770833442171	8.9501	8.0342
2932	Ilp1	metabolism	4G	8.81719433064767	8.587877391814	8.66802104420879	6.6951	7.4482
2932	Ilp1	metabolism	10E	9.28528706983084	9.13078988679339	8.95788347788981	6.3208	8.3998
2932	Ilp1	metabolism	4B	9.03233843609744	8.63743664361974	8.71398727628564	4.9727	7.5977
861	yin	old_immunity	7B	9.24503677698438	9.38034915214504	9.33503951052625	9.8919	8.9376
861	yin	old_immunity	4F	8.92335143068477	9.04155637579342	9.06915287235444	9.8917	5.9543
861	yin	old_immunity	3C	9.02266408464012	9.42460129521182	8.95065333165839	7.4924	6.6705
861	yin	old_immunity	12B	8.55168939040048	9.03317217673222	9.05607149796985	10.4679	7.8695
861	yin	old_immunity	8B	10.320200560918	8.95782058975672	9.00896224509231	10.746	9.1175
861	yin	old_immunity	10H	9.09455593937938	8.90958185417543	9.04640592121292	10.5906	6.9356
861	yin	old_immunity	4E	9.04322132101212	8.87617587344304	9.1298593609973	4.8194	6.093
861	yin	old_immunity	10F	9.10742947421088	8.98057394943269	8.89048906848474	10.6652	5.1796
861	yin	old_immunity	11B	9.15435625327741	8.70350266165658	8.9064812850037	5.805	7.3075
861	yin	old_immunity	12A	8.954683977005	8.88329306024993	8.92935426619846	9.3049	7.4825
861	yin	old_immunity	1D	8.94793228656289	8.97929415168089	9.04383404537144	6.6085	8.5076
861	yin	old_immunity	10C	9.45737288993189	8.78965175989382	9.22072582300616	10.2882	6.8383
861	yin	old_immunity	2G	8.99054538143288	8.90459973642121	8.91723812700506	4.6356	6.0547
861	yin	old_immunity	5H	9.06719909940969	8.95950106526072	8.98645116982639	7.0741	6.9771
861	yin	old_immunity	11A	9.24305896005626	9.19339794977674	9.26727951191782	9.9202	9.0338
861	yin	old_immunity	3G	9.12169057285004	8.81314722686732	8.84237439917623	4.3096	4.8817
861	yin	old_immunity	8G	9.3120541032829	8.93943625228792	8.96479580118024	9.6554	7.1056
861	yin	old_immunity	1B	9.00058952502767	9.0194582228856	8.98979094613818	9.8619	7.7934
861	yin	old_immunity	2C	9.18523547452007	9.03268142856893	9.04699729824604	6.8317	8.259
861	yin	old_immunity	1C	8.94775545757648	9.05591740085404	9.01594597792808	7.1387	7.4839
861	yin	old_immunity	2B	8.83259446760986	9.3014222201081	8.53070606615077	9.8679	8.4985
861	yin	old_immunity	5E	9.16409371443242	9.03455849769213	8.7744721613379	7.0116	6.325
861	yin	old_immunity	3H	8.95162692991204	8.86477783746215	8.93859663414459	5.2183	7.5368
861	yin	old_immunity	5D	9.05310413191463	8.97578304205958	8.9277121009251	10.2132	8.9954
861	yin	old_immunity	4D	9.13406585279854	9.2351403086001	9.69794458521963	10.2275	9.664
861	yin	old_immunity	2A	9.00210372435398	8.88744157172819	8.93774634004624	10.5142	6.4166
861	yin	old_immunity	2D	9.41016377289909	8.93272656219281	9.0134368782235	8.9501	8.0342
861	yin	old_immunity	4G	9.0110674700817	8.73782649830292	8.83727439720327	6.6951	7.4482
861	yin	old_immunity	10E	9.01533111319564	9.04038118080479	9.03285550876403	6.3208	8.3998
861	yin	old_immunity	4B	9.07470694932795	8.65361950621402	8.95123707060654	4.9727	7.5977
4086	Spn5	old_immunity	7B	9.12298897634099	9.07709968054559	9.2911842857955	9.8919	8.9376
4086	Spn5	old_immunity	4F	9.44400700301545	9.3659594682103	9.2499709681005	9.8917	5.9543
4086	Spn5	old_immunity	3C	9.0245443954401	9.2844474067148	9.29352187122125	7.4924	6.6705
4086	Spn5	old_immunity	12B	8.37972966143876	9.3664850858212	9.11792304460254	10.4679	7.8695
4086	Spn5	old_immunity	8B	9.77240719191436	10.1300201399336	9.48414131934407	10.746	9.1175
4086	Spn5	old_immunity	10H	9.18501044494445	9.10428675929587	8.91753313028687	10.5906	6.9356
4086	Spn5	old_immunity	4E	8.92408157086901	9.39886529978127	9.39145937623544	4.8194	6.093
4086	Spn5	old_immunity	10F	9.13336030037713	9.16538233734975	9.10299533165168	10.6652	5.1796
4086	Spn5	old_immunity	11B	9.03241159876627	9.32970048504231	9.1805055013959	5.805	7.3075
4086	Spn5	old_immunity	12A	9.38699684819625	9.6771124812885	9.48981920104006	9.3049	7.4825
4086	Spn5	old_immunity	1D	9.16210437785429	9.21253508215143	9.1636676904793	6.6085	8.5076
4086	Spn5	old_immunity	10C	8.78959565739196	9.31559779422544	9.08702699200682	10.2882	6.8383
4086	Spn5	old_immunity	2G	9.29424646274238	9.29266965023117	9.32300390641679	4.6356	6.0547
4086	Spn5	old_immunity	5H	9.18798111639881	9.17419786664695	9.09587924349991	7.0741	6.9771
4086	Spn5	old_immunity	11A	9.08005895062833	9.21186286093716	9.00536738662179	9.9202	9.0338
4086	Spn5	old_immunity	3G	9.60388230044598	9.3277536278613	9.27147862030139	4.3096	4.8817
4086	Spn5	old_immunity	8G	8.939639295798	9.15135086147429	9.19741737494056	9.6554	7.1056
4086	Spn5	old_immunity	1B	9.36785071964175	9.02471764405638	9.18182925111239	9.8619	7.7934
4086	Spn5	old_immunity	2C	9.34013510854581	9.34489776384716	9.13312831409437	6.8317	8.259
4086	Spn5	old_immunity	1C	9.24812460261833	9.21749818001571	9.22839039845328	7.1387	7.4839
4086	Spn5	old_immunity	2B	9.34059305983783	9.17471143311227	8.84110786819894	9.8679	8.4985
4086	Spn5	old_immunity	5E	9.78818135545599	9.72109049161956	9.03228899483876	7.0116	6.325
4086	Spn5	old_immunity	3H	9.1213929054769	9.03696449756397	9.02029384134287	5.2183	7.5368
4086	Spn5	old_immunity	5D	9.25488207392872	9.24772963729353	9.30753812143758	10.2132	8.9954
4086	Spn5	old_immunity	4D	9.26298494012064	9.38555354753863	9.5244363360103	10.2275	9.664
4086	Spn5	old_immunity	2A	9.24328618999711	9.24420731712845	9.24655752680319	10.5142	6.4166
4086	Spn5	old_immunity	2D	9.1195072064827	9.41840204926119	9.0319128957963	8.9501	8.0342
4086	Spn5	old_immunity	4G	9.05702045938568	8.87022754004569	9.08112096432019	6.6951	7.4482
4086	Spn5	old_immunity	10E	9.17276070163766	9.12001038269509	8.98609389390361	6.3208	8.3998
4086	Spn5	old_immunity	4B	9.48734389690893	9.35747745997063	9.29981776786632	4.9727	7.5977
3706	CG30076	old_immunity	7B	8.33545086336692	8.35026480067275	8.26716217190749	9.8919	8.9376
3706	CG30076	old_immunity	4F	8.34214064522162	8.30440860117767	8.25773198169773	9.8917	5.9543
3706	CG30076	old_immunity	3C	8.28992217748449	8.31063738031022	8.2655366141341	7.4924	6.6705
3706	CG30076	old_immunity	12B	9.07498388700681	8.41424993993616	8.61817226389395	10.4679	7.8695
3706	CG30076	old_immunity	8B	8.51157009464016	8.37696223434989	8.33541697893223	10.746	9.1175
3706	CG30076	old_immunity	10H	8.42331969761201	8.28794478382135	8.34069770027707	10.5906	6.9356
3706	CG30076	old_immunity	4E	8.37696102184127	8.3158701798542	8.28053275617802	4.8194	6.093
3706	CG30076	old_immunity	10F	8.33834258125565	8.30178357166409	8.25352404393777	10.6652	5.1796
3706	CG30076	old_immunity	11B	8.31137782358989	8.3086486249805	8.25697392549649	5.805	7.3075
3706	CG30076	old_immunity	12A	8.31147493969155	8.29799276203783	8.25784323770377	9.3049	7.4825
3706	CG30076	old_immunity	1D	8.28204968798718	8.30814965983386	8.24655439433888	6.6085	8.5076
3706	CG30076	old_immunity	10C	8.50935982639758	8.39600493491069	8.33752204054625	10.2882	6.8383
3706	CG30076	old_immunity	2G	8.2807156241508	8.25500717108087	8.30249526816028	4.6356	6.0547
3706	CG30076	old_immunity	5H	8.28739436328288	8.28761551790889	8.29057684206489	7.0741	6.9771
3706	CG30076	old_immunity	11A	8.27258847215238	8.26539440691572	8.37964625947664	9.9202	9.0338
3706	CG30076	old_immunity	3G	8.2943538427063	8.2500145127896	8.49491492157303	4.3096	4.8817
3706	CG30076	old_immunity	8G	8.27442039960041	8.23876145329961	8.36245930975528	9.6554	7.1056
3706	CG30076	old_immunity	1B	8.31773896098702	8.28548281501024	8.25543339121214	9.8619	7.7934
3706	CG30076	old_immunity	2C	8.30220385998354	8.28742886301414	8.30673614990469	6.8317	8.259
3706	CG30076	old_immunity	1C	8.32760028154472	8.26984535543216	8.2950135220676	7.1387	7.4839
3706	CG30076	old_immunity	2B	8.26046018365744	8.29129935027704	8.46549089654066	9.8679	8.4985
3706	CG30076	old_immunity	5E	8.46557786149268	8.31674616980446	8.46591102630411	7.0116	6.325
3706	CG30076	old_immunity	3H	8.27335708545418	8.28530908642176	8.27816114847943	5.2183	7.5368
3706	CG30076	old_immunity	5D	8.28627288678968	8.25334608738284	8.28055579384236	10.2132	8.9954
3706	CG30076	old_immunity	4D	8.40590613779667	8.32723564483779	8.27819536457498	10.2275	9.664
3706	CG30076	old_immunity	2A	8.27161640300085	8.30697834374602	8.25082892841204	10.5142	6.4166
3706	CG30076	old_immunity	2D	8.49494986268477	8.40041353905294	8.41733381226142	8.9501	8.0342
3706	CG30076	old_immunity	4G	8.29452480295966	8.3588878320652	8.29046039193247	6.6951	7.4482
3706	CG30076	old_immunity	10E	8.2891173243367	8.27706936803654	8.25229498715218	6.3208	8.3998
3706	CG30076	old_immunity	4B	8.27605688655924	8.52661929999409	8.41763434482149	4.9727	7.5977
101	LysD	immunity	7B	8.62987922097508	8.44711675806342	8.38115421818637	9.8919	8.9376
101	LysD	immunity	4F	9.17782231632258	8.80748414601984	9.22544542230692	9.8917	5.9543
101	LysD	immunity	3C	8.66896069000693	8.65316784632585	8.54470851222595	7.4924	6.6705
101	LysD	immunity	12B	9.92537864308577	8.87639637548615	8.6797819873863	10.4679	7.8695
101	LysD	immunity	8B	9.74488270184028	9.29292940471449	9.02431935405758	10.746	9.1175
101	LysD	immunity	10H	8.52075390402442	8.54382303583825	8.44861651302044	10.5906	6.9356
101	LysD	immunity	4E	9.22086709517527	9.55739124001094	9.08361212086488	4.8194	6.093
101	LysD	immunity	10F	8.64329147250012	8.58053082625572	8.59502352736333	10.6652	5.1796
101	LysD	immunity	11B	8.85670524276952	8.71088537203037	8.50286672492543	5.805	7.3075
101	LysD	immunity	12A	9.55340513162038	9.55358210856917	9.04338579827485	9.3049	7.4825
101	LysD	immunity	1D	9.15184713218722	8.88598477537263	8.77542217594578	6.6085	8.5076
101	LysD	immunity	10C	8.9551990127584	8.64029475252634	8.75339483249094	10.2882	6.8383
101	LysD	immunity	2G	8.99409183095858	8.92776700064752	8.84145276609818	4.6356	6.0547
101	LysD	immunity	5H	8.6344769462897	8.55688373776316	8.53981251238592	7.0741	6.9771
101	LysD	immunity	11A	8.54173056828125	8.7650272692993	8.43763217657253	9.9202	9.0338
101	LysD	immunity	3G	8.34509611346592	8.60079679225868	8.51263880960156	4.3096	4.8817
101	LysD	immunity	8G	8.4792740523252	8.60427706613184	8.63900921930634	9.6554	7.1056
101	LysD	immunity	1B	8.99729244171028	9.01974342527504	8.61948316001585	9.8619	7.7934
101	LysD	immunity	2C	8.73807416400499	9.18993876955227	8.58462369986994	6.8317	8.259
101	LysD	immunity	1C	8.52182160700951	8.4262371213381	8.48704886636164	7.1387	7.4839
101	LysD	immunity	2B	8.67932177943881	8.78878219534806	8.47274465180947	9.8679	8.4985
101	LysD	immunity	5E	9.88163542464235	9.37293357896358	8.54939644157914	7.0116	6.325
101	LysD	immunity	3H	8.72247263239506	8.60563909339597	8.5996874085346	5.2183	7.5368
101	LysD	immunity	5D	9.0024805662154	9.05359496430035	8.68760043899277	10.2132	8.9954
101	LysD	immunity	4D	9.03303151906758	8.97484310299849	8.91719804949621	10.2275	9.664
101	LysD	immunity	2A	8.90527070531583	8.76706847685616	8.75720380319265	10.5142	6.4166
101	LysD	immunity	2D	8.39693811070817	8.56769797794403	8.35949713466329	8.9501	8.0342
101	LysD	immunity	4G	9.15037042539982	9.39448833132097	8.80616522729371	6.6951	7.4482
101	LysD	immunity	10E	8.78550286012095	8.51688054860036	8.61485818503908	6.3208	8.3998
101	LysD	immunity	4B	8.71232290463678	9.06359971838515	8.47004636493539	4.9727	7.5977
3315	inaF	other	7B	8.41717844641932	8.32309820839269	8.33788608484025	9.8919	8.9376
3315	inaF	other	4F	8.38376025731479	8.33078854920011	8.38243024918932	9.8917	5.9543
3315	inaF	other	3C	8.4608378659069	8.56506834123607	8.39789200230238	7.4924	6.6705
3315	inaF	other	12B	8.95050238438199	8.41965815310563	8.68182553268435	10.4679	7.8695
3315	inaF	other	8B	9.29014499856857	8.58192610082357	9.00016409319388	10.746	9.1175
3315	inaF	other	10H	8.34029881602226	8.33746707401751	8.36521418995382	10.5906	6.9356
3315	inaF	other	4E	8.50212837119413	8.37015545488164	8.33361437858314	4.8194	6.093
3315	inaF	other	10F	8.32851260989886	8.34845907260868	8.30749291559819	10.6652	5.1796
3315	inaF	other	11B	8.35040641100041	8.3310251092869	8.3163468721297	5.805	7.3075
3315	inaF	other	12A	8.3271851747725	8.41177662912209	8.37349918395707	9.3049	7.4825
3315	inaF	other	1D	9.02991425821104	8.92353365483047	9.18540392841859	6.6085	8.5076
3315	inaF	other	10C	8.31949934323642	8.40625571201428	8.38612336667826	10.2882	6.8383
3315	inaF	other	2G	8.34748026492868	8.54449098747424	8.36595531963179	4.6356	6.0547
3315	inaF	other	5H	8.36313398128555	8.37633731285502	8.39729464099673	7.0741	6.9771
3315	inaF	other	11A	8.32391934040412	8.37374386562566	8.27047661042497	9.9202	9.0338
3315	inaF	other	3G	8.31157258937922	8.4741197220228	8.38240879500088	4.3096	4.8817
3315	inaF	other	8G	8.31065586706444	8.30257038242855	8.41644593544319	9.6554	7.1056
3315	inaF	other	1B	8.52352997011809	8.45927837439377	8.40367346513334	9.8619	7.7934
3315	inaF	other	2C	8.49279189450488	8.36363743324016	8.35048574639822	6.8317	8.259
3315	inaF	other	1C	8.33589330441305	8.33327138466221	8.29219026270479	7.1387	7.4839
3315	inaF	other	2B	8.36976939371568	9.01682162504959	8.85870031681459	9.8679	8.4985
3315	inaF	other	5E	8.449672854202	8.37589837487954	9.05717400088469	7.0116	6.325
3315	inaF	other	3H	8.33904979006047	8.29820322538695	8.38536071884893	5.2183	7.5368
3315	inaF	other	5D	8.3344561879969	8.52146019988607	8.37057095100901	10.2132	8.9954
3315	inaF	other	4D	8.37738842244953	8.32322241315205	8.33827695172903	10.2275	9.664
3315	inaF	other	2A	8.29034135770335	8.29312273234946	8.45179783632352	10.5142	6.4166
3315	inaF	other	2D	8.44690943822694	8.35641922531405	8.31394372433517	8.9501	8.0342
3315	inaF	other	4G	8.32345367630712	8.4686618564754	8.37013741525865	6.6951	7.4482
3315	inaF	other	10E	8.42623051806976	8.38989155630811	8.48657545316127	6.3208	8.3998
3315	inaF	other	4B	8.35551047065835	9.12952766934618	8.34668387453844	4.9727	7.5977
2406	Pfk	metabolism	7B	8.48409760148438	8.46806031555297	8.27535164363919	9.8919	8.9376
2406	Pfk	metabolism	4F	8.36383924944066	8.28458758463185	8.31177188343316	9.8917	5.9543
2406	Pfk	metabolism	3C	8.3090116841435	8.33685559716274	8.31906962714819	7.4924	6.6705
2406	Pfk	metabolism	12B	10.215924753059	8.59374937511506	8.65435119830812	10.4679	7.8695
2406	Pfk	metabolism	8B	8.39399080233385	8.33542609201734	8.34052914381173	10.746	9.1175
2406	Pfk	metabolism	10H	8.28677509175977	8.34584250452605	8.31122261572427	10.5906	6.9356
2406	Pfk	metabolism	4E	8.35373107635983	8.39360335980748	8.28551095600424	4.8194	6.093
2406	Pfk	metabolism	10F	8.36885272298414	8.38068674004708	8.34300141969184	10.6652	5.1796
2406	Pfk	metabolism	11B	8.2910956704855	8.36982801512409	8.29111077371196	5.805	7.3075
2406	Pfk	metabolism	12A	8.32353458139722	8.32458625303912	8.28793449489931	9.3049	7.4825
2406	Pfk	metabolism	1D	8.33542723165003	8.40718774282782	8.35933169365017	6.6085	8.5076
2406	Pfk	metabolism	10C	8.61352337534269	8.34424700854603	8.31531346551297	10.2882	6.8383
2406	Pfk	metabolism	2G	8.37785242638054	8.41159823062562	8.40596829550764	4.6356	6.0547
2406	Pfk	metabolism	5H	8.3004816246529	8.35886041711438	8.39557554570111	7.0741	6.9771
2406	Pfk	metabolism	11A	8.33352126233599	8.28857550594622	8.38876196390739	9.9202	9.0338
2406	Pfk	metabolism	3G	8.42189494333627	8.33148291302756	8.35133137679783	4.3096	4.8817
2406	Pfk	metabolism	8G	8.45130848280905	8.33131994273795	8.38540679168862	9.6554	7.1056
2406	Pfk	metabolism	1B	8.69508524497897	8.37525153937326	8.30108401957454	9.8619	7.7934
2406	Pfk	metabolism	2C	8.37070125462252	8.41745149980955	8.33081255513466	6.8317	8.259
2406	Pfk	metabolism	1C	8.43664253842792	8.36827791677378	8.35371684029836	7.1387	7.4839
2406	Pfk	metabolism	2B	8.39709034403776	8.57032726495712	8.80506370189959	9.8679	8.4985
2406	Pfk	metabolism	5E	8.34749402028346	8.32134232842412	8.39091071436088	7.0116	6.325
2406	Pfk	metabolism	3H	8.37443984750644	8.34812836545527	8.40035185288901	5.2183	7.5368
2406	Pfk	metabolism	5D	8.41861368216613	8.46535187666659	8.34001580681173	10.2132	8.9954
2406	Pfk	metabolism	4D	8.36517238027102	8.48039154320486	8.31142249343532	10.2275	9.664
2406	Pfk	metabolism	2A	8.37714248896369	8.30813474558323	8.27913550558077	10.5142	6.4166
2406	Pfk	metabolism	2D	8.37310006115165	8.29342471746906	8.52617563603514	8.9501	8.0342
2406	Pfk	metabolism	4G	8.37599067747241	8.48267446000877	8.38208041947114	6.6951	7.4482
2406	Pfk	metabolism	10E	8.47418910301619	8.35682377460212	8.28077700486616	6.3208	8.3998
2406	Pfk	metabolism	4B	8.34378966577874	8.58288751345228	8.71495360062046	4.9727	7.5977
2994	Arf102F	metabolism	7B	10.0196338660881	9.92349792179233	9.87795200990443	9.8919	8.9376
2994	Arf102F	metabolism	4F	9.74890509645228	10.0107665751375	9.81433153452205	9.8917	5.9543
2994	Arf102F	metabolism	3C	9.63580127662261	9.8915830292094	9.98299813310722	7.4924	6.6705
2994	Arf102F	metabolism	12B	9.51912272595467	10.2397926262714	9.56969474823668	10.4679	7.8695
2994	Arf102F	metabolism	8B	10.1428791875397	10.0916198954292	10.0608049706076	10.746	9.1175
2994	Arf102F	metabolism	10H	9.69883264748958	10.1560017500698	9.61731700945261	10.5906	6.9356
2994	Arf102F	metabolism	4E	9.64953395253848	10.1060135189348	9.90360497526358	4.8194	6.093
2994	Arf102F	metabolism	10F	9.84243373363325	10.1014144249536	10.0293865809694	10.6652	5.1796
2994	Arf102F	metabolism	11B	10.1244475958343	10.1024772376705	9.9694824980143	5.805	7.3075
2994	Arf102F	metabolism	12A	10.0605563114063	9.9545184313022	10.0524791217493	9.3049	7.4825
2994	Arf102F	metabolism	1D	10.2192480676689	10.1929804115671	10.1359499508921	6.6085	8.5076
2994	Arf102F	metabolism	10C	9.48633208919966	10.137676813037	9.89710485399917	10.2882	6.8383
2994	Arf102F	metabolism	2G	10.2402432390507	9.9142254106519	10.0740514330427	4.6356	6.0547
2994	Arf102F	metabolism	5H	10.1381128545546	10.1383578786071	10.1403947107301	7.0741	6.9771
2994	Arf102F	metabolism	11A	10.1109541650612	10.3372573898991	10.1458970487938	9.9202	9.0338
2994	Arf102F	metabolism	3G	9.56521732715721	10.1313118611091	10.0431131340337	4.3096	4.8817
2994	Arf102F	metabolism	8G	10.3603501591323	9.90768570844001	10.0868567407848	9.6554	7.1056
2994	Arf102F	metabolism	1B	9.49293685432414	10.3087672696906	10.0810276605491	9.8619	7.7934
2994	Arf102F	metabolism	2C	9.8379056617754	9.75766716628741	9.94517029328938	6.8317	8.259
2994	Arf102F	metabolism	1C	10.0319575225076	10.1236825710855	9.99724387482804	7.1387	7.4839
2994	Arf102F	metabolism	2B	9.96933283923272	9.70520228214958	9.88451307558765	9.8679	8.4985
2994	Arf102F	metabolism	5E	9.76887220475069	10.1476486781272	10.3852974847389	7.0116	6.325
2994	Arf102F	metabolism	3H	10.0854923066773	10.070901711621	10.2290687974326	5.2183	7.5368
2994	Arf102F	metabolism	5D	10.1926571462313	10.2349286313778	10.0004969026297	10.2132	8.9954
2994	Arf102F	metabolism	4D	9.9799779267981	10.118423267328	9.89129548404979	10.2275	9.664
2994	Arf102F	metabolism	2A	10.081749030956	10.0787412164194	10.0484337376135	10.5142	6.4166
2994	Arf102F	metabolism	2D	9.77312184167406	10.2053788963615	9.84002874476436	8.9501	8.0342
2994	Arf102F	metabolism	4G	10.0700696993377	9.3962294661297	9.93762050770038	6.6951	7.4482
2994	Arf102F	metabolism	10E	9.84457552879144	10.1194462020044	9.99272868556445	6.3208	8.3998
2994	Arf102F	metabolism	4B	9.97203919679084	9.47474749910466	9.60148628165356	4.9727	7.5977
3042	CG6271	metabolism	7B	8.38644814966912	8.32657034706523	8.40043072075818	9.8919	8.9376
3042	CG6271	metabolism	4F	8.56934205681381	8.45180184885717	8.42901646351065	9.8917	5.9543
3042	CG6271	metabolism	3C	8.83284922112757	8.47496861426982	8.2832825190831	7.4924	6.6705
3042	CG6271	metabolism	12B	9.33855443656159	8.6198672037568	8.59286061326259	10.4679	7.8695
3042	CG6271	metabolism	8B	8.33994563448953	8.43245277977069	8.36223007598946	10.746	9.1175
3042	CG6271	metabolism	10H	8.35115629152933	8.37983177099857	8.55851330019079	10.5906	6.9356
3042	CG6271	metabolism	4E	8.31879009724596	8.42420059653855	8.33771735207289	4.8194	6.093
3042	CG6271	metabolism	10F	8.5403869512575	8.41112537174463	8.38610229057387	10.6652	5.1796
3042	CG6271	metabolism	11B	8.39550254981401	8.69408797632753	8.42315107465414	5.805	7.3075
3042	CG6271	metabolism	12A	8.29932715362696	8.3637761992065	8.35061590434668	9.3049	7.4825
3042	CG6271	metabolism	1D	8.41293538705065	8.38847066128478	8.33406300563319	6.6085	8.5076
3042	CG6271	metabolism	10C	8.9492280153149	8.40355451142112	8.30459348243205	10.2882	6.8383
3042	CG6271	metabolism	2G	8.40200616071498	8.30168371138699	8.39167775667031	4.6356	6.0547
3042	CG6271	metabolism	5H	8.38948769238384	8.37313168726993	8.35156363332707	7.0741	6.9771
3042	CG6271	metabolism	11A	8.33967014286349	8.38287951522469	8.33323870911618	9.9202	9.0338
3042	CG6271	metabolism	3G	8.34733710010547	8.44673198313841	8.46970123523591	4.3096	4.8817
3042	CG6271	metabolism	8G	8.38607490375489	8.52820489012139	8.45276207182672	9.6554	7.1056
3042	CG6271	metabolism	1B	8.93449786891112	8.37644224620224	8.37390243752642	9.8619	7.7934
3042	CG6271	metabolism	2C	8.65247169053578	8.36512213836979	8.33151666922722	6.8317	8.259
3042	CG6271	metabolism	1C	8.32981690007971	8.397037624138	8.31408309742889	7.1387	7.4839
3042	CG6271	metabolism	2B	8.52168066972443	9.22536104357809	8.40110976977189	9.8679	8.4985
3042	CG6271	metabolism	5E	8.45623184837516	8.61012148643963	9.19272438913557	7.0116	6.325
3042	CG6271	metabolism	3H	8.3444976803221	8.39648071253388	8.35128092970672	5.2183	7.5368
3042	CG6271	metabolism	5D	8.37624854394623	8.34501367554774	8.33663378441228	10.2132	8.9954
3042	CG6271	metabolism	4D	8.59122701557216	8.39119796064812	8.41503454287351	10.2275	9.664
3042	CG6271	metabolism	2A	8.33313749273107	8.32736016477584	8.32194381401487	10.5142	6.4166
3042	CG6271	metabolism	2D	8.41867674257687	8.29447202698093	8.50194696537126	8.9501	8.0342
3042	CG6271	metabolism	4G	8.30967652193732	8.51049026225014	8.3070196230498	6.6951	7.4482
3042	CG6271	metabolism	10E	8.34064674796606	8.33666377719361	8.34346628777676	6.3208	8.3998
3042	CG6271	metabolism	4B	8.40950697284863	8.57213876703554	8.68384641223222	4.9727	7.5977
3906	Rab2	sex	7B	9.3284377413357	9.04087100463004	9.05609566228657	9.8919	8.9376
3906	Rab2	sex	4F	9.11295355026082	8.97052223628366	9.22911719438476	9.8917	5.9543
3906	Rab2	sex	3C	9.09749752221608	9.32282131905246	9.03403571083828	7.4924	6.6705
3906	Rab2	sex	12B	9.44654355611534	8.88799380360139	9.03874009246543	10.4679	7.8695
3906	Rab2	sex	8B	9.43850457719957	9.37558506486882	9.15437298177913	10.746	9.1175
3906	Rab2	sex	10H	9.38092666219979	9.11642073357285	9.01830660020052	10.5906	6.9356
3906	Rab2	sex	4E	9.17695335155844	9.43058086296333	9.35787210909357	4.8194	6.093
3906	Rab2	sex	10F	9.39440316799538	9.39112224663955	9.18767995400883	10.6652	5.1796
3906	Rab2	sex	11B	9.1800201996757	9.12678917103806	9.07069144601527	5.805	7.3075
3906	Rab2	sex	12A	9.10234899377736	9.25679271887637	9.02345618113346	9.3049	7.4825
3906	Rab2	sex	1D	9.39268459186889	9.27121699646576	9.37150260585517	6.6085	8.5076
3906	Rab2	sex	10C	9.38020099086125	9.20684050490846	9.11690293386806	10.2882	6.8383
3906	Rab2	sex	2G	9.35581068621745	9.23104495014011	9.2877133398854	4.6356	6.0547
3906	Rab2	sex	5H	9.38019777957248	9.27245478992675	9.14139470005428	7.0741	6.9771
3906	Rab2	sex	11A	9.20611355884137	9.11206020627858	9.17619932666731	9.9202	9.0338
3906	Rab2	sex	3G	9.54134388312382	9.04154138586435	9.31908975394349	4.3096	4.8817
3906	Rab2	sex	8G	9.53945612753548	9.07226260177912	9.21184932625933	9.6554	7.1056
3906	Rab2	sex	1B	9.49677036152835	9.25782128813749	9.19552435058904	9.8619	7.7934
3906	Rab2	sex	2C	9.31063402779832	9.3848954112887	9.08090437132602	6.8317	8.259
3906	Rab2	sex	1C	9.49005526436727	9.27358035476523	9.35165883165358	7.1387	7.4839
3906	Rab2	sex	2B	9.07290037135923	9.11840557854694	10.2745289291026	9.8679	8.4985
3906	Rab2	sex	5E	9.03845145257181	9.33224573189213	8.98077633329103	7.0116	6.325
3906	Rab2	sex	3H	9.33426753493067	9.13218478979459	9.28366516548296	5.2183	7.5368
3906	Rab2	sex	5D	9.1435190589149	9.26737758792812	9.14824887258074	10.2132	8.9954
3906	Rab2	sex	4D	9.1997132750616	9.22106015509866	9.23381454502766	10.2275	9.664
3906	Rab2	sex	2A	9.52245637982943	9.30765974440413	9.27531990202616	10.5142	6.4166
3906	Rab2	sex	2D	9.09519448416876	9.30282271648816	8.90820468657764	8.9501	8.0342
3906	Rab2	sex	4G	9.11243959244318	9.65980123337988	9.21598504085763	6.6951	7.4482
3906	Rab2	sex	10E	9.39955584516417	9.14479629746826	9.14906637364025	6.3208	8.3998
3906	Rab2	sex	4B	9.15022094606214	9.30784803520785	8.87636972913435	4.9727	7.5977
1190	lic	immunity	7B	8.68008908021662	8.892760583181	8.9022935854082	9.8919	8.9376
1190	lic	immunity	4F	8.62720099794663	8.62887708427491	8.93272901865102	9.8917	5.9543
1190	lic	immunity	3C	8.56147794641061	8.79432937779401	8.79692626494546	7.4924	6.6705
1190	lic	immunity	12B	9.6283480499387	8.84810187136514	8.58878476807163	10.4679	7.8695
1190	lic	immunity	8B	8.91364240656472	8.80872328568103	8.89299135860131	10.746	9.1175
1190	lic	immunity	10H	8.696073138522	8.88132558892319	8.72637644108466	10.5906	6.9356
1190	lic	immunity	4E	8.79705182822265	8.94062789529738	8.91958631975413	4.8194	6.093
1190	lic	immunity	10F	8.85409374542779	8.93912200247986	8.97533610761854	10.6652	5.1796
1190	lic	immunity	11B	8.5574832946391	8.92325443551161	8.8988869054598	5.805	7.3075
1190	lic	immunity	12A	8.70169272425904	9.0510651082757	8.84942794915836	9.3049	7.4825
1190	lic	immunity	1D	8.72547838251413	8.84676252994877	8.92090102626386	6.6085	8.5076
1190	lic	immunity	10C	8.72415998218324	8.73952970119527	8.86920309472205	10.2882	6.8383
1190	lic	immunity	2G	8.67590119737373	8.95525478293828	8.77662234152364	4.6356	6.0547
1190	lic	immunity	5H	8.72717425819938	8.87684604477893	8.87281342701891	7.0741	6.9771
1190	lic	immunity	11A	8.70255503602431	8.96728016582426	8.74292882019262	9.9202	9.0338
1190	lic	immunity	3G	8.73065497569413	8.81230324562772	8.77070303507771	4.3096	4.8817
1190	lic	immunity	8G	8.73067631752487	8.68585801917994	8.85378777402954	9.6554	7.1056
1190	lic	immunity	1B	8.76242961506742	8.73884638514304	8.87504273559006	9.8619	7.7934
1190	lic	immunity	2C	8.72459624956759	8.94574209323217	8.77783747191957	6.8317	8.259
1190	lic	immunity	1C	8.80527184936079	8.9243937721919	8.8942627043388	7.1387	7.4839
1190	lic	immunity	2B	8.67583695980676	8.90739977227	9.85093837308237	9.8679	8.4985
1190	lic	immunity	5E	8.40477187433463	9.12107821561804	8.60819159723811	7.0116	6.325
1190	lic	immunity	3H	8.75100351163278	8.87688668819729	8.92706150886683	5.2183	7.5368
1190	lic	immunity	5D	8.65304008860973	8.75378260625233	8.81495233452983	10.2132	8.9954
1190	lic	immunity	4D	8.62855725069235	9.0018450452491	8.82870348080827	10.2275	9.664
1190	lic	immunity	2A	8.76229450091654	8.77580284899211	8.94348644307815	10.5142	6.4166
1190	lic	immunity	2D	8.48151234289534	8.70453055146428	8.97387333936471	8.9501	8.0342
1190	lic	immunity	4G	8.58015458649383	9.26319224727969	8.99054140238654	6.6951	7.4482
1190	lic	immunity	10E	8.88087250694068	8.81492234264019	8.92786572396495	6.3208	8.3998
1190	lic	immunity	4B	8.59840755267672	9.113219597649	8.72675991422102	4.9727	7.5977
917	Idgf4	old_immunity	7B	9.33737478942454	9.50719264535768	9.58001795860795	9.8919	8.9376
917	Idgf4	old_immunity	4F	9.1627121369866	9.5012612452148	9.28486846656521	9.8917	5.9543
917	Idgf4	old_immunity	3C	9.00581152167791	9.47011756917032	9.25746601932654	7.4924	6.6705
917	Idgf4	old_immunity	12B	9.43531684090111	9.63577324648331	9.125068591964	10.4679	7.8695
917	Idgf4	old_immunity	8B	9.01965129328377	9.99447527874537	9.05601892949552	10.746	9.1175
917	Idgf4	old_immunity	10H	9.17257378904921	9.39771900254448	9.219561326872	10.5906	6.9356
917	Idgf4	old_immunity	4E	9.15863454604631	9.73628281186866	9.14859829298314	4.8194	6.093
917	Idgf4	old_immunity	10F	9.08803221797702	9.17077410635913	9.37186180418656	10.6652	5.1796
917	Idgf4	old_immunity	11B	9.18370731573397	9.65164606953973	9.54441609069249	5.805	7.3075
917	Idgf4	old_immunity	12A	9.40614481131105	9.67877898691337	9.34844751685265	9.3049	7.4825
917	Idgf4	old_immunity	1D	8.93346064016634	9.04610340355298	8.85508396873482	6.6085	8.5076
917	Idgf4	old_immunity	10C	9.07434348515469	9.34678661896987	9.48518049200977	10.2882	6.8383
917	Idgf4	old_immunity	2G	9.13712581271005	9.64607527362396	9.51832009938927	4.6356	6.0547
917	Idgf4	old_immunity	5H	9.12314941437009	9.23088185949305	9.31241450565725	7.0741	6.9771
917	Idgf4	old_immunity	11A	9.21605490472898	9.47113020112796	9.54785150278885	9.9202	9.0338
917	Idgf4	old_immunity	3G	9.68247720551348	9.57683315549058	8.99164145779671	4.3096	4.8817
917	Idgf4	old_immunity	8G	9.15330833784082	9.09995922752416	9.34256645661955	9.6554	7.1056
917	Idgf4	old_immunity	1B	9.0067858570856	9.30885420503913	9.36377294214233	9.8619	7.7934
917	Idgf4	old_immunity	2C	9.03755894787143	9.95215907223892	9.31740894047239	6.8317	8.259
917	Idgf4	old_immunity	1C	9.50540539371005	9.38231834704111	9.62308127294977	7.1387	7.4839
917	Idgf4	old_immunity	2B	8.89696753867311	9.27730746539451	9.01466847222502	9.8679	8.4985
917	Idgf4	old_immunity	5E	8.68280747220635	9.24147476292349	9.19367689270807	7.0116	6.325
917	Idgf4	old_immunity	3H	9.25167564360078	9.44563082229068	9.5185342856972	5.2183	7.5368
917	Idgf4	old_immunity	5D	9.17965235859054	9.52918132450215	9.36515012982886	10.2132	8.9954
917	Idgf4	old_immunity	4D	9.46958018669408	9.70693793686474	9.59980779799715	10.2275	9.664
917	Idgf4	old_immunity	2A	9.32622903318051	9.49754162729658	9.43200860325604	10.5142	6.4166
917	Idgf4	old_immunity	2D	9.09212334083617	9.15638770364944	9.04157279316783	8.9501	8.0342
917	Idgf4	old_immunity	4G	9.34585399609201	9.81046547400193	9.51184037198073	6.6951	7.4482
917	Idgf4	old_immunity	10E	9.46913405370199	9.15904170960888	9.43731975629839	6.3208	8.3998
917	Idgf4	old_immunity	4B	9.43840147883754	9.52650078589496	9.91214903252367	4.9727	7.5977
5510	CG7920	sex	7B	8.46290628391335	8.42647374917701	8.38925564451062	9.8919	8.9376
5510	CG7920	sex	4F	8.69094746950797	8.38077162000615	8.33711490765806	9.8917	5.9543
5510	CG7920	sex	3C	8.50098276552753	8.33102235973884	8.45066495795177	7.4924	6.6705
5510	CG7920	sex	12B	9.50214348138947	8.63713082316615	8.47086791500509	10.4679	7.8695
5510	CG7920	sex	8B	8.47190377609028	9.27355614272252	8.46575394248082	10.746	9.1175
5510	CG7920	sex	10H	8.57520937688117	8.49134497054941	8.33398992457538	10.5906	6.9356
5510	CG7920	sex	4E	8.58850535291241	8.6230201056556	8.65870529804001	4.8194	6.093
5510	CG7920	sex	10F	8.48166479953895	8.44592829868073	8.40514615065265	10.6652	5.1796
5510	CG7920	sex	11B	8.50779847042488	8.59675465758128	8.39446713660001	5.805	7.3075
5510	CG7920	sex	12A	8.41582769291901	8.47749661169101	8.38658486898319	9.3049	7.4825
5510	CG7920	sex	1D	8.51689875938092	8.48558578807601	8.48283705153852	6.6085	8.5076
5510	CG7920	sex	10C	8.3802490362868	8.62908237286501	8.38022242179938	10.2882	6.8383
5510	CG7920	sex	2G	8.55721705600852	8.43711776844686	8.40031540473977	4.6356	6.0547
5510	CG7920	sex	5H	8.63809615504225	8.40657910466695	8.36431499413446	7.0741	6.9771
5510	CG7920	sex	11A	8.45549359286456	8.50024156550502	8.38200373511803	9.9202	9.0338
5510	CG7920	sex	3G	8.53064276978249	8.52705092597295	8.84485586462649	4.3096	4.8817
5510	CG7920	sex	8G	8.37311675665951	8.38070010087449	8.42118264651442	9.6554	7.1056
5510	CG7920	sex	1B	8.50701460379919	8.60670484186596	8.44206498117646	9.8619	7.7934
5510	CG7920	sex	2C	8.40788804105811	8.82393637668363	8.48632321392653	6.8317	8.259
5510	CG7920	sex	1C	8.49650483561078	8.5476226274582	8.57238612288023	7.1387	7.4839
5510	CG7920	sex	2B	8.70911796535627	8.50144243307747	8.77432850913558	9.8679	8.4985
5510	CG7920	sex	5E	8.50950909851916	8.47836515747226	9.02614704351942	7.0116	6.325
5510	CG7920	sex	3H	8.55727707421558	8.43318492873012	8.49273569685685	5.2183	7.5368
5510	CG7920	sex	5D	8.52389495125302	8.706109567195	8.48036819447918	10.2132	8.9954
5510	CG7920	sex	4D	8.72142210737839	8.49165492905767	8.4562585716103	10.2275	9.664
5510	CG7920	sex	2A	8.6397971608019	8.42742997194401	8.4126008068668	10.5142	6.4166
5510	CG7920	sex	2D	8.30901336264919	8.39434632433389	8.42917374777545	8.9501	8.0342
5510	CG7920	sex	4G	8.57941191962063	8.86379606904494	8.49519269139399	6.6951	7.4482
5510	CG7920	sex	10E	8.41942114525686	8.43428713247773	8.35048385331833	6.3208	8.3998
5510	CG7920	sex	4B	8.42351131553324	8.55831025597789	8.41606474861582	4.9727	7.5977
4012	kappaBRas	old_immunity	7B	8.35779018354338	8.41178320655892	8.31100328731178	9.8919	8.9376
4012	kappaBRas	old_immunity	4F	8.36574621484212	8.41036709993933	8.31868608572411	9.8917	5.9543
4012	kappaBRas	old_immunity	3C	8.48735339796314	8.33480298416792	8.34041488948262	7.4924	6.6705
4012	kappaBRas	old_immunity	12B	9.7922701097593	8.56872478553202	8.45715475047059	10.4679	7.8695
4012	kappaBRas	old_immunity	8B	8.52185697685791	8.30297400073942	8.43490618244733	10.746	9.1175
4012	kappaBRas	old_immunity	10H	8.41422215652485	8.32990305594501	8.35490133141458	10.5906	6.9356
4012	kappaBRas	old_immunity	4E	8.35811868450193	8.38888516308816	8.31258459721992	4.8194	6.093
4012	kappaBRas	old_immunity	10F	8.38599910708233	8.35737531258213	8.29214047410173	10.6652	5.1796
4012	kappaBRas	old_immunity	11B	8.3838926372672	8.56098406786543	8.32356462142156	5.805	7.3075
4012	kappaBRas	old_immunity	12A	8.39861339683212	8.38574606259361	8.31090888356603	9.3049	7.4825
4012	kappaBRas	old_immunity	1D	8.44645124082578	8.35102564784602	8.41125837190561	6.6085	8.5076
4012	kappaBRas	old_immunity	10C	8.32503164085266	8.33032024678475	8.32410228065339	10.2882	6.8383
4012	kappaBRas	old_immunity	2G	8.3223506718838	8.37785897735941	8.30043789640933	4.6356	6.0547
4012	kappaBRas	old_immunity	5H	8.47308841079562	8.36414046148656	8.31327582953312	7.0741	6.9771
4012	kappaBRas	old_immunity	11A	8.43973619572373	8.47740300393554	8.3877141666419	9.9202	9.0338
4012	kappaBRas	old_immunity	3G	8.36749055497166	8.3271449829291	8.44305439638946	4.3096	4.8817
4012	kappaBRas	old_immunity	8G	8.31934560480675	8.38610229942786	8.3791058611168	9.6554	7.1056
4012	kappaBRas	old_immunity	1B	8.38887837087372	8.32037911136995	8.47490039028641	9.8619	7.7934
4012	kappaBRas	old_immunity	2C	8.35872938676507	8.43136494249563	8.38244211563441	6.8317	8.259
4012	kappaBRas	old_immunity	1C	8.34431089548885	8.37129953194272	8.42093331443748	7.1387	7.4839
4012	kappaBRas	old_immunity	2B	8.34029910056116	8.68908547963613	8.40982775942575	9.8679	8.4985
4012	kappaBRas	old_immunity	5E	8.38191846024837	8.39339652825903	8.60338298700489	7.0116	6.325
4012	kappaBRas	old_immunity	3H	8.38593679936953	8.34280569799565	8.3315588655304	5.2183	7.5368
4012	kappaBRas	old_immunity	5D	8.29842586447759	8.32118477108979	8.37691425333109	10.2132	8.9954
4012	kappaBRas	old_immunity	4D	8.3182434084784	8.35445905728301	8.28996069113271	10.2275	9.664
4012	kappaBRas	old_immunity	2A	8.4513329083988	8.35264797694693	8.35318917695536	10.5142	6.4166
4012	kappaBRas	old_immunity	2D	8.55696853639611	8.4295657332442	8.55331553336274	8.9501	8.0342
4012	kappaBRas	old_immunity	4G	8.430177134464	8.31299827875443	8.34225794013767	6.6951	7.4482
4012	kappaBRas	old_immunity	10E	8.40064459376694	8.40529610572001	8.36897632654702	6.3208	8.3998
4012	kappaBRas	old_immunity	4B	8.35383987396684	8.38632444215486	8.41975774134973	4.9727	7.5977
2425	CG1041	metabolism	7B	8.78472729572672	8.64658521376816	8.90157123103039	9.8919	8.9376
2425	CG1041	metabolism	4F	8.81723889995519	8.90465566575786	8.68099535367429	9.8917	5.9543
2425	CG1041	metabolism	3C	8.68025167234248	8.47891362726495	8.57555076748642	7.4924	6.6705
2425	CG1041	metabolism	12B	9.37229826871502	8.49932371015365	8.74745122283203	10.4679	7.8695
2425	CG1041	metabolism	8B	8.35844693724878	8.53853665346439	8.66328855721858	10.746	9.1175
2425	CG1041	metabolism	10H	8.79920555681784	8.77281829020996	8.68867681004768	10.5906	6.9356
2425	CG1041	metabolism	4E	8.63435333672567	8.57171667044294	8.71976012525704	4.8194	6.093
2425	CG1041	metabolism	10F	8.78836340139006	8.71824488415078	8.61233861351722	10.6652	5.1796
2425	CG1041	metabolism	11B	8.77728965277141	8.60640880301385	8.7629124139914	5.805	7.3075
2425	CG1041	metabolism	12A	8.99303042547071	8.84154238329045	8.75543617080323	9.3049	7.4825
2425	CG1041	metabolism	1D	8.76799207243124	8.74452514041074	8.74824212513713	6.6085	8.5076
2425	CG1041	metabolism	10C	9.09694092785699	8.64798654213661	8.78633515918858	10.2882	6.8383
2425	CG1041	metabolism	2G	8.77687173204494	8.80622511952363	8.66534042877951	4.6356	6.0547
2425	CG1041	metabolism	5H	8.74278918036867	8.76253038751909	8.78536496543589	7.0741	6.9771
2425	CG1041	metabolism	11A	8.86863083703797	8.53049046624897	8.62805847335687	9.9202	9.0338
2425	CG1041	metabolism	3G	8.77299364301723	8.62273885077239	8.67306292916278	4.3096	4.8817
2425	CG1041	metabolism	8G	8.72334848065341	8.77144958563142	8.8040568849874	9.6554	7.1056
2425	CG1041	metabolism	1B	8.50671539470447	8.92330985317372	8.74402242478162	9.8619	7.7934
2425	CG1041	metabolism	2C	8.56766544817802	8.69840624089024	8.81221118133775	6.8317	8.259
2425	CG1041	metabolism	1C	8.84240144334337	8.80362498406588	8.80636937819051	7.1387	7.4839
2425	CG1041	metabolism	2B	8.7482993927983	9.03378548473879	8.99234987828012	9.8679	8.4985
2425	CG1041	metabolism	5E	8.92450125769178	8.60403600281048	8.60829054307177	7.0116	6.325
2425	CG1041	metabolism	3H	8.80928966159704	8.66193731743226	8.81243475940148	5.2183	7.5368
2425	CG1041	metabolism	5D	8.83647782371851	8.71358422191814	8.82412527089499	10.2132	8.9954
2425	CG1041	metabolism	4D	8.79246834364372	8.7209191065565	8.70396924574309	10.2275	9.664
2425	CG1041	metabolism	2A	8.84960218946265	8.8005878768871	8.7307507676858	10.5142	6.4166
2425	CG1041	metabolism	2D	9.13605145939574	8.75700666452551	8.65206594439212	8.9501	8.0342
2425	CG1041	metabolism	4G	8.67958472557569	8.82386072267924	8.77774776696967	6.6951	7.4482
2425	CG1041	metabolism	10E	8.96387359724508	8.76134645636893	8.78303134451367	6.3208	8.3998
2425	CG1041	metabolism	4B	8.75653278273313	8.6308137984443	8.65929306070388	4.9727	7.5977
3536	CG10226	old_immunity	7B	8.99407132379201	8.60683387784339	8.7073015338671	9.8919	8.9376
3536	CG10226	old_immunity	4F	8.6314676247838	8.59801373222086	8.43785973131024	9.8917	5.9543
3536	CG10226	old_immunity	3C	8.52642891275315	8.52016928010505	8.72957772372801	7.4924	6.6705
3536	CG10226	old_immunity	12B	9.47635098034765	8.41908006045631	8.66622425448985	10.4679	7.8695
3536	CG10226	old_immunity	8B	8.71015904807198	8.64687416857492	8.49752339360014	10.746	9.1175
3536	CG10226	old_immunity	10H	8.71004841070788	8.64724705504025	8.72667716689142	10.5906	6.9356
3536	CG10226	old_immunity	4E	8.4429683482284	8.41498031952386	8.45707524566284	4.8194	6.093
3536	CG10226	old_immunity	10F	8.92202275550874	8.69772078963801	8.84119245444321	10.6652	5.1796
3536	CG10226	old_immunity	11B	9.17720131165025	8.46331071322425	8.63817052317021	5.805	7.3075
3536	CG10226	old_immunity	12A	8.99027493609832	8.61259292950453	8.75131386234043	9.3049	7.4825
3536	CG10226	old_immunity	1D	8.71321644014257	8.79738167467789	8.7603580379732	6.6085	8.5076
3536	CG10226	old_immunity	10C	9.0036295305157	8.83156462948862	8.73480946873784	10.2882	6.8383
3536	CG10226	old_immunity	2G	8.78309247762588	8.71056907301241	8.56207986847991	4.6356	6.0547
3536	CG10226	old_immunity	5H	8.91072450633298	8.79608991414357	8.81756190531536	7.0741	6.9771
3536	CG10226	old_immunity	11A	8.76816501421174	8.39920477946672	8.57672199497463	9.9202	9.0338
3536	CG10226	old_immunity	3G	8.93951041649795	8.78842159910218	8.6726853885427	4.3096	4.8817
3536	CG10226	old_immunity	8G	9.08887291184832	8.60957148933591	8.58448860465609	9.6554	7.1056
3536	CG10226	old_immunity	1B	8.73892873051423	8.8286882325329	8.84791430820379	9.8619	7.7934
3536	CG10226	old_immunity	2C	8.77038539119242	8.64303215502627	8.92888749317492	6.8317	8.259
3536	CG10226	old_immunity	1C	9.00894136097793	8.98810382001133	8.88845605073308	7.1387	7.4839
3536	CG10226	old_immunity	2B	8.77621206073169	8.7652315441558	9.11002820213516	9.8679	8.4985
3536	CG10226	old_immunity	5E	8.68426877356742	8.70307140372877	8.49002948154169	7.0116	6.325
3536	CG10226	old_immunity	3H	8.79004235937503	8.57074037416515	8.67285884226604	5.2183	7.5368
3536	CG10226	old_immunity	5D	8.99793739892033	8.89389802162928	8.77467978627171	10.2132	8.9954
3536	CG10226	old_immunity	4D	8.68220434845629	8.66512408449693	8.53109176455053	10.2275	9.664
3536	CG10226	old_immunity	2A	8.88608492334563	8.72663811080248	8.79770408597593	10.5142	6.4166
3536	CG10226	old_immunity	2D	8.77819860797299	8.60587488684028	8.71283277938881	8.9501	8.0342
3536	CG10226	old_immunity	4G	8.89073494278986	8.84470568140496	8.57910422690644	6.6951	7.4482
3536	CG10226	old_immunity	10E	9.07997154037639	8.73571205107078	8.82463438903871	6.3208	8.3998
3536	CG10226	old_immunity	4B	8.90212574412385	8.60108946476185	8.68935280528081	4.9727	7.5977
4977	Pgd	metabolism	7B	9.69827265150295	9.26208056272107	9.5325930773298	9.8919	8.9376
4977	Pgd	metabolism	4F	9.42288569687039	9.0923018694417	8.66589378699142	9.8917	5.9543
4977	Pgd	metabolism	3C	9.27551495388161	9.43674812634879	9.15261084458256	7.4924	6.6705
4977	Pgd	metabolism	12B	8.89424220820123	9.15389256069228	8.84048427434295	10.4679	7.8695
4977	Pgd	metabolism	8B	8.98235931997271	8.87742570643836	8.88012074592464	10.746	9.1175
4977	Pgd	metabolism	10H	9.17225626600556	8.91988492653361	9.15724373992765	10.5906	6.9356
4977	Pgd	metabolism	4E	9.16651594394522	9.22970941606553	8.83243285539067	4.8194	6.093
4977	Pgd	metabolism	10F	9.25407401403017	9.18160243069684	9.10067477146629	10.6652	5.1796
4977	Pgd	metabolism	11B	9.32984537428169	9.06663317106082	9.02738264981105	5.805	7.3075
4977	Pgd	metabolism	12A	9.34866729731674	9.08374159015956	8.98420284902348	9.3049	7.4825
4977	Pgd	metabolism	1D	10.0687145542748	9.72219121090172	9.60245349150645	6.6085	8.5076
4977	Pgd	metabolism	10C	8.97961058064632	8.89604507308223	8.90959587497414	10.2882	6.8383
4977	Pgd	metabolism	2G	9.11412296983258	9.22496529427704	8.95694210331262	4.6356	6.0547
4977	Pgd	metabolism	5H	9.17912453593904	9.05387483839799	8.90344341559372	7.0741	6.9771
4977	Pgd	metabolism	11A	9.17926944210488	9.03698617598922	8.96522855359916	9.9202	9.0338
4977	Pgd	metabolism	3G	9.46339304236042	9.14495852455987	9.20596927178359	4.3096	4.8817
4977	Pgd	metabolism	8G	8.92878072558219	8.96366459332184	9.37691417235918	9.6554	7.1056
4977	Pgd	metabolism	1B	9.06992794160121	9.15806115185931	9.10897465223558	9.8619	7.7934
4977	Pgd	metabolism	2C	9.08699077101433	9.53229270385001	9.20218050761929	6.8317	8.259
4977	Pgd	metabolism	1C	9.27588609353653	9.0858619652563	9.05531219864141	7.1387	7.4839
4977	Pgd	metabolism	2B	9.33254491491277	9.50742814048784	9.09975588382169	9.8679	8.4985
4977	Pgd	metabolism	5E	9.3657420953542	9.11477390545331	9.06049798506505	7.0116	6.325
4977	Pgd	metabolism	3H	9.22384317800552	9.13937256726575	9.20536228232208	5.2183	7.5368
4977	Pgd	metabolism	5D	9.64539028909734	9.44085509891338	9.39020572765583	10.2132	8.9954
4977	Pgd	metabolism	4D	9.85686148067756	9.61728622346815	9.55615194308185	10.2275	9.664
4977	Pgd	metabolism	2A	9.76390176194247	9.49108644365661	9.28446612144008	10.5142	6.4166
4977	Pgd	metabolism	2D	9.63194107999168	9.6340633703768	9.19395468817047	8.9501	8.0342
4977	Pgd	metabolism	4G	9.28304057901289	8.81853298420918	8.97621830730339	6.6951	7.4482
4977	Pgd	metabolism	10E	9.62313637047117	9.23399914837345	9.16760404397625	6.3208	8.3998
4977	Pgd	metabolism	4B	9.40501492660169	9.54244166160593	9.00038863600212	4.9727	7.5977
3207	lectin46Cb	sex	7B	9.54644816303798	9.39204301142585	9.20478726336192	9.8919	8.9376
3207	lectin46Cb	sex	4F	9.05118999367554	9.00308796571466	9.04354410314352	9.8917	5.9543
3207	lectin46Cb	sex	3C	9.12793172472906	9.34867075509472	9.05256506558064	7.4924	6.6705
3207	lectin46Cb	sex	12B	9.02073146737327	9.56047054493383	8.7515465811662	10.4679	7.8695
3207	lectin46Cb	sex	8B	9.4829089561816	10.3251954655331	9.33934489396291	10.746	9.1175
3207	lectin46Cb	sex	10H	9.78958223197641	9.2352152381714	8.86186960951675	10.5906	6.9356
3207	lectin46Cb	sex	4E	9.01770027952099	9.39948083647066	8.90572391702174	4.8194	6.093
3207	lectin46Cb	sex	10F	9.98093361622616	9.42973666411038	9.38070431909328	10.6652	5.1796
3207	lectin46Cb	sex	11B	9.66413244574531	9.63850904967223	9.18097748558767	5.805	7.3075
3207	lectin46Cb	sex	12A	9.52549011606826	9.5579296384044	9.01249971227601	9.3049	7.4825
3207	lectin46Cb	sex	1D	9.49221177388846	9.48027031475968	9.160600681378	6.6085	8.5076
3207	lectin46Cb	sex	10C	10.0630073433626	9.73651176478607	9.29325724623765	10.2882	6.8383
3207	lectin46Cb	sex	2G	9.38438460333703	9.84606866461099	9.09685260183444	4.6356	6.0547
3207	lectin46Cb	sex	5H	10.1637504550435	9.75791662154829	9.54153730916474	7.0741	6.9771
3207	lectin46Cb	sex	11A	9.07020841442169	9.22118697030889	8.77223111803252	9.9202	9.0338
3207	lectin46Cb	sex	3G	10.3652044453097	9.62647725116051	8.97609246594375	4.3096	4.8817
3207	lectin46Cb	sex	8G	9.84009764456234	9.37423369138458	9.48500473684062	9.6554	7.1056
3207	lectin46Cb	sex	1B	9.50976137695616	9.11958620420481	9.01094669508212	9.8619	7.7934
3207	lectin46Cb	sex	2C	9.41269104181008	9.90073632299067	9.09529355080462	6.8317	8.259
3207	lectin46Cb	sex	1C	9.43465779713701	9.22512130817865	9.22738898009596	7.1387	7.4839
3207	lectin46Cb	sex	2B	9.18877535165912	9.80531962467699	9.13443120668013	9.8679	8.4985
3207	lectin46Cb	sex	5E	9.53440637225648	9.63898234956994	9.06262178640844	7.0116	6.325
3207	lectin46Cb	sex	3H	9.54688207441043	9.23223683091479	9.03011034988166	5.2183	7.5368
3207	lectin46Cb	sex	5D	9.51233665215289	9.28680517786787	8.9551773757221	10.2132	8.9954
3207	lectin46Cb	sex	4D	9.38003191226764	9.34993837047289	9.10536477607242	10.2275	9.664
3207	lectin46Cb	sex	2A	9.28004244594756	9.16077230523134	9.08592334818975	10.5142	6.4166
3207	lectin46Cb	sex	2D	9.71798867069153	9.8175272235722	9.35392549447254	8.9501	8.0342
3207	lectin46Cb	sex	4G	9.71061731432189	8.89241686740572	9.09231213414102	6.6951	7.4482
3207	lectin46Cb	sex	10E	9.44547051670505	9.4307015353273	9.1915562807099	6.3208	8.3998
3207	lectin46Cb	sex	4B	9.69146742342565	9.30127857431344	9.47817603743033	4.9727	7.5977
1171	Fbp1	old_immunity	7B	8.46796152739334	8.35815299749654	8.34271981028061	9.8919	8.9376
1171	Fbp1	old_immunity	4F	8.3739758030017	8.40956144070768	8.42123936205977	9.8917	5.9543
1171	Fbp1	old_immunity	3C	8.57854939342328	8.32506947006359	8.36925652275497	7.4924	6.6705
1171	Fbp1	old_immunity	12B	8.5707712592969	8.61878942992433	8.33524481064738	10.4679	7.8695
1171	Fbp1	old_immunity	8B	8.35642211935063	8.43948514195309	8.26178245957494	10.746	9.1175
1171	Fbp1	old_immunity	10H	8.43045774363947	8.35504952583004	8.40554960083691	10.5906	6.9356
1171	Fbp1	old_immunity	4E	8.3739855794599	8.35144892998371	8.25610803618364	4.8194	6.093
1171	Fbp1	old_immunity	10F	8.37034690692757	8.33764000273348	8.29730411529233	10.6652	5.1796
1171	Fbp1	old_immunity	11B	8.28135001569356	8.40259929211373	8.31541287985755	5.805	7.3075
1171	Fbp1	old_immunity	12A	8.33925814362672	8.33169730425308	8.29695257612678	9.3049	7.4825
1171	Fbp1	old_immunity	1D	8.32711210032477	8.42592230053152	8.27244395931302	6.6085	8.5076
1171	Fbp1	old_immunity	10C	8.50063587541092	8.37523668017519	8.3384499961649	10.2882	6.8383
1171	Fbp1	old_immunity	2G	8.38706617758968	8.36880800107349	8.28668606644122	4.6356	6.0547
1171	Fbp1	old_immunity	5H	8.35589983311682	8.32638727123014	8.38377348276714	7.0741	6.9771
1171	Fbp1	old_immunity	11A	8.32072341712623	8.28657697713331	8.43597815528536	9.9202	9.0338
1171	Fbp1	old_immunity	3G	8.56652068349316	8.47462304035232	8.28982998146237	4.3096	4.8817
1171	Fbp1	old_immunity	8G	8.51974044593125	8.45426692932374	8.48179800437078	9.6554	7.1056
1171	Fbp1	old_immunity	1B	8.5854257461854	8.30480665562823	8.24986043168232	9.8619	7.7934
1171	Fbp1	old_immunity	2C	8.32830104511484	8.35360533097795	8.32222071580245	6.8317	8.259
1171	Fbp1	old_immunity	1C	8.35486197008021	8.30359179910098	8.28909353423368	7.1387	7.4839
1171	Fbp1	old_immunity	2B	8.73968400975273	8.96257561643187	9.06268065111497	9.8679	8.4985
1171	Fbp1	old_immunity	5E	8.49670317622933	8.40689511458281	8.38070952471203	7.0116	6.325
1171	Fbp1	old_immunity	3H	8.29378431602904	8.29458907282908	8.30329571810432	5.2183	7.5368
1171	Fbp1	old_immunity	5D	8.34516179715928	8.31957506886645	8.32616050280787	10.2132	8.9954
1171	Fbp1	old_immunity	4D	8.32871890522049	8.35395495536387	8.36914279692646	10.2275	9.664
1171	Fbp1	old_immunity	2A	8.32319871995078	8.31530712800388	8.25649570212013	10.5142	6.4166
1171	Fbp1	old_immunity	2D	8.60033737992644	8.29283145465891	8.47213736729889	8.9501	8.0342
1171	Fbp1	old_immunity	4G	8.3844589594776	8.51005397770388	8.32348543668042	6.6951	7.4482
1171	Fbp1	old_immunity	10E	8.33960921000408	8.29337548042832	8.32972693676322	6.3208	8.3998
1171	Fbp1	old_immunity	4B	8.36837908443782	8.36346741659701	8.87775782622697	4.9727	7.5977
5073	CG18284	sex	7B	10.8240552819565	10.2824216410418	10.2459840190022	9.8919	8.9376
5073	CG18284	sex	4F	9.53180434269491	9.80790548843519	9.86913351308979	9.8917	5.9543
5073	CG18284	sex	3C	11.1203702029253	9.90774900880072	10.8995181980415	7.4924	6.6705
5073	CG18284	sex	12B	10.5928174689197	10.2227023494555	10.2908071518956	10.4679	7.8695
5073	CG18284	sex	8B	9.98344043120163	9.9040546407506	10.3099178375012	10.746	9.1175
5073	CG18284	sex	10H	10.498849635472	10.3428238333433	10.5560574511938	10.5906	6.9356
5073	CG18284	sex	4E	10.6832383885863	9.96534009236224	10.1452730021413	4.8194	6.093
5073	CG18284	sex	10F	9.66577966415511	9.86031517208989	10.1924969585381	10.6652	5.1796
5073	CG18284	sex	11B	11.2843774698512	10.329482814651	10.5521530050546	5.805	7.3075
5073	CG18284	sex	12A	10.9244398013106	10.3849518787346	10.8646339132052	9.3049	7.4825
5073	CG18284	sex	1D	10.1546036205756	9.91743177614279	10.0415934485753	6.6085	8.5076
5073	CG18284	sex	10C	10.5060919759715	10.7239623062482	10.3751026410504	10.2882	6.8383
5073	CG18284	sex	2G	10.1738700231283	10.1752033682235	9.82381878263685	4.6356	6.0547
5073	CG18284	sex	5H	9.59296874634633	10.1178760588811	10.0146614440612	7.0741	6.9771
5073	CG18284	sex	11A	10.4663766736304	10.1257911239744	9.84934801811101	9.9202	9.0338
5073	CG18284	sex	3G	10.3073881123515	10.6062578049585	10.9347575731426	4.3096	4.8817
5073	CG18284	sex	8G	9.654606164804	10.6473770926123	10.4335168304211	9.6554	7.1056
5073	CG18284	sex	1B	9.94975837591002	10.6294963505749	10.7499711651552	9.8619	7.7934
5073	CG18284	sex	2C	10.1648268529038	9.97127245297061	10.7509569658514	6.8317	8.259
5073	CG18284	sex	1C	10.1693848420828	9.98843913769917	9.7592573683361	7.1387	7.4839
5073	CG18284	sex	2B	11.0639527093262	10.3004172900052	10.1668616566483	9.8679	8.4985
5073	CG18284	sex	5E	10.8600030932321	10.2532106801046	10.9773755131648	7.0116	6.325
5073	CG18284	sex	3H	10.2815241368102	10.0264103396214	9.83919072693206	5.2183	7.5368
5073	CG18284	sex	5D	11.356309629321	10.6496615154406	11.1130887920151	10.2132	8.9954
5073	CG18284	sex	4D	10.7073846625576	10.2672796676026	10.4264994715156	10.2275	9.664
5073	CG18284	sex	2A	9.90418928485307	9.7696539193992	10.2030100542257	10.5142	6.4166
5073	CG18284	sex	2D	10.3607671351827	10.5595580438462	10.6370143396284	8.9501	8.0342
5073	CG18284	sex	4G	10.8980732563045	10.5956834737502	10.5506077675216	6.6951	7.4482
5073	CG18284	sex	10E	9.32609055693618	10.2689851169771	10.5145298060455	6.3208	8.3998
5073	CG18284	sex	4B	10.8898594416722	10.376794615822	9.82086192632904	4.9727	7.5977
3887	fh	old_immunity	7B	8.45806703044305	8.53421893732416	8.47260738545489	9.8919	8.9376
3887	fh	old_immunity	4F	8.5707644283952	8.6368319902622	8.51326128574654	9.8917	5.9543
3887	fh	old_immunity	3C	8.34406281420038	8.48990946441453	8.58402808605243	7.4924	6.6705
3887	fh	old_immunity	12B	9.05843546465904	8.4566505480131	8.65853835211874	10.4679	7.8695
3887	fh	old_immunity	8B	8.3733757094303	8.36651241117119	8.46550418361605	10.746	9.1175
3887	fh	old_immunity	10H	8.64444882326841	8.45043594790772	8.86803830057324	10.5906	6.9356
3887	fh	old_immunity	4E	8.49222569167972	8.40098533636135	8.42567597420857	4.8194	6.093
3887	fh	old_immunity	10F	8.41158420615192	8.43784964011041	8.4121803873983	10.6652	5.1796
3887	fh	old_immunity	11B	8.46014935837673	8.41192872231291	8.45386523136413	5.805	7.3075
3887	fh	old_immunity	12A	8.40310594558606	8.36001014668477	8.50197581129355	9.3049	7.4825
3887	fh	old_immunity	1D	8.47620057220011	8.5234688408133	8.48688032365003	6.6085	8.5076
3887	fh	old_immunity	10C	8.41770511584451	8.46040670874303	8.51804958636649	10.2882	6.8383
3887	fh	old_immunity	2G	8.45863506788391	8.34584351863939	8.430968724017	4.6356	6.0547
3887	fh	old_immunity	5H	8.60695449265004	8.46748741632826	8.48432682328674	7.0741	6.9771
3887	fh	old_immunity	11A	8.4917642662958	8.38945583339701	8.49768746359547	9.9202	9.0338
3887	fh	old_immunity	3G	8.64624600575611	8.41082680850703	8.44773064182908	4.3096	4.8817
3887	fh	old_immunity	8G	8.70434409694406	8.64197614374512	8.61352264891683	9.6554	7.1056
3887	fh	old_immunity	1B	8.78172284345208	8.50277234667852	8.4979275836681	9.8619	7.7934
3887	fh	old_immunity	2C	8.54664480921014	8.44206746505296	8.49167138112515	6.8317	8.259
3887	fh	old_immunity	1C	8.4291390443157	8.46891049364586	8.50855864911432	7.1387	7.4839
3887	fh	old_immunity	2B	8.4432701069458	8.50416902758938	8.50112108689194	9.8679	8.4985
3887	fh	old_immunity	5E	8.3464929461926	8.45952913253258	8.86873717822192	7.0116	6.325
3887	fh	old_immunity	3H	8.5107290062806	8.38937641821118	8.46187312277672	5.2183	7.5368
3887	fh	old_immunity	5D	8.50559739731807	8.41445629402764	8.46740342478864	10.2132	8.9954
3887	fh	old_immunity	4D	8.35865354791571	8.43411149619339	8.45387394062662	10.2275	9.664
3887	fh	old_immunity	2A	8.51722755437956	8.45026743068767	8.44957366233667	10.5142	6.4166
3887	fh	old_immunity	2D	8.65509227463789	8.6492562065046	8.66783172503521	8.9501	8.0342
3887	fh	old_immunity	4G	8.53584903541949	8.41812917762685	8.37818668436912	6.6951	7.4482
3887	fh	old_immunity	10E	8.76880130531312	8.50728609321557	8.46317595086741	6.3208	8.3998
3887	fh	old_immunity	4B	8.37731124793785	8.7556164021946	8.39033293691887	4.9727	7.5977
5715	Su_H_	immunity	7B	8.40642777655252	8.44595141800205	8.3962878151173	9.8919	8.9376
5715	Su_H_	immunity	4F	8.62110880090075	8.43077224555761	8.36942173258434	9.8917	5.9543
5715	Su_H_	immunity	3C	8.41238336996746	8.43193826259878	8.37223296922467	7.4924	6.6705
5715	Su_H_	immunity	12B	8.90195557087781	8.46053966321424	8.43876028692821	10.4679	7.8695
5715	Su_H_	immunity	8B	8.74997501660011	8.41763941915124	8.33781578342314	10.746	9.1175
5715	Su_H_	immunity	10H	8.47714344229321	8.38298256730725	8.50510146695008	10.5906	6.9356
5715	Su_H_	immunity	4E	8.30059413303192	8.50465208151309	8.3490844966097	4.8194	6.093
5715	Su_H_	immunity	10F	8.53309426456034	8.42478818743857	8.36521292667502	10.6652	5.1796
5715	Su_H_	immunity	11B	8.43122372195748	8.51362757936929	8.43627529118382	5.805	7.3075
5715	Su_H_	immunity	12A	8.41469729492578	8.48813017975743	8.33507522071917	9.3049	7.4825
5715	Su_H_	immunity	1D	8.46469494956704	8.45287510280901	8.46073070604123	6.6085	8.5076
5715	Su_H_	immunity	10C	8.40824107408715	8.45353221882956	8.40062604165308	10.2882	6.8383
5715	Su_H_	immunity	2G	8.44337558284826	8.37325602341151	8.4966685604487	4.6356	6.0547
5715	Su_H_	immunity	5H	8.47400662320424	8.46879271709674	8.42299613965737	7.0741	6.9771
5715	Su_H_	immunity	11A	8.42812000128033	8.50785215980436	8.3918027334029	9.9202	9.0338
5715	Su_H_	immunity	3G	8.60576749868957	8.44534070999276	8.38546940214486	4.3096	4.8817
5715	Su_H_	immunity	8G	8.61643606237291	8.47698672110283	8.42338142144135	9.6554	7.1056
5715	Su_H_	immunity	1B	8.94854087882182	8.48387222173992	8.35506468938929	9.8619	7.7934
5715	Su_H_	immunity	2C	8.44058116239278	8.33175772205433	8.44395530586583	6.8317	8.259
5715	Su_H_	immunity	1C	8.4165890487235	8.42359415592825	8.38603196165487	7.1387	7.4839
5715	Su_H_	immunity	2B	8.44029730483314	9.07417098580004	8.64665451211276	9.8679	8.4985
5715	Su_H_	immunity	5E	8.5377866655038	8.3643764382268	8.8085569371088	7.0116	6.325
5715	Su_H_	immunity	3H	8.45708103058415	8.47602565329241	8.4579239759072	5.2183	7.5368
5715	Su_H_	immunity	5D	8.38321698151671	8.36973994649187	8.35048778197237	10.2132	8.9954
5715	Su_H_	immunity	4D	8.71063614864468	8.50166678226355	8.34446581098876	10.2275	9.664
5715	Su_H_	immunity	2A	8.48241864795415	8.39411667523509	8.38487467500203	10.5142	6.4166
5715	Su_H_	immunity	2D	8.51318149690316	8.37714119677001	8.48806108319705	8.9501	8.0342
5715	Su_H_	immunity	4G	8.51807718672409	8.63414121574751	8.41109486681428	6.6951	7.4482
5715	Su_H_	immunity	10E	8.42900921606439	8.39367569647028	8.37314459448513	6.3208	8.3998
5715	Su_H_	immunity	4B	8.49164462061649	8.51145698807357	8.40125732570159	4.9727	7.5977
4153	CG9986	sex	7B	8.3991469941644	8.39986390742193	8.40715521489743	9.8919	8.9376
4153	CG9986	sex	4F	8.42893339194586	8.4610737889917	8.53072517267251	9.8917	5.9543
4153	CG9986	sex	3C	8.92415375315309	8.69088973259539	8.60549700947936	7.4924	6.6705
4153	CG9986	sex	12B	9.46508082471378	8.5035142346481	8.55205897169117	10.4679	7.8695
4153	CG9986	sex	8B	8.57218758613394	8.62517810503292	8.38926086119779	10.746	9.1175
4153	CG9986	sex	10H	8.54463348028593	8.45824940586346	8.41729964616548	10.5906	6.9356
4153	CG9986	sex	4E	8.40102501204285	8.42569334327894	8.50982343314569	4.8194	6.093
4153	CG9986	sex	10F	8.4450586290607	8.41613612202682	8.43217906731341	10.6652	5.1796
4153	CG9986	sex	11B	8.62502393796938	8.49599631856806	8.48219876643645	5.805	7.3075
4153	CG9986	sex	12A	8.46570575425062	8.51691417345218	8.40667309975087	9.3049	7.4825
4153	CG9986	sex	1D	8.37347412425364	8.35346342336955	8.36271951691198	6.6085	8.5076
4153	CG9986	sex	10C	8.42530782192559	8.47590544131431	8.40973655790087	10.2882	6.8383
4153	CG9986	sex	2G	8.45698373012813	8.32754405089608	8.40523141633397	4.6356	6.0547
4153	CG9986	sex	5H	8.417762772791	8.5343950451194	8.51816916840431	7.0741	6.9771
4153	CG9986	sex	11A	8.491671418117	8.4639015471149	8.41649165394417	9.9202	9.0338
4153	CG9986	sex	3G	8.28330384192282	8.57583219823217	8.36356722710378	4.3096	4.8817
4153	CG9986	sex	8G	8.4735965658148	8.45609555227894	8.35157575891152	9.6554	7.1056
4153	CG9986	sex	1B	8.44567387896032	8.55744916415396	8.5658383750069	9.8619	7.7934
4153	CG9986	sex	2C	8.55933348270133	8.34804566375199	8.44283251563034	6.8317	8.259
4153	CG9986	sex	1C	8.47640472535376	8.43029107298995	8.48116986265323	7.1387	7.4839
4153	CG9986	sex	2B	8.53723822354181	8.60105253732601	8.6046747532132	9.8679	8.4985
4153	CG9986	sex	5E	9.00492016075729	8.48025647034024	8.86050384060353	7.0116	6.325
4153	CG9986	sex	3H	8.33605943975483	8.35274853054524	8.35704153645826	5.2183	7.5368
4153	CG9986	sex	5D	8.53567519156558	8.46725555403502	8.44274536513895	10.2132	8.9954
4153	CG9986	sex	4D	8.46521963604196	8.45322875385105	8.38158799235325	10.2275	9.664
4153	CG9986	sex	2A	8.39789002615439	8.43573516370741	8.44960320948703	10.5142	6.4166
4153	CG9986	sex	2D	8.29984273995119	8.35008108082139	8.53946019203159	8.9501	8.0342
4153	CG9986	sex	4G	8.38916670017289	8.36756554615282	8.41199574701774	6.6951	7.4482
4153	CG9986	sex	10E	8.35357502423475	8.42643811035692	8.42565039123562	6.3208	8.3998
4153	CG9986	sex	4B	8.49850453733427	8.54702078444871	8.36836264102379	4.9727	7.5977
2216	tub	immunity	7B	8.60797938252504	8.61706052713501	8.66505709246259	9.8919	8.9376
2216	tub	immunity	4F	8.93618154302559	8.59069981912259	8.66409072979652	9.8917	5.9543
2216	tub	immunity	3C	8.5764997161496	8.46771673073208	8.52452364000753	7.4924	6.6705
2216	tub	immunity	12B	8.95395770100657	8.84134116899044	9.39646875307243	10.4679	7.8695
2216	tub	immunity	8B	8.94806454027972	8.52211862552721	8.70377154260198	10.746	9.1175
2216	tub	immunity	10H	8.87906715137763	8.67561609794682	8.4930550758756	10.5906	6.9356
2216	tub	immunity	4E	8.83851492759566	8.66962511082237	8.61248405533824	4.8194	6.093
2216	tub	immunity	10F	8.57313705464723	8.65445560900397	8.62306244595677	10.6652	5.1796
2216	tub	immunity	11B	8.6205968244163	8.55250301120908	8.6784264365659	5.805	7.3075
2216	tub	immunity	12A	8.7503250621576	8.66679645408574	8.65261818653482	9.3049	7.4825
2216	tub	immunity	1D	8.78598013637736	8.65074876439096	8.67719857895964	6.6085	8.5076
2216	tub	immunity	10C	8.60295198254392	8.56865985625581	8.65241557340204	10.2882	6.8383
2216	tub	immunity	2G	8.67049985786877	8.7168163016793	8.66906642085156	4.6356	6.0547
2216	tub	immunity	5H	8.83884419500297	8.6396796481207	8.61201361098214	7.0741	6.9771
2216	tub	immunity	11A	8.74994861480446	8.61833090886871	8.59335605432424	9.9202	9.0338
2216	tub	immunity	3G	8.92869496698983	8.51992050528406	8.97721137555975	4.3096	4.8817
2216	tub	immunity	8G	8.66552237389688	8.73838593834887	8.59180476252275	9.6554	7.1056
2216	tub	immunity	1B	8.56040800345832	8.55859774473824	8.69937168488565	9.8619	7.7934
2216	tub	immunity	2C	8.73769537595091	8.84626431845585	8.66767391043499	6.8317	8.259
2216	tub	immunity	1C	8.76078819059291	8.77419390588352	8.85064745073842	7.1387	7.4839
2216	tub	immunity	2B	8.66516154921727	8.4695955849929	8.55132679508189	9.8679	8.4985
2216	tub	immunity	5E	8.44782078901031	8.84047677651141	9.00128228265184	7.0116	6.325
2216	tub	immunity	3H	8.73394911729495	8.70620934890561	8.68667933698326	5.2183	7.5368
2216	tub	immunity	5D	8.5403588620331	8.50506440312343	8.6150692063661	10.2132	8.9954
2216	tub	immunity	4D	8.78316018551883	8.64237112125186	8.73048280937698	10.2275	9.664
2216	tub	immunity	2A	8.76977492471576	8.74954683812048	8.6604398900092	10.5142	6.4166
2216	tub	immunity	2D	8.52520884885377	8.5854189442835	8.44921788989028	8.9501	8.0342
2216	tub	immunity	4G	8.66869398273685	8.51423740702164	8.66136981895949	6.6951	7.4482
2216	tub	immunity	10E	8.6429892240548	8.61113015959426	8.66442578399341	6.3208	8.3998
2216	tub	immunity	4B	8.57452299989991	8.50637357522798	8.58882550026915	4.9727	7.5977
5880	CG31645	sex	7B	8.40266189938035	8.45632490100403	8.42110873061456	9.8919	8.9376
5880	CG31645	sex	4F	8.70181372988427	8.38461176326252	8.36836782783658	9.8917	5.9543
5880	CG31645	sex	3C	8.35041531727807	8.38875629545562	8.46020636053191	7.4924	6.6705
5880	CG31645	sex	12B	9.30569990910161	8.49500449291228	8.57282361972222	10.4679	7.8695
5880	CG31645	sex	8B	8.33376999533595	8.55755383134876	8.39033640944233	10.746	9.1175
5880	CG31645	sex	10H	8.47673376666555	8.40362706047094	8.6002361734043	10.5906	6.9356
5880	CG31645	sex	4E	8.53883931507768	8.3529218037718	8.33887602361801	4.8194	6.093
5880	CG31645	sex	10F	8.55332861953739	8.5214931056525	8.3101729215216	10.6652	5.1796
5880	CG31645	sex	11B	8.44709142358023	8.43371645870583	8.44381383559007	5.805	7.3075
5880	CG31645	sex	12A	8.37345967872844	8.39945903312233	8.30020863701826	9.3049	7.4825
5880	CG31645	sex	1D	8.38102987242773	8.42986994105219	8.36427557923773	6.6085	8.5076
5880	CG31645	sex	10C	8.79219917742184	8.37073065688552	8.46633738783541	10.2882	6.8383
5880	CG31645	sex	2G	8.39017994419028	8.37675278917636	8.39785022187655	4.6356	6.0547
5880	CG31645	sex	5H	8.55399442482493	8.45780886116057	8.42188234600213	7.0741	6.9771
5880	CG31645	sex	11A	8.45734153901624	8.40776311103662	8.44241413482904	9.9202	9.0338
5880	CG31645	sex	3G	8.41112323705129	8.38607524584312	8.477694798434	4.3096	4.8817
5880	CG31645	sex	8G	8.47152393560506	8.48453007347287	8.5208373218317	9.6554	7.1056
5880	CG31645	sex	1B	8.54903416574883	8.39384459622676	8.41766238282586	9.8619	7.7934
5880	CG31645	sex	2C	8.71361602067826	8.45111276713832	8.46416451061045	6.8317	8.259
5880	CG31645	sex	1C	8.38589695411058	8.49248906638678	8.48092032165391	7.1387	7.4839
5880	CG31645	sex	2B	8.69053708151516	8.42521602300182	8.53475260997841	9.8679	8.4985
5880	CG31645	sex	5E	8.29534838638819	8.45426976578371	8.92385200501519	7.0116	6.325
5880	CG31645	sex	3H	8.48530376601644	8.43348003499925	8.38908837230863	5.2183	7.5368
5880	CG31645	sex	5D	8.46538711847653	8.30661546256626	8.33543290368658	10.2132	8.9954
5880	CG31645	sex	4D	8.3332431233226	8.39609343159724	8.46677106226896	10.2275	9.664
5880	CG31645	sex	2A	8.50909114911623	8.43542358618753	8.50801855947347	10.5142	6.4166
5880	CG31645	sex	2D	8.55540198010487	8.62283244552327	8.81559777040596	8.9501	8.0342
5880	CG31645	sex	4G	8.48032163278222	8.32216116531198	8.46007450891058	6.6951	7.4482
5880	CG31645	sex	10E	8.44202736950328	8.4519738238098	8.41862380128214	6.3208	8.3998
5880	CG31645	sex	4B	8.40333222599948	8.59344673312853	8.40003033678331	4.9727	7.5977
992	Dbi	other	7B	11.9104445453844	11.4941424456412	11.6618653385545	9.8919	8.9376
992	Dbi	other	4F	12.0165710749131	11.553721675733	11.5858760501286	9.8917	5.9543
992	Dbi	other	3C	11.7033859791479	11.6085044132365	11.4781796745795	7.4924	6.6705
992	Dbi	other	12B	10.3934230613028	11.3138811959045	10.7098780080076	10.4679	7.8695
992	Dbi	other	8B	11.8958673334158	11.4531444075866	11.4791167069976	10.746	9.1175
992	Dbi	other	10H	11.8999418684661	11.5286831623084	11.2573217592296	10.5906	6.9356
992	Dbi	other	4E	11.5376751431944	11.4067865133242	11.5609207481542	4.8194	6.093
992	Dbi	other	10F	12.2175451764657	11.7909398541835	11.7573553894951	10.6652	5.1796
992	Dbi	other	11B	11.4202015600118	11.5495959673687	11.3899347102106	5.805	7.3075
992	Dbi	other	12A	11.7269180034781	11.4196473114999	11.2410454662314	9.3049	7.4825
992	Dbi	other	1D	12.445283656497	12.2849305004184	11.989624299846	6.6085	8.5076
992	Dbi	other	10C	11.4374942126971	11.2977910021698	11.3105880556572	10.2882	6.8383
992	Dbi	other	2G	12.294848730505	11.64409459198	11.8502719357591	4.6356	6.0547
992	Dbi	other	5H	11.9626672228205	11.3069785212562	11.3043443062847	7.0741	6.9771
992	Dbi	other	11A	11.8690619930189	11.4648105552869	11.3967192818352	9.9202	9.0338
992	Dbi	other	3G	11.8094232632866	11.3740626019144	11.4511765446233	4.3096	4.8817
992	Dbi	other	8G	11.5291268578668	11.0716298831629	11.5339590848173	9.6554	7.1056
992	Dbi	other	1B	12.2287563523046	10.807996574716	11.4666254326444	9.8619	7.7934
992	Dbi	other	2C	12.0851084530846	11.8193628321596	11.5610522861801	6.8317	8.259
992	Dbi	other	1C	12.156624057495	11.7753456798063	11.7851723951135	7.1387	7.4839
992	Dbi	other	2B	11.7690135920128	10.3296658754416	10.3084759801318	9.8679	8.4985
992	Dbi	other	5E	11.7016129595345	11.4906718597988	10.5294945363721	7.0116	6.325
992	Dbi	other	3H	11.6053249924831	11.4569788912261	11.4893307102341	5.2183	7.5368
992	Dbi	other	5D	11.36254909685	10.9747116256428	11.1885680921793	10.2132	8.9954
992	Dbi	other	4D	12.0776339965071	11.611065392008	11.5091786115526	10.2275	9.664
992	Dbi	other	2A	12.157322850785	11.8276293066415	11.5827277300579	10.5142	6.4166
992	Dbi	other	2D	11.4822711780738	11.5181828175792	11.536364825459	8.9501	8.0342
992	Dbi	other	4G	11.5743424763613	10.7346920085937	11.2830150380398	6.6951	7.4482
992	Dbi	other	10E	12.3597732466187	11.1942975987804	11.4145508507359	6.3208	8.3998
992	Dbi	other	4B	11.7338655388404	11.2485074925836	11.4702597951291	4.9727	7.5977
4018	Gld	old_immunity	7B	8.59139246649069	8.33385129403671	8.38745988704104	9.8919	8.9376
4018	Gld	old_immunity	4F	8.4285480345337	8.48276877920178	8.61310927913993	9.8917	5.9543
4018	Gld	old_immunity	3C	8.58027430610585	8.78885337109316	8.90746831608999	7.4924	6.6705
4018	Gld	old_immunity	12B	9.46576890563393	8.706174848942	10.2084194207396	10.4679	7.8695
4018	Gld	old_immunity	8B	8.5693958593458	8.63371826660504	8.59372677846917	10.746	9.1175
4018	Gld	old_immunity	10H	8.55325092850475	8.62540403054257	8.81448236596683	10.5906	6.9356
4018	Gld	old_immunity	4E	8.65400385094358	8.63927460556263	8.7548919245587	4.8194	6.093
4018	Gld	old_immunity	10F	8.59059103133897	8.80886309696661	8.65155818916141	10.6652	5.1796
4018	Gld	old_immunity	11B	8.36579730484853	8.3612259616163	8.32717512843875	5.805	7.3075
4018	Gld	old_immunity	12A	8.75517693610362	8.85013758268268	8.62693114580594	9.3049	7.4825
4018	Gld	old_immunity	1D	8.52353754420592	8.70569831017485	8.60722498183705	6.6085	8.5076
4018	Gld	old_immunity	10C	8.69194141332715	8.89489992165792	8.77486363317552	10.2882	6.8383
4018	Gld	old_immunity	2G	8.64475380823643	8.75232456209953	8.75519669106394	4.6356	6.0547
4018	Gld	old_immunity	5H	8.45605220021173	8.71815067174808	8.66092645417858	7.0741	6.9771
4018	Gld	old_immunity	11A	8.89638324321115	8.87002038276114	8.80590349708528	9.9202	9.0338
4018	Gld	old_immunity	3G	8.60131490629216	8.72735698099177	8.73576129992974	4.3096	4.8817
4018	Gld	old_immunity	8G	8.68698643389215	8.65344844294064	8.91385240666533	9.6554	7.1056
4018	Gld	old_immunity	1B	8.29404897889623	8.32534289294068	8.270988812879	9.8619	7.7934
4018	Gld	old_immunity	2C	8.45088986711122	8.64199616508088	8.63922052026763	6.8317	8.259
4018	Gld	old_immunity	1C	9.05853524714832	9.08517211685792	9.12056617969825	7.1387	7.4839
4018	Gld	old_immunity	2B	8.6298768830578	8.68219519871537	8.56070986204707	9.8679	8.4985
4018	Gld	old_immunity	5E	8.52981836339534	8.42120518646422	8.57862646031068	7.0116	6.325
4018	Gld	old_immunity	3H	8.70220847900989	8.66638392796495	8.58346657335228	5.2183	7.5368
4018	Gld	old_immunity	5D	8.9341023896036	8.69810095085596	8.66849450780659	10.2132	8.9954
4018	Gld	old_immunity	4D	8.6361486177212	8.5898408185974	8.58779091175122	10.2275	9.664
4018	Gld	old_immunity	2A	8.73498669511484	8.92992785237718	8.99291326131863	10.5142	6.4166
4018	Gld	old_immunity	2D	8.63766606366132	8.99250052994557	9.20321382703505	8.9501	8.0342
4018	Gld	old_immunity	4G	8.27642158701993	8.33777817274919	8.31903691431437	6.6951	7.4482
4018	Gld	old_immunity	10E	8.5273063319319	8.47565832279332	8.66128130606376	6.3208	8.3998
4018	Gld	old_immunity	4B	8.34784649781583	8.99679010486841	8.32874714453502	4.9727	7.5977
758	Pld	metabolism	7B	8.59857528016149	8.48259911018723	8.42284725393845	9.8919	8.9376
758	Pld	metabolism	4F	8.57454549658574	8.47830989872506	8.54196728296469	9.8917	5.9543
758	Pld	metabolism	3C	8.38985690067931	8.45317883223987	8.36334843080772	7.4924	6.6705
758	Pld	metabolism	12B	8.65458517653182	8.35609626497728	8.49390101948078	10.4679	7.8695
758	Pld	metabolism	8B	9.05610405503926	8.45804390719148	8.550935784378	10.746	9.1175
758	Pld	metabolism	10H	8.46984824510571	8.47550359619049	9.01515990739987	10.5906	6.9356
758	Pld	metabolism	4E	8.50513896087144	8.49499991904716	8.49092167236065	4.8194	6.093
758	Pld	metabolism	10F	8.6299838466256	8.5073350763401	8.46881024692758	10.6652	5.1796
758	Pld	metabolism	11B	8.52629047246714	8.64201845914182	8.45487772466346	5.805	7.3075
758	Pld	metabolism	12A	8.56170472940912	8.449126031694	8.45177059356892	9.3049	7.4825
758	Pld	metabolism	1D	8.62959887815913	8.51152494861598	8.4881553741587	6.6085	8.5076
758	Pld	metabolism	10C	8.52642870571605	8.38272800365048	8.43097204658544	10.2882	6.8383
758	Pld	metabolism	2G	8.50348572434171	8.43472708702486	8.54286286527281	4.6356	6.0547
758	Pld	metabolism	5H	8.51316217910636	8.38618563226832	8.45617831164488	7.0741	6.9771
758	Pld	metabolism	11A	8.45376603685693	8.42904951562877	8.48529562522215	9.9202	9.0338
758	Pld	metabolism	3G	8.55879765598367	8.38510553527058	8.39832249331653	4.3096	4.8817
758	Pld	metabolism	8G	8.47343246561305	8.45413581031956	8.56649774116756	9.6554	7.1056
758	Pld	metabolism	1B	9.09155024447859	8.32385239580348	8.46135652888953	9.8619	7.7934
758	Pld	metabolism	2C	8.49293595239941	8.4091759915511	8.45170445496993	6.8317	8.259
758	Pld	metabolism	1C	8.58989042080658	8.51459428542317	8.5246009327898	7.1387	7.4839
758	Pld	metabolism	2B	8.46521160814557	8.34482524477785	9.06600998575815	9.8679	8.4985
758	Pld	metabolism	5E	8.39653033742743	8.58261991481182	8.50802062370394	7.0116	6.325
758	Pld	metabolism	3H	8.45030245669595	8.50930261224229	8.44260802643453	5.2183	7.5368
758	Pld	metabolism	5D	8.48507158583671	8.50613189005724	8.42486402641919	10.2132	8.9954
758	Pld	metabolism	4D	8.48946963268995	8.51041888890792	8.51928322726702	10.2275	9.664
758	Pld	metabolism	2A	8.60676521052291	8.49556175069505	8.47262082027582	10.5142	6.4166
758	Pld	metabolism	2D	8.48885953536301	8.56421769160892	8.47217098575995	8.9501	8.0342
758	Pld	metabolism	4G	8.43182471734919	8.58602548082559	8.4111956733211	6.6951	7.4482
758	Pld	metabolism	10E	8.56226448480937	8.44115583830642	8.45621738734992	6.3208	8.3998
758	Pld	metabolism	4B	8.52317126131695	8.69897028117712	8.41822140413808	4.9727	7.5977
1954	Fer1HCH	old_immunity	7B	11.2894597330248	11.2220538740577	11.2122938288934	9.8919	8.9376
1954	Fer1HCH	old_immunity	4F	10.5637632361801	10.917218029848	11.0786719768831	9.8917	5.9543
1954	Fer1HCH	old_immunity	3C	11.4417938377816	11.42873155912	11.3619707140869	7.4924	6.6705
1954	Fer1HCH	old_immunity	12B	9.85717458474538	11.5163003194163	11.4247650107976	10.4679	7.8695
1954	Fer1HCH	old_immunity	8B	11.0910373071651	11.3773611148984	11.2585370961928	10.746	9.1175
1954	Fer1HCH	old_immunity	10H	10.687224279832	11.301926489912	11.3601335455938	10.5906	6.9356
1954	Fer1HCH	old_immunity	4E	10.1798857306537	11.5467902401615	11.3573762991742	4.8194	6.093
1954	Fer1HCH	old_immunity	10F	10.8756230047226	10.8965412455046	11.1924299918519	10.6652	5.1796
1954	Fer1HCH	old_immunity	11B	11.151624829362	11.4974630683792	11.315503191799	5.805	7.3075
1954	Fer1HCH	old_immunity	12A	11.6637695690528	11.5340933460943	11.4383541790942	9.3049	7.4825
1954	Fer1HCH	old_immunity	1D	11.1653860947487	11.1652253010563	10.7989026936558	6.6085	8.5076
1954	Fer1HCH	old_immunity	10C	11.1033002401468	11.115369802836	11.1845725520766	10.2882	6.8383
1954	Fer1HCH	old_immunity	2G	10.7948359777578	11.3711548052018	11.0533600321024	4.6356	6.0547
1954	Fer1HCH	old_immunity	5H	10.5144123665912	11.1634859210662	10.9562320417888	7.0741	6.9771
1954	Fer1HCH	old_immunity	11A	10.9746486399915	11.3639502071404	11.0595617101786	9.9202	9.0338
1954	Fer1HCH	old_immunity	3G	11.4937118975948	11.4975172533085	11.1722563053497	4.3096	4.8817
1954	Fer1HCH	old_immunity	8G	10.93761523158	11.2376841793876	10.9705504319954	9.6554	7.1056
1954	Fer1HCH	old_immunity	1B	11.6529907889186	11.1704734592454	11.4567372353903	9.8619	7.7934
1954	Fer1HCH	old_immunity	2C	10.6241633886542	11.5226417488338	11.4490909067868	6.8317	8.259
1954	Fer1HCH	old_immunity	1C	10.9964948467858	10.8586140528829	10.926544740778	7.1387	7.4839
1954	Fer1HCH	old_immunity	2B	11.3056076758522	10.7961597210165	10.385665420274	9.8679	8.4985
1954	Fer1HCH	old_immunity	5E	11.146131881029	11.4446170994001	10.4910586268139	7.0116	6.325
1954	Fer1HCH	old_immunity	3H	10.728192752516	10.9085686201481	10.5156689967412	5.2183	7.5368
1954	Fer1HCH	old_immunity	5D	11.5057691749723	11.680385959289	11.4749441512953	10.2132	8.9954
1954	Fer1HCH	old_immunity	4D	11.5013779146588	11.7221209057126	11.614157265076	10.2275	9.664
1954	Fer1HCH	old_immunity	2A	10.8549962846912	10.9010590696509	11.0997937511085	10.5142	6.4166
1954	Fer1HCH	old_immunity	2D	10.6771414843055	10.9538762528129	10.8390773270987	8.9501	8.0342
1954	Fer1HCH	old_immunity	4G	11.1857740719589	11.2194036026171	11.3736506522605	6.6951	7.4482
1954	Fer1HCH	old_immunity	10E	10.5284891741372	11.4822915761531	11.5251957584738	6.3208	8.3998
1954	Fer1HCH	old_immunity	4B	11.398547331532	10.9022833614313	11.5578213904426	4.9727	7.5977
2843	CG17119	old_immunity	7B	8.94777368510226	9.40584797451116	9.03882732004705	9.8919	8.9376
2843	CG17119	old_immunity	4F	8.85904047694904	8.98964425209318	8.95572347155672	9.8917	5.9543
2843	CG17119	old_immunity	3C	8.8509574260866	8.82639170673648	9.08063553975539	7.4924	6.6705
2843	CG17119	old_immunity	12B	9.06879126879466	9.53528244770383	9.70496231326967	10.4679	7.8695
2843	CG17119	old_immunity	8B	9.00560359937813	9.36838519169571	8.95615803916448	10.746	9.1175
2843	CG17119	old_immunity	10H	8.98988249127067	8.99763290544094	8.70480935145074	10.5906	6.9356
2843	CG17119	old_immunity	4E	8.78912719767678	9.17953399597183	8.96859315906495	4.8194	6.093
2843	CG17119	old_immunity	10F	8.91702535057166	9.12977195807576	9.09235066531996	10.6652	5.1796
2843	CG17119	old_immunity	11B	9.10004595145071	9.0980495197798	9.02970024369714	5.805	7.3075
2843	CG17119	old_immunity	12A	9.13538380995427	8.96939539521753	9.08128652643165	9.3049	7.4825
2843	CG17119	old_immunity	1D	9.13875380153879	8.93875738435523	8.9999268607746	6.6085	8.5076
2843	CG17119	old_immunity	10C	9.07676378222792	9.0711504222613	8.94764141311868	10.2882	6.8383
2843	CG17119	old_immunity	2G	9.1081659025459	9.00974265840386	8.99845251310226	4.6356	6.0547
2843	CG17119	old_immunity	5H	9.18490948632527	9.11295671321537	9.15894341708819	7.0741	6.9771
2843	CG17119	old_immunity	11A	9.1089435626406	9.27573848022335	8.85060084467048	9.9202	9.0338
2843	CG17119	old_immunity	3G	8.83699601354351	8.93786700458924	8.88834140729446	4.3096	4.8817
2843	CG17119	old_immunity	8G	9.63647430892827	9.09625834763632	9.00724636138899	9.6554	7.1056
2843	CG17119	old_immunity	1B	8.91487334477087	9.23924382572842	9.13317004756006	9.8619	7.7934
2843	CG17119	old_immunity	2C	9.02320111164025	8.73744379468052	9.03554896549294	6.8317	8.259
2843	CG17119	old_immunity	1C	9.44894963907316	9.26656392416294	9.19001425394805	7.1387	7.4839
2843	CG17119	old_immunity	2B	9.19611770463158	9.12469245577818	8.703356453407	9.8679	8.4985
2843	CG17119	old_immunity	5E	8.9475408467572	8.887095778638	8.95500035111627	7.0116	6.325
2843	CG17119	old_immunity	3H	9.18958914053316	8.95759908836673	9.01573199918598	5.2183	7.5368
2843	CG17119	old_immunity	5D	9.30851472236028	9.34042734471004	9.09890532848955	10.2132	8.9954
2843	CG17119	old_immunity	4D	9.04511793820122	9.04614480864044	8.97125922304511	10.2275	9.664
2843	CG17119	old_immunity	2A	9.18862193829631	9.05560462359761	9.04499744042369	10.5142	6.4166
2843	CG17119	old_immunity	2D	9.03186523377239	9.01926619426289	8.71402003360579	8.9501	8.0342
2843	CG17119	old_immunity	4G	9.3800828103857	9.33580483860279	9.04395276454754	6.6951	7.4482
2843	CG17119	old_immunity	10E	9.0543133705826	9.08500623423428	8.96854626260698	6.3208	8.3998
2843	CG17119	old_immunity	4B	9.00509747893146	8.85028307188704	9.10738628290527	4.9727	7.5977
2458	Act42A	housekeeping	7B	9.92202863814271	9.841444741089	9.8107304913979	9.8919	8.9376
2458	Act42A	housekeeping	4F	9.94278705397536	9.74640395026466	9.87088458278473	9.8917	5.9543
2458	Act42A	housekeeping	3C	9.87888623763287	9.39068284811334	9.73215132994554	7.4924	6.6705
2458	Act42A	housekeeping	12B	8.85107066000793	9.63739826926272	9.77752574598516	10.4679	7.8695
2458	Act42A	housekeeping	8B	9.35899670195228	9.361193907748	9.59456023152822	10.746	9.1175
2458	Act42A	housekeeping	10H	9.80951251113643	9.68069725433867	9.58499569878305	10.5906	6.9356
2458	Act42A	housekeeping	4E	9.72557530083551	9.60529571865372	9.70644478034526	4.8194	6.093
2458	Act42A	housekeeping	10F	9.71663789839261	9.49274184916649	9.49650597397698	10.6652	5.1796
2458	Act42A	housekeeping	11B	10.0115798697338	9.71965597299594	9.80354861766151	5.805	7.3075
2458	Act42A	housekeeping	12A	9.89918576724034	9.64024389398959	9.73651627052055	9.3049	7.4825
2458	Act42A	housekeeping	1D	10.3944360405024	10.2189689646488	10.16096562653	6.6085	8.5076
2458	Act42A	housekeeping	10C	9.62058462308829	9.72575311883166	9.70341764233669	10.2882	6.8383
2458	Act42A	housekeeping	2G	9.76746790553462	9.61586141928525	9.58990411398847	4.6356	6.0547
2458	Act42A	housekeeping	5H	10.153253193006	9.85863114307328	9.80202043041291	7.0741	6.9771
2458	Act42A	housekeeping	11A	9.8591490972244	9.77975368977698	9.75416861061556	9.9202	9.0338
2458	Act42A	housekeeping	3G	9.55346854392591	9.77264799958382	9.4013991907008	4.3096	4.8817
2458	Act42A	housekeeping	8G	10.2218902665111	9.73262202667769	9.58330842948417	9.6554	7.1056
2458	Act42A	housekeeping	1B	10.1533835447854	10.011456009426	10.0143946907252	9.8619	7.7934
2458	Act42A	housekeeping	2C	9.80549552063299	9.65662705021615	9.90957826263412	6.8317	8.259
[truncated: 40,511 more rows]
