# Supplementary material for: Genotype and Gene Expression Associations with Immune Function in Drosophila
Source: PLoS Genet. 2010 Jan 8;6(1):e1000797. doi: 10.1371/journal.pgen.1000797 (PMC2793509; doi:10.1371/journal.pgen.1000797)
Supplement: Dataset S2 — Raw BeadChip expression data. (5.96 MB GZ) [file pgen.1000797.s011.gz]

Archive with 1 entries (1 files):
- DatasetS2.txt
