# Supplementary material for: Genotype and Gene Expression Associations with Immune Function in Drosophila
Source: PLoS Genet. 2010 Jan 8;6(1):e1000797. doi: 10.1371/journal.pgen.1000797 (PMC2793509; doi:10.1371/journal.pgen.1000797)
Supplement: Dataset S2 — Raw BeadChip expression data. (5.96 MB GZ) [file pgen.1000797.s011.gz › DatasetS2.txt]

Date	Chip	Sector	Line	Treatment	ProbeID	Gene	FBgn	Category	RegbyInf	AvgSignal	NumBeads	ProbDetect
3	1262109001	A01	2B	Sm	4178	Mp20	FBgn0002789	sex	NA	9.60746051738694	27	0.52889997
3	1262109001	A02	2B	U	4178	Mp20	FBgn0002789	sex	NA	8.96548046182724	28	0.563468
3	1262109001	B01	2G	Sm	4178	Mp20	FBgn0002789	sex	NA	10.235509117376	43	1
3	1262109001	B02	2G	U	4178	Mp20	FBgn0002789	sex	NA	10.0985960394186	31	1
3	1262109001	C01	3G	Sm	4178	Mp20	FBgn0002789	sex	NA	10.3394721442822	35	1
3	1262109001	C02	3G	U	4178	Mp20	FBgn0002789	sex	NA	9.99540209524461	30	1
3	1262109001	D01	4D	Sm	4178	Mp20	FBgn0002789	sex	NA	9.7457069603543	32	1
3	1262109001	D02	4D	U	4178	Mp20	FBgn0002789	sex	NA	10.0038623091579	29	1
3	1262109003	A01	4E	Sm	4178	Mp20	FBgn0002789	sex	NA	9.74944909891022	37	1
3	1262109003	A02	4E	U	4178	Mp20	FBgn0002789	sex	NA	10.2615664589812	41	1
3	1262109003	B01	5E	Sm	4178	Mp20	FBgn0002789	sex	NA	10.7621095217010	37	0.88668708
3	1262109003	B02	5E	U	4178	Mp20	FBgn0002789	sex	NA	9.25064240374758	24	0.99854743
3	1262109003	C01	8B	Sm	4178	Mp20	FBgn0002789	sex	NA	9.87298344575547	39	1
3	1262109003	C02	8B	U	4178	Mp20	FBgn0002789	sex	NA	10.9034916985795	39	0.99996503
3	1262109003	D02	12B	U	4178	Mp20	FBgn0002789	sex	NA	10.8945924852672	28	0.97029546
2	1262109004	A01	4E	Sm	4178	Mp20	FBgn0002789	sex	NA	10.1378832160657	33	1
2	1262109004	A02	4E	U	4178	Mp20	FBgn0002789	sex	NA	9.80313152107536	21	1
2	1262109004	B02	5E	U	4178	Mp20	FBgn0002789	sex	NA	10.1038227107791	26	1
2	1262109004	C01	8B	Sm	4178	Mp20	FBgn0002789	sex	NA	10.2539401275046	35	1
2	1262109004	C02	8B	U	4178	Mp20	FBgn0002789	sex	NA	9.89385944599018	28	1
2	1262109004	D01	12B	Sm	4178	Mp20	FBgn0002789	sex	NA	10.2708359563333	41	1
1	1262109006	A01	2B	Sm	4178	Mp20	FBgn0002789	sex	NA	9.27540267260627	31	0.85850284
1	1262109006	A02	2B	U	4178	Mp20	FBgn0002789	sex	NA	9.98237100013435	41	1
1	1262109006	B01	2G	Sm	4178	Mp20	FBgn0002789	sex	NA	10.0109789147807	38	1
1	1262109006	B02	2G	U	4178	Mp20	FBgn0002789	sex	NA	10.1662744469555	28	1
1	1262109006	C01	3G	Sm	4178	Mp20	FBgn0002789	sex	NA	9.73108512915364	34	0.9929584
1	1262109006	C02	3G	U	4178	Mp20	FBgn0002789	sex	NA	10.3499750419561	34	1
1	1262109006	D01	4D	Sm	4178	Mp20	FBgn0002789	sex	NA	9.98462369626086	38	1
1	1262109006	D02	4D	U	4178	Mp20	FBgn0002789	sex	NA	9.95534323293574	34	1
4	1262109007	A01	1B	Ef	4178	Mp20	FBgn0002789	sex	NA	10.0887587324622	27	1
4	1262109007	A02	2B	Ef	4178	Mp20	FBgn0002789	sex	NA	9.70023933476436	33	1
4	1262109007	B01	2C	Ef	4178	Mp20	FBgn0002789	sex	NA	9.77382082060632	30	1
4	1262109007	B02	2G	Ef	4178	Mp20	FBgn0002789	sex	NA	9.7597514856062	23	1
4	1262109007	C01	3C	Ef	4178	Mp20	FBgn0002789	sex	NA	9.64520914357618	38	1
4	1262109007	C02	3G	Ef	4178	Mp20	FBgn0002789	sex	NA	9.60476505537053	26	0.98291985
4	1262109007	D01	4B	Ef	4178	Mp20	FBgn0002789	sex	NA	10.0377650649899	41	1
4	1262109007	D02	4D	Ef	4178	Mp20	FBgn0002789	sex	NA	9.8796506368928	33	1
1	1262109008	A01	4E	Sm	4178	Mp20	FBgn0002789	sex	NA	9.65714388598728	40	1
1	1262109008	A02	4E	U	4178	Mp20	FBgn0002789	sex	NA	9.41593618351203	44	0.99997464
1	1262109008	B02	5E	U	4178	Mp20	FBgn0002789	sex	NA	10.2348974999592	31	1
1	1262109008	C01	8B	Sm	4178	Mp20	FBgn0002789	sex	NA	9.5779623391188	32	1
1	1262109008	C02	8B	U	4178	Mp20	FBgn0002789	sex	NA	9.9041546268324	27	1
1	1262109008	D01	12B	Sm	4178	Mp20	FBgn0002789	sex	NA	9.81599315194144	24	1
1	1262109008	D02	12B	U	4178	Mp20	FBgn0002789	sex	NA	8.59246887816394	26	0.50181321
4	1262109009	A01	4E	Ef	4178	Mp20	FBgn0002789	sex	NA	9.60168966646036	38	1
4	1262109009	A02	4G	Ef	4178	Mp20	FBgn0002789	sex	NA	9.01646049622387	17	0.99200757
4	1262109009	B01	5D	Ef	4178	Mp20	FBgn0002789	sex	NA	9.70693040446013	32	1
4	1262109009	B02	5E	Ef	4178	Mp20	FBgn0002789	sex	NA	9.65433428586035	38	1
4	1262109009	C01	8B	Ef	4178	Mp20	FBgn0002789	sex	NA	9.71266941711248	27	0.99997067
4	1262109009	C02	11B	Ef	4178	Mp20	FBgn0002789	sex	NA	9.4173298542422	25	1
4	1262109009	D01	12A	Ef	4178	Mp20	FBgn0002789	sex	NA	9.93712505478752	23	1
4	1262109009	D02	12B	Ef	4178	Mp20	FBgn0002789	sex	NA	9.62935618664988	28	1
8	1262109013	A01	1B	Sm	4178	Mp20	FBgn0002789	sex	NA	10.3077800017187	31	1
8	1262109013	A02	1B	U	4178	Mp20	FBgn0002789	sex	NA	10.3984697432586	40	1
8	1262109013	B01	2C	Sm	4178	Mp20	FBgn0002789	sex	NA	10.205122411	39	1
8	1262109013	B02	2C	U	4178	Mp20	FBgn0002789	sex	NA	10.4417573149607	35	1
8	1262109013	C01	3C	Sm	4178	Mp20	FBgn0002789	sex	NA	9.82671391045937	42	1
8	1262109013	C02	3C	U	4178	Mp20	FBgn0002789	sex	NA	10.0397908084100	35	1
8	1262109013	D01	4B	Sm	4178	Mp20	FBgn0002789	sex	NA	10.3462430685531	22	0.9949577
8	1262109013	D02	4B	U	4178	Mp20	FBgn0002789	sex	NA	10.4214899968900	31	1
8	1262109014	A01	4G	Sm	4178	Mp20	FBgn0002789	sex	NA	10.2175640467154	27	1
8	1262109014	A02	4G	U	4178	Mp20	FBgn0002789	sex	NA	10.3619249993365	28	1
8	1262109014	B01	5D	Sm	4178	Mp20	FBgn0002789	sex	NA	10.0145135098687	34	1
8	1262109014	B02	5D	U	4178	Mp20	FBgn0002789	sex	NA	10.0656230578988	37	1
8	1262109014	C01	11B	Sm	4178	Mp20	FBgn0002789	sex	NA	10.0192989805520	29	1
8	1262109014	C02	11B	U	4178	Mp20	FBgn0002789	sex	NA	10.2590836084581	27	1
8	1262109014	D01	12A	Sm	4178	Mp20	FBgn0002789	sex	NA	10.063453626586	40	1
8	1262109014	D02	12A	U	4178	Mp20	FBgn0002789	sex	NA	10.0400188987378	36	1
6	1262109015	A01	4E	Ef	4178	Mp20	FBgn0002789	sex	NA	9.61257942329052	35	1
6	1262109015	A02	4G	Ef	4178	Mp20	FBgn0002789	sex	NA	9.52639373682623	26	1
6	1262109015	B01	5D	Ef	4178	Mp20	FBgn0002789	sex	NA	9.6831018190788	36	1
6	1262109015	B02	5E	Ef	4178	Mp20	FBgn0002789	sex	NA	9.97799501616786	40	0.99999995
6	1262109015	C01	8B	Ef	4178	Mp20	FBgn0002789	sex	NA	9.75812675816331	27	1
6	1262109015	C02	11B	Ef	4178	Mp20	FBgn0002789	sex	NA	9.58077180251666	31	1
6	1262109015	D01	12A	Ef	4178	Mp20	FBgn0002789	sex	NA	9.727934895094	30	1
6	1262109015	D02	12B	Ef	4178	Mp20	FBgn0002789	sex	NA	10.2321978421715	41	1
6	1262109016	A01	1B	Ef	4178	Mp20	FBgn0002789	sex	NA	9.63030391641045	27	1
6	1262109016	A02	2B	Ef	4178	Mp20	FBgn0002789	sex	NA	10.1763540217959	33	1
6	1262109016	B01	2C	Ef	4178	Mp20	FBgn0002789	sex	NA	9.8961192632997	35	1
6	1262109016	B02	2G	Ef	4178	Mp20	FBgn0002789	sex	NA	9.94844610133473	43	1
6	1262109016	C01	3C	Ef	4178	Mp20	FBgn0002789	sex	NA	8.5780205427289	36	0.66134579
6	1262109016	C02	3G	Ef	4178	Mp20	FBgn0002789	sex	NA	10.0308298210108	38	1
6	1262109016	D01	4B	Ef	4178	Mp20	FBgn0002789	sex	NA	10.0069029905197	34	0.92649094
6	1262109016	D02	4D	Ef	4178	Mp20	FBgn0002789	sex	NA	9.94031195689517	31	1
7	1262109018	A01	4G	Sm	4178	Mp20	FBgn0002789	sex	NA	10.0413360766082	26	1
7	1262109018	A02	4G	U	4178	Mp20	FBgn0002789	sex	NA	10.2866412636464	31	1
7	1262109018	B01	5D	Sm	4178	Mp20	FBgn0002789	sex	NA	9.95347736187036	22	1
7	1262109018	B02	5D	U	4178	Mp20	FBgn0002789	sex	NA	10.194483636308	42	1
7	1262109018	C01	NA	Sm	4178	Mp20	FBgn0002789	sex	NA	10.2507790733410	29	1
7	1262109018	C02	11B	U	4178	Mp20	FBgn0002789	sex	NA	10.2453744111507	28	1
7	1262109018	D01	12A	Sm	4178	Mp20	FBgn0002789	sex	NA	10.3148028655355	30	1
7	1262109018	D02	12A	U	4178	Mp20	FBgn0002789	sex	NA	10.2603205788229	42	1
7	1262109019	A01	1B	Sm	4178	Mp20	FBgn0002789	sex	NA	10.2495839299809	31	1
7	1262109019	A02	1B	U	4178	Mp20	FBgn0002789	sex	NA	10.3916298999605	38	1
7	1262109019	B01	2C	Sm	4178	Mp20	FBgn0002789	sex	NA	10.2178629702040	36	1
7	1262109019	B02	2C	U	4178	Mp20	FBgn0002789	sex	NA	10.6069713479518	34	1
7	1262109019	C01	3C	Sm	4178	Mp20	FBgn0002789	sex	NA	10.0268021034799	27	1
7	1262109019	C02	3C	U	4178	Mp20	FBgn0002789	sex	NA	10.2137527014279	30	1
7	1262109019	D01	NA	Sm	4178	Mp20	FBgn0002789	sex	NA	10.1082662566663	25	1
7	1262109019	D02	4B	U	4178	Mp20	FBgn0002789	sex	NA	10.4412368805496	29	1
9	1262109020	A01	1B	Sm	4178	Mp20	FBgn0002789	sex	NA	9.63584484433485	31	1
9	1262109020	A02	1B	U	4178	Mp20	FBgn0002789	sex	NA	10.8870658809676	23	0.99933601
9	1262109020	B01	2C	Sm	4178	Mp20	FBgn0002789	sex	NA	9.767813585711	39	1
9	1262109020	B02	2C	U	4178	Mp20	FBgn0002789	sex	NA	9.9449593188157	42	1
9	1262109020	C01	3C	Sm	4178	Mp20	FBgn0002789	sex	NA	9.50566998742232	37	1
9	1262109020	C02	3C	U	4178	Mp20	FBgn0002789	sex	NA	9.04816611471768	34	0.93711628
9	1262109020	D01	4B	Sm	4178	Mp20	FBgn0002789	sex	NA	9.74162048244702	37	1
9	1262109020	D02	4B	U	4178	Mp20	FBgn0002789	sex	NA	9.8396278845663	26	1
9	1262109021	A01	4G	Sm	4178	Mp20	FBgn0002789	sex	NA	9.61090634775285	29	1
9	1262109021	A02	4G	U	4178	Mp20	FBgn0002789	sex	NA	9.73933811920247	36	1
9	1262109021	B01	5D	Sm	4178	Mp20	FBgn0002789	sex	NA	9.66869432989918	33	1
9	1262109021	B02	5D	U	4178	Mp20	FBgn0002789	sex	NA	9.51066897515848	37	1
9	1262109021	C01	11B	Sm	4178	Mp20	FBgn0002789	sex	NA	9.40072590251193	37	1
9	1262109021	C02	11B	U	4178	Mp20	FBgn0002789	sex	NA	9.38692157084902	43	1
9	1262109021	D01	12A	Sm	4178	Mp20	FBgn0002789	sex	NA	9.55801450779586	32	1
9	1262109021	D02	12A	U	4178	Mp20	FBgn0002789	sex	NA	9.77428481932136	36	1
5	1262109022	A01	4E	Ef	4178	Mp20	FBgn0002789	sex	NA	9.6437062033653	40	1
5	1262109022	A02	4G	Ef	4178	Mp20	FBgn0002789	sex	NA	10.1581600282810	41	1
5	1262109022	B01	5D	Ef	4178	Mp20	FBgn0002789	sex	NA	10.0535769116323	33	1
5	1262109022	C01	8B	Ef	4178	Mp20	FBgn0002789	sex	NA	9.9272363113901	39	1
5	1262109022	C02	11B	Ef	4178	Mp20	FBgn0002789	sex	NA	10.4090428121901	27	1
5	1262109022	D01	12A	Ef	4178	Mp20	FBgn0002789	sex	NA	10.0656291435082	29	1
5	1262109022	D02	12B	Ef	4178	Mp20	FBgn0002789	sex	NA	9.7557430349909	41	0.99998938
2	1262109023	A01	2B	Sm	4178	Mp20	FBgn0002789	sex	NA	9.89507764654854	45	1
2	1262109023	A02	2B	U	4178	Mp20	FBgn0002789	sex	NA	10.1523320706113	42	1
2	1262109023	B01	2G	Sm	4178	Mp20	FBgn0002789	sex	NA	10.1473247183755	24	1
2	1262109023	B02	2G	U	4178	Mp20	FBgn0002789	sex	NA	10.2676941631410	40	1
2	1262109023	C01	3G	Sm	4178	Mp20	FBgn0002789	sex	NA	10.1429457289798	43	1
2	1262109023	C02	3G	U	4178	Mp20	FBgn0002789	sex	NA	9.9733151345146	40	1
2	1262109023	D01	4D	Sm	4178	Mp20	FBgn0002789	sex	NA	10.0392615996886	27	1
2	1262109023	D02	4D	U	4178	Mp20	FBgn0002789	sex	NA	10.2411399001546	31	1
5	1325211002	A01	1B	Ef	4178	Mp20	FBgn0002789	sex	NA	10.3310347444200	30	1
5	1325211002	A02	2B	Ef	4178	Mp20	FBgn0002789	sex	NA	11.5550601224886	29	0.96337383
5	1325211002	B01	2C	Ef	4178	Mp20	FBgn0002789	sex	NA	10.0159037781493	27	1
5	1325211002	B02	2G	Ef	4178	Mp20	FBgn0002789	sex	NA	9.46336226580424	31	1
5	1325211002	C02	3G	Ef	4178	Mp20	FBgn0002789	sex	NA	9.70856039543579	42	1
5	1325211002	D01	4B	Ef	4178	Mp20	FBgn0002789	sex	NA	10.0067533335036	33	1
5	1325211002	D02	4D	Ef	4178	Mp20	FBgn0002789	sex	NA	9.85468575859633	28	1
12	1372674015	A01	12B	Sm	4178	Mp20	FBgn0002789	sex	NA	9.13455199378005	27	0.49393788
12	1372674015	B01	12B	U	4178	Mp20	FBgn0002789	sex	NA	10.2747026237458	24	0.89764946
12	1372674015	C01	5E	Sm	4178	Mp20	FBgn0002789	sex	NA	9.78769593281886	29	1
16	1372674016	A01	11A	Sm	4178	Mp20	FBgn0002789	sex	NA	9.94465117991574	37	1
16	1372674016	A02	2D	Ef	4178	Mp20	FBgn0002789	sex	NA	10.4219018472047	25	1
16	1372674016	B01	10C	Sm	4178	Mp20	FBgn0002789	sex	NA	9.7256551020677	31	1
16	1372674016	B02	8G	Sm	4178	Mp20	FBgn0002789	sex	NA	10.0257391821446	29	1
16	1372674016	C01	10E	Sm	4178	Mp20	FBgn0002789	sex	NA	9.71744352007224	36	1
16	1372674016	C02	10H	Ef	4178	Mp20	FBgn0002789	sex	NA	9.75485043124407	31	1
16	1372674016	D02	10E	Ef	4178	Mp20	FBgn0002789	sex	NA	9.30574403096163	32	1
18	1372674026	A01	5H	Sm	4178	Mp20	FBgn0002789	sex	NA	10.2569132232863	31	1
18	1372674026	A02	5H	Ef	4178	Mp20	FBgn0002789	sex	NA	10.0302153374512	42	1
18	1372674026	B01	8G	U	4178	Mp20	FBgn0002789	sex	NA	10.0137705464535	35	1
18	1372674026	B02	8G	Ef	4178	Mp20	FBgn0002789	sex	NA	9.91204870761444	37	1
18	1372674026	C01	10F	U	4178	Mp20	FBgn0002789	sex	NA	10.2579537769773	38	1
18	1372674026	C02	10F	Ef	4178	Mp20	FBgn0002789	sex	NA	10.1437197751254	36	1
18	1372674026	D01	10E	Sm	4178	Mp20	FBgn0002789	sex	NA	9.88726406113422	24	1
18	1372674026	D02	10E	Ef	4178	Mp20	FBgn0002789	sex	NA	9.95181267340723	21	1
17	1372674034	A01	10H	Sm	4178	Mp20	FBgn0002789	sex	NA	9.85019160151794	25	1
17	1372674034	A02	10H	U	4178	Mp20	FBgn0002789	sex	NA	9.8575598490394	27	1
17	1372674034	B01	7B	Sm	4178	Mp20	FBgn0002789	sex	NA	10.1364870938327	22	1
17	1372674034	B02	7B	Ef	4178	Mp20	FBgn0002789	sex	NA	10.4389325378300	20	1
17	1372674034	C01	4F	Ef	4178	Mp20	FBgn0002789	sex	NA	10.1755962646997	27	1
17	1372674034	C02	5E	Sm	4178	Mp20	FBgn0002789	sex	NA	10.0670650343179	26	1
17	1372674034	D01	8G	Ef	4178	Mp20	FBgn0002789	sex	NA	9.5462106226824	31	1
19	1372674051	D02	3C	Ef	4178	Mp20	FBgn0002789	sex	NA	10.1594838375041	34	1
19	1372674053	A01	1C	U	4178	Mp20	FBgn0002789	sex	NA	10.2933772207018	43	1
19	1372674053	A02	1C	Ef	4178	Mp20	FBgn0002789	sex	NA	10.0283615676661	34	1
19	1372674053	B01	2D	Sm	4178	Mp20	FBgn0002789	sex	NA	10.2614204479792	30	1
19	1372674053	B02	2A	Sm	4178	Mp20	FBgn0002789	sex	NA	10.0035057483496	35	1
19	1372674053	C01	5H	U	4178	Mp20	FBgn0002789	sex	NA	10.3019110985682	43	1
19	1372674053	C02	5E	Ef	4178	Mp20	FBgn0002789	sex	NA	10.0331155296948	34	1
19	1372674053	D01	10F	Sm	4178	Mp20	FBgn0002789	sex	NA	10.2105233375392	34	1
18	1372674071	A01	7B	U	4178	Mp20	FBgn0002789	sex	NA	10.4728519491701	26	1
18	1372674071	A02	4B	Sm	4178	Mp20	FBgn0002789	sex	NA	10.2422417733346	24	1
18	1372674071	B01	1D	Ef	4178	Mp20	FBgn0002789	sex	NA	10.0773252815520	36	1
18	1372674071	B02	2D	Sm	4178	Mp20	FBgn0002789	sex	NA	10.3983843144869	19	1
18	1372674071	C01	11A	Ef	4178	Mp20	FBgn0002789	sex	NA	10.1694774105014	30	1
18	1372674071	C02	3H	Sm	4178	Mp20	FBgn0002789	sex	NA	10.2605769419498	34	1
18	1372674071	D01	11A	U	4178	Mp20	FBgn0002789	sex	NA	10.2673909773763	40	1
18	1372674071	D02	1D	Sm	4178	Mp20	FBgn0002789	sex	NA	10.0279590211316	32	1
18	1372674074	A01	1C	U	4178	Mp20	FBgn0002789	sex	NA	10.3878267339295	27	1
18	1372674074	A02	1C	Sm	4178	Mp20	FBgn0002789	sex	NA	10.3570492502332	45	1
18	1372674074	B01	2A	U	4178	Mp20	FBgn0002789	sex	NA	10.4836424343073	40	1
18	1372674074	B02	2A	Ef	4178	Mp20	FBgn0002789	sex	NA	10.3656748504479	43	1
18	1372674074	C01	3H	U	4178	Mp20	FBgn0002789	sex	NA	10.2000828846903	28	1
18	1372674074	C02	3H	Ef	4178	Mp20	FBgn0002789	sex	NA	9.88783018711489	38	1
18	1372674074	D01	11A	Sm	4178	Mp20	FBgn0002789	sex	NA	10.2079829326399	34	0.99956582
18	1372674074	D02	1D	U	4178	Mp20	FBgn0002789	sex	NA	10.1443352981135	30	1
18	1372674077	A01	2A	U	4178	Mp20	FBgn0002789	sex	NA	10.3260577017807	27	1
18	1372674077	A02	10H	Ef	4178	Mp20	FBgn0002789	sex	NA	10.0611650805340	36	1
18	1372674077	B01	1D	U	4178	Mp20	FBgn0002789	sex	NA	9.65721086971502	36	1
18	1372674077	B02	11A	U	4178	Mp20	FBgn0002789	sex	NA	10.1971433535516	30	1
18	1372674077	C01	7B	U	4178	Mp20	FBgn0002789	sex	NA	10.2533784947735	31	1
18	1372674077	C02	10F	Sm	4178	Mp20	FBgn0002789	sex	NA	10.1842407123243	37	1
18	1372674077	D01	3H	Ef	4178	Mp20	FBgn0002789	sex	NA	9.9824033621268	36	1
18	1372674077	D02	11B	Sm	4178	Mp20	FBgn0002789	sex	NA	10.0395093101311	42	1
15	1375963001	A01	10H	U	4178	Mp20	FBgn0002789	sex	NA	9.99640013659364	31	1
15	1375963001	A02	10E	U	4178	Mp20	FBgn0002789	sex	NA	10.1238348547356	32	1
15	1375963001	B01	1D	Sm	4178	Mp20	FBgn0002789	sex	NA	10.3288636255907	30	1
15	1375963001	B02	2D	U	4178	Mp20	FBgn0002789	sex	NA	10.0576987034373	33	1
15	1375963001	C01	8G	U	4178	Mp20	FBgn0002789	sex	NA	9.68928805138043	29	1
15	1375963001	C02	4F	Ef	4178	Mp20	FBgn0002789	sex	NA	9.9792173177099	31	1
15	1375963001	D01	10C	U	4178	Mp20	FBgn0002789	sex	NA	10.3568865938728	45	0.9999997
15	1375963001	D02	4F	U	4178	Mp20	FBgn0002789	sex	NA	9.96357317576292	26	1
15	1375963002	A01	4F	Sm	4178	Mp20	FBgn0002789	sex	NA	10.0936252919457	31	1
15	1375963002	A02	5H	U	4178	Mp20	FBgn0002789	sex	NA	10.4204160473759	38	1
15	1375963002	B01	10E	U	4178	Mp20	FBgn0002789	sex	NA	10.2827721375080	29	1
15	1375963002	C01	10F	U	4178	Mp20	FBgn0002789	sex	NA	10.2939697671259	41	1
15	1375963002	C02	4F	U	4178	Mp20	FBgn0002789	sex	NA	10.7146495455106	38	1
15	1375963002	D01	1D	U	4178	Mp20	FBgn0002789	sex	NA	10.3743075988733	38	1
15	1375963002	D02	2A	U	4178	Mp20	FBgn0002789	sex	NA	10.6729907339884	38	1
15	1375963004	A01	1C	Ef	4178	Mp20	FBgn0002789	sex	NA	10.6252575052161	37	1
15	1375963004	A02	5H	Ef	4178	Mp20	FBgn0002789	sex	NA	10.5525254368613	40	1
15	1375963004	B01	5H	U	4178	Mp20	FBgn0002789	sex	NA	10.4264583658657	30	1
15	1375963004	B02	10F	Ef	4178	Mp20	FBgn0002789	sex	NA	10.3523133216311	36	1
15	1375963004	C01	2A	Ef	4178	Mp20	FBgn0002789	sex	NA	10.7234046832015	47	1
15	1375963004	C02	1C	Sm	4178	Mp20	FBgn0002789	sex	NA	10.3546188651989	36	1
15	1375963004	D01	3H	U	4178	Mp20	FBgn0002789	sex	NA	10.3822960792813	35	1
15	1375963004	D02	1D	Ef	4178	Mp20	FBgn0002789	sex	NA	10.4037797146843	43	1
13	1375963005	A01	10H	Sm	4178	Mp20	FBgn0002789	sex	NA	9.61536993014683	28	0.99993939
13	1375963005	A02	2D	Sm	4178	Mp20	FBgn0002789	sex	NA	10.4644883868993	30	1
13	1375963005	B01	8G	Sm	4178	Mp20	FBgn0002789	sex	NA	9.89993118378989	42	1
13	1375963005	B02	10C	Sm	4178	Mp20	FBgn0002789	sex	NA	9.45928760082033	31	1
13	1375963005	C01	2D	U	4178	Mp20	FBgn0002789	sex	NA	10.3766881261404	34	1
13	1375963005	C02	7B	U	4178	Mp20	FBgn0002789	sex	NA	10.2181396240403	31	1
13	1375963005	D01	11A	U	4178	Mp20	FBgn0002789	sex	NA	10.5634914856002	44	1
13	1375963005	D02	10C	U	4178	Mp20	FBgn0002789	sex	NA	9.45908841822552	34	1
13	1375963006	A01	2D	U	4178	Mp20	FBgn0002789	sex	NA	10.6876903534223	34	1
13	1375963006	A02	10C	Sm	4178	Mp20	FBgn0002789	sex	NA	9.9614147441102	45	1
13	1375963006	B01	10H	U	4178	Mp20	FBgn0002789	sex	NA	10.2663359183420	25	1
13	1375963006	C01	10H	Sm	4178	Mp20	FBgn0002789	sex	NA	10.2685489262158	54	1
13	1375963006	C02	8G	Sm	4178	Mp20	FBgn0002789	sex	NA	10.5971067399419	46	1
13	1375963006	D01	11A	Sm	4178	Mp20	FBgn0002789	sex	NA	10.2107143359297	32	1
13	1375963006	D02	7B	Sm	4178	Mp20	FBgn0002789	sex	NA	10.3047209148089	33	1
13	1375963008	A01	7B	Ef	4178	Mp20	FBgn0002789	sex	NA	10.3117830077748	32	1
13	1375963008	A02	4F	Ef	4178	Mp20	FBgn0002789	sex	NA	10.2757884767709	32	1
13	1375963008	B01	10H	Ef	4178	Mp20	FBgn0002789	sex	NA	10.2796020384727	36	1
13	1375963008	B02	11A	Ef	4178	Mp20	FBgn0002789	sex	NA	10.2300780744722	31	1
13	1375963008	C01	2D	Ef	4178	Mp20	FBgn0002789	sex	NA	10.5365469160262	38	1
13	1375963008	C02	8G	Ef	4178	Mp20	FBgn0002789	sex	NA	10.0501409346020	34	1
13	1375963008	D01	10E	Ef	4178	Mp20	FBgn0002789	sex	NA	10.0201472190178	45	1
13	1375963008	D02	10C	Ef	4178	Mp20	FBgn0002789	sex	NA	9.74872678729321	33	1
16	1375963009	A01	2A	Ef	4178	Mp20	FBgn0002789	sex	NA	10.2538716285153	38	1
16	1375963009	A02	10F	Sm	4178	Mp20	FBgn0002789	sex	NA	9.95496218201332	33	1
16	1375963009	B01	4F	Sm	4178	Mp20	FBgn0002789	sex	NA	10.0506547209955	36	1
16	1375963009	B02	3H	Ef	4178	Mp20	FBgn0002789	sex	NA	9.98596503534436	29	1
16	1375963009	C01	1C	Sm	4178	Mp20	FBgn0002789	sex	NA	10.2631193998976	31	1
16	1375963009	C02	1D	Ef	4178	Mp20	FBgn0002789	sex	NA	10.1194838134777	40	1
16	1375963009	D01	10F	Ef	4178	Mp20	FBgn0002789	sex	NA	9.99981935595804	35	1
16	1375963009	D02	10E	Sm	4178	Mp20	FBgn0002789	sex	NA	9.72272877819495	28	1
16	1375963010	A01	5H	Ef	4178	Mp20	FBgn0002789	sex	NA	10.0240645848868	33	1
16	1375963010	A02	1C	Ef	4178	Mp20	FBgn0002789	sex	NA	10.1750865236847	30	1
16	1375963010	B01	3H	Sm	4178	Mp20	FBgn0002789	sex	NA	9.56012094040183	40	1
16	1375963010	B02	3H	U	4178	Mp20	FBgn0002789	sex	NA	10.1837584031881	35	1
16	1375963010	C01	5H	Sm	4178	Mp20	FBgn0002789	sex	NA	9.7574445958902	38	1
16	1375963010	C02	1D	Sm	4178	Mp20	FBgn0002789	sex	NA	10.1399086516089	32	1
16	1375963010	D01	2A	Sm	4178	Mp20	FBgn0002789	sex	NA	9.99122722915944	31	1
16	1375963010	D02	10C	Ef	4178	Mp20	FBgn0002789	sex	NA	9.73741892887243	35	1
15	1375963011	A01	4F	U	4178	Mp20	FBgn0002789	sex	NA	10.0137255121561	37	0.99978477
15	1375963011	A02	5H	Sm	4178	Mp20	FBgn0002789	sex	NA	10.5537882837488	25	1
15	1375963011	B01	2A	Sm	4178	Mp20	FBgn0002789	sex	NA	10.5480516732567	49	1
15	1375963011	B02	4F	Sm	4178	Mp20	FBgn0002789	sex	NA	10.107687590169	41	1
15	1375963011	C01	3H	Sm	4178	Mp20	FBgn0002789	sex	NA	10.1090834426323	33	1
15	1375963011	C02	10F	U	4178	Mp20	FBgn0002789	sex	NA	10.0605174566533	39	1
15	1375963011	D01	10E	U	4178	Mp20	FBgn0002789	sex	NA	10.2804547452579	33	1
13	1375963012	A01	2D	Ef	4178	Mp20	FBgn0002789	sex	NA	10.3014287973092	21	1
13	1375963012	B01	10C	Ef	4178	Mp20	FBgn0002789	sex	NA	9.90804092896044	29	1
13	1375963012	B02	7B	Ef	4178	Mp20	FBgn0002789	sex	NA	9.90905060938202	35	1
13	1375963012	C01	8G	U	4178	Mp20	FBgn0002789	sex	NA	8.24177724077195	16	0.00490742
13	1375963012	D01	10C	U	4178	Mp20	FBgn0002789	sex	NA	10.0335143219393	30	1
13	1375963012	D02	11A	Ef	4178	Mp20	FBgn0002789	sex	NA	9.99099397252143	36	1
3	1262109001	A01	2B	Sm	1702	CG14740	FBgn0037988	metabolism	NA	8.4430380567853	25	0.18352456
3	1262109001	A02	2B	U	1702	CG14740	FBgn0037988	metabolism	NA	10.7377194501652	33	1
3	1262109001	B01	2G	Sm	1702	CG14740	FBgn0037988	metabolism	NA	10.7023867461013	38	1
3	1262109001	B02	2G	U	1702	CG14740	FBgn0037988	metabolism	NA	11.0851140603264	32	1
3	1262109001	C01	3G	Sm	1702	CG14740	FBgn0037988	metabolism	NA	11.1220250129675	35	1
3	1262109001	C02	3G	U	1702	CG14740	FBgn0037988	metabolism	NA	11.0909115186310	39	1
3	1262109001	D01	4D	Sm	1702	CG14740	FBgn0037988	metabolism	NA	11.0876510185422	26	1
3	1262109001	D02	4D	U	1702	CG14740	FBgn0037988	metabolism	NA	10.7060835160653	32	1
3	1262109003	A01	4E	Sm	1702	CG14740	FBgn0037988	metabolism	NA	10.8556462394928	32	1
3	1262109003	A02	4E	U	1702	CG14740	FBgn0037988	metabolism	NA	11.2667463231904	35	1
3	1262109003	B01	5E	Sm	1702	CG14740	FBgn0037988	metabolism	NA	9.99374459579843	29	0.70517207
3	1262109003	B02	5E	U	1702	CG14740	FBgn0037988	metabolism	NA	11.2033883983437	27	1
3	1262109003	C01	8B	Sm	1702	CG14740	FBgn0037988	metabolism	NA	11.0234251784950	34	1
3	1262109003	C02	8B	U	1702	CG14740	FBgn0037988	metabolism	NA	10.9109667862885	33	0.9999672
3	1262109003	D02	12B	U	1702	CG14740	FBgn0037988	metabolism	NA	8.40405186105865	31	0.19429743
2	1262109004	A01	4E	Sm	1702	CG14740	FBgn0037988	metabolism	NA	11.0736934003235	32	1
2	1262109004	A02	4E	U	1702	CG14740	FBgn0037988	metabolism	NA	11.270193704402	23	1
2	1262109004	B02	5E	U	1702	CG14740	FBgn0037988	metabolism	NA	11.2731518596868	24	1
2	1262109004	C01	8B	Sm	1702	CG14740	FBgn0037988	metabolism	NA	11.2462617079348	37	1
2	1262109004	C02	8B	U	1702	CG14740	FBgn0037988	metabolism	NA	11.1975787492667	38	1
2	1262109004	D01	12B	Sm	1702	CG14740	FBgn0037988	metabolism	NA	10.7615852674097	35	1
1	1262109006	A01	2B	Sm	1702	CG14740	FBgn0037988	metabolism	NA	10.5077122667341	35	1
1	1262109006	A02	2B	U	1702	CG14740	FBgn0037988	metabolism	NA	10.7450823383009	41	1
1	1262109006	B01	2G	Sm	1702	CG14740	FBgn0037988	metabolism	NA	10.2845520905858	36	1
1	1262109006	B02	2G	U	1702	CG14740	FBgn0037988	metabolism	NA	10.7454530291086	41	1
1	1262109006	C01	3G	Sm	1702	CG14740	FBgn0037988	metabolism	NA	10.3739560357418	37	1
1	1262109006	C02	3G	U	1702	CG14740	FBgn0037988	metabolism	NA	10.1793105629503	42	1
1	1262109006	D01	4D	Sm	1702	CG14740	FBgn0037988	metabolism	NA	10.3424307239791	25	1
1	1262109006	D02	4D	U	1702	CG14740	FBgn0037988	metabolism	NA	10.815660282304	32	1
4	1262109007	A01	1B	Ef	1702	CG14740	FBgn0037988	metabolism	NA	10.7033051075891	33	1
4	1262109007	A02	2B	Ef	1702	CG14740	FBgn0037988	metabolism	NA	10.3505659528885	46	1
4	1262109007	B01	2C	Ef	1702	CG14740	FBgn0037988	metabolism	NA	10.4292804116248	27	1
4	1262109007	B02	2G	Ef	1702	CG14740	FBgn0037988	metabolism	NA	10.2829983549831	39	1
4	1262109007	C01	3C	Ef	1702	CG14740	FBgn0037988	metabolism	NA	10.3256025828187	36	1
4	1262109007	C02	3G	Ef	1702	CG14740	FBgn0037988	metabolism	NA	10.2673192861197	30	0.99999747
4	1262109007	D01	4B	Ef	1702	CG14740	FBgn0037988	metabolism	NA	10.3893797533988	31	1
4	1262109007	D02	4D	Ef	1702	CG14740	FBgn0037988	metabolism	NA	10.4696847268755	38	1
1	1262109008	A01	4E	Sm	1702	CG14740	FBgn0037988	metabolism	NA	10.4979434769523	39	1
1	1262109008	A02	4E	U	1702	CG14740	FBgn0037988	metabolism	NA	10.4218723850484	27	1
1	1262109008	B02	5E	U	1702	CG14740	FBgn0037988	metabolism	NA	10.7870608374821	35	1
1	1262109008	C01	8B	Sm	1702	CG14740	FBgn0037988	metabolism	NA	10.7055467422451	35	1
1	1262109008	C02	8B	U	1702	CG14740	FBgn0037988	metabolism	NA	10.9231771050416	46	1
1	1262109008	D01	12B	Sm	1702	CG14740	FBgn0037988	metabolism	NA	10.2671214278680	39	1
1	1262109008	D02	12B	U	1702	CG14740	FBgn0037988	metabolism	NA	10.4384605118326	31	0.99999997
4	1262109009	A01	4E	Ef	1702	CG14740	FBgn0037988	metabolism	NA	10.3244018346647	43	1
4	1262109009	A02	4G	Ef	1702	CG14740	FBgn0037988	metabolism	NA	8.96573885416757	18	0.98475632
4	1262109009	B01	5D	Ef	1702	CG14740	FBgn0037988	metabolism	NA	10.9862401210897	26	1
4	1262109009	B02	5E	Ef	1702	CG14740	FBgn0037988	metabolism	NA	10.6364294703331	42	1
4	1262109009	C01	8B	Ef	1702	CG14740	FBgn0037988	metabolism	NA	10.5737919766788	35	1
4	1262109009	C02	11B	Ef	1702	CG14740	FBgn0037988	metabolism	NA	10.5419624944853	27	1
4	1262109009	D01	12A	Ef	1702	CG14740	FBgn0037988	metabolism	NA	10.5023670543753	24	1
4	1262109009	D02	12B	Ef	1702	CG14740	FBgn0037988	metabolism	NA	10.3019849886899	28	1
8	1262109013	A01	1B	Sm	1702	CG14740	FBgn0037988	metabolism	NA	11.0070723187976	34	1
8	1262109013	A02	1B	U	1702	CG14740	FBgn0037988	metabolism	NA	10.9672853338785	39	1
8	1262109013	B01	2C	Sm	1702	CG14740	FBgn0037988	metabolism	NA	10.9007774654170	37	1
8	1262109013	B02	2C	U	1702	CG14740	FBgn0037988	metabolism	NA	10.9769248177444	40	1
8	1262109013	C01	3C	Sm	1702	CG14740	FBgn0037988	metabolism	NA	10.4052042322947	25	1
8	1262109013	C02	3C	U	1702	CG14740	FBgn0037988	metabolism	NA	10.5441433092805	31	1
8	1262109013	D01	4B	Sm	1702	CG14740	FBgn0037988	metabolism	NA	10.2394121933385	38	0.98625492
8	1262109013	D02	4B	U	1702	CG14740	FBgn0037988	metabolism	NA	10.6908960836458	42	1
8	1262109014	A01	4G	Sm	1702	CG14740	FBgn0037988	metabolism	NA	10.3142059613214	31	1
8	1262109014	A02	4G	U	1702	CG14740	FBgn0037988	metabolism	NA	10.5287266393642	28	1
8	1262109014	B01	5D	Sm	1702	CG14740	FBgn0037988	metabolism	NA	10.7263457694112	38	1
8	1262109014	B02	5D	U	1702	CG14740	FBgn0037988	metabolism	NA	10.9800291444432	31	1
8	1262109014	C01	11B	Sm	1702	CG14740	FBgn0037988	metabolism	NA	10.5626010567937	40	1
8	1262109014	C02	11B	U	1702	CG14740	FBgn0037988	metabolism	NA	10.7253084549169	39	1
8	1262109014	D01	12A	Sm	1702	CG14740	FBgn0037988	metabolism	NA	10.3425292800800	35	1
8	1262109014	D02	12A	U	1702	CG14740	FBgn0037988	metabolism	NA	10.2228249852279	31	1
6	1262109015	A01	4E	Ef	1702	CG14740	FBgn0037988	metabolism	NA	10.2838984624364	35	1
6	1262109015	A02	4G	Ef	1702	CG14740	FBgn0037988	metabolism	NA	10.3091185656697	33	1
6	1262109015	B01	5D	Ef	1702	CG14740	FBgn0037988	metabolism	NA	10.4706323775370	42	1
6	1262109015	B02	5E	Ef	1702	CG14740	FBgn0037988	metabolism	NA	10.2805471251771	29	1
6	1262109015	C01	8B	Ef	1702	CG14740	FBgn0037988	metabolism	NA	10.3454468908324	33	1
6	1262109015	C02	11B	Ef	1702	CG14740	FBgn0037988	metabolism	NA	10.5037538881399	39	1
6	1262109015	D01	12A	Ef	1702	CG14740	FBgn0037988	metabolism	NA	10.1784129879352	32	1
6	1262109015	D02	12B	Ef	1702	CG14740	FBgn0037988	metabolism	NA	9.97408762239192	26	1
6	1262109016	A01	1B	Ef	1702	CG14740	FBgn0037988	metabolism	NA	10.5147994548819	32	1
6	1262109016	A02	2B	Ef	1702	CG14740	FBgn0037988	metabolism	NA	10.5973422091912	28	1
6	1262109016	B01	2C	Ef	1702	CG14740	FBgn0037988	metabolism	NA	10.6824939866830	37	1
6	1262109016	B02	2G	Ef	1702	CG14740	FBgn0037988	metabolism	NA	10.4258279009215	33	1
6	1262109016	C01	3C	Ef	1702	CG14740	FBgn0037988	metabolism	NA	10.3609747426137	33	0.99999422
6	1262109016	C02	3G	Ef	1702	CG14740	FBgn0037988	metabolism	NA	9.94192300345762	54	1
6	1262109016	D01	4B	Ef	1702	CG14740	FBgn0037988	metabolism	NA	10.5361137534470	40	0.99744577
6	1262109016	D02	4D	Ef	1702	CG14740	FBgn0037988	metabolism	NA	10.0137652192622	35	1
7	1262109018	A01	4G	Sm	1702	CG14740	FBgn0037988	metabolism	NA	10.5195268470285	28	1
7	1262109018	A02	4G	U	1702	CG14740	FBgn0037988	metabolism	NA	10.5355267763056	28	1
7	1262109018	B01	5D	Sm	1702	CG14740	FBgn0037988	metabolism	NA	10.6567111092300	42	1
7	1262109018	B02	5D	U	1702	CG14740	FBgn0037988	metabolism	NA	11.0464303905966	38	1
7	1262109018	C01	NA	Sm	1702	CG14740	FBgn0037988	metabolism	NA	10.4717612985438	28	1
7	1262109018	C02	11B	U	1702	CG14740	FBgn0037988	metabolism	NA	10.7322885461594	33	1
7	1262109018	D01	12A	Sm	1702	CG14740	FBgn0037988	metabolism	NA	10.4842288516324	37	1
7	1262109018	D02	12A	U	1702	CG14740	FBgn0037988	metabolism	NA	10.4784043014498	40	1
7	1262109019	A01	1B	Sm	1702	CG14740	FBgn0037988	metabolism	NA	10.8324498751808	27	1
7	1262109019	A02	1B	U	1702	CG14740	FBgn0037988	metabolism	NA	10.8577420332509	28	1
7	1262109019	B01	2C	Sm	1702	CG14740	FBgn0037988	metabolism	NA	10.7911827690591	35	1
7	1262109019	B02	2C	U	1702	CG14740	FBgn0037988	metabolism	NA	10.9643428038639	30	1
7	1262109019	C01	3C	Sm	1702	CG14740	FBgn0037988	metabolism	NA	10.3529084623085	38	1
7	1262109019	C02	3C	U	1702	CG14740	FBgn0037988	metabolism	NA	10.4270243872815	25	1
7	1262109019	D01	NA	Sm	1702	CG14740	FBgn0037988	metabolism	NA	10.6135861968674	34	1
7	1262109019	D02	4B	U	1702	CG14740	FBgn0037988	metabolism	NA	10.7413500313026	28	1
9	1262109020	A01	1B	Sm	1702	CG14740	FBgn0037988	metabolism	NA	10.7095096620681	33	1
9	1262109020	A02	1B	U	1702	CG14740	FBgn0037988	metabolism	NA	11.1826843799744	28	0.99998724
9	1262109020	B01	2C	Sm	1702	CG14740	FBgn0037988	metabolism	NA	10.905493333626	42	1
9	1262109020	B02	2C	U	1702	CG14740	FBgn0037988	metabolism	NA	10.4127117401553	43	1
9	1262109020	C01	3C	Sm	1702	CG14740	FBgn0037988	metabolism	NA	10.2921734628116	38	1
9	1262109020	C02	3C	U	1702	CG14740	FBgn0037988	metabolism	NA	10.3187811466810	43	1
9	1262109020	D01	4B	Sm	1702	CG14740	FBgn0037988	metabolism	NA	10.5819828054961	40	1
9	1262109020	D02	4B	U	1702	CG14740	FBgn0037988	metabolism	NA	10.6455978537384	22	1
9	1262109021	A01	4G	Sm	1702	CG14740	FBgn0037988	metabolism	NA	10.3032289158805	43	1
9	1262109021	A02	4G	U	1702	CG14740	FBgn0037988	metabolism	NA	10.5956322488123	37	1
9	1262109021	B01	5D	Sm	1702	CG14740	FBgn0037988	metabolism	NA	10.6961249113273	42	1
9	1262109021	B02	5D	U	1702	CG14740	FBgn0037988	metabolism	NA	11.0437659155934	56	1
9	1262109021	C01	11B	Sm	1702	CG14740	FBgn0037988	metabolism	NA	10.6231218193734	26	1
9	1262109021	C02	11B	U	1702	CG14740	FBgn0037988	metabolism	NA	10.6581861199766	33	1
9	1262109021	D01	12A	Sm	1702	CG14740	FBgn0037988	metabolism	NA	10.5042597983535	32	1
9	1262109021	D02	12A	U	1702	CG14740	FBgn0037988	metabolism	NA	10.5384588568326	41	1
5	1262109022	A01	4E	Ef	1702	CG14740	FBgn0037988	metabolism	NA	10.1812083282972	30	1
5	1262109022	A02	4G	Ef	1702	CG14740	FBgn0037988	metabolism	NA	10.0386805714932	49	1
5	1262109022	B01	5D	Ef	1702	CG14740	FBgn0037988	metabolism	NA	10.6424469026496	27	1
5	1262109022	C01	8B	Ef	1702	CG14740	FBgn0037988	metabolism	NA	10.1320811958284	31	1
5	1262109022	C02	11B	Ef	1702	CG14740	FBgn0037988	metabolism	NA	10.4833175600826	34	1
5	1262109022	D01	12A	Ef	1702	CG14740	FBgn0037988	metabolism	NA	10.1290383174930	28	1
5	1262109022	D02	12B	Ef	1702	CG14740	FBgn0037988	metabolism	NA	10.0881486124304	25	1
2	1262109023	A01	2B	Sm	1702	CG14740	FBgn0037988	metabolism	NA	10.5230592388459	34	1
2	1262109023	A02	2B	U	1702	CG14740	FBgn0037988	metabolism	NA	10.6219494686337	32	1
2	1262109023	B01	2G	Sm	1702	CG14740	FBgn0037988	metabolism	NA	10.4674455663792	40	1
2	1262109023	B02	2G	U	1702	CG14740	FBgn0037988	metabolism	NA	10.5486907611806	33	1
2	1262109023	C01	3G	Sm	1702	CG14740	FBgn0037988	metabolism	NA	10.0807483577598	35	1
2	1262109023	C02	3G	U	1702	CG14740	FBgn0037988	metabolism	NA	10.1723844550474	30	1
2	1262109023	D01	4D	Sm	1702	CG14740	FBgn0037988	metabolism	NA	10.5958934288747	37	1
2	1262109023	D02	4D	U	1702	CG14740	FBgn0037988	metabolism	NA	10.5941725327213	29	1
5	1325211002	A01	1B	Ef	1702	CG14740	FBgn0037988	metabolism	NA	10.5871648730220	29	1
5	1325211002	A02	2B	Ef	1702	CG14740	FBgn0037988	metabolism	NA	8.41641385621838	30	0.32481966
5	1325211002	B01	2C	Ef	1702	CG14740	FBgn0037988	metabolism	NA	10.2526098462963	31	1
5	1325211002	B02	2G	Ef	1702	CG14740	FBgn0037988	metabolism	NA	10.0938114597721	40	1
5	1325211002	C02	3G	Ef	1702	CG14740	FBgn0037988	metabolism	NA	9.83130802542743	40	1
5	1325211002	D01	4B	Ef	1702	CG14740	FBgn0037988	metabolism	NA	10.2643471456277	36	1
5	1325211002	D02	4D	Ef	1702	CG14740	FBgn0037988	metabolism	NA	10.0368554835134	35	1
12	1372674015	A01	12B	Sm	1702	CG14740	FBgn0037988	metabolism	NA	8.6140592305125	30	0.31460697
12	1372674015	B01	12B	U	1702	CG14740	FBgn0037988	metabolism	NA	8.42817682844789	36	0.24007008
12	1372674015	C01	5E	Sm	1702	CG14740	FBgn0037988	metabolism	NA	10.650522767802	31	1
16	1372674016	A01	11A	Sm	1702	CG14740	FBgn0037988	metabolism	NA	10.4158294901580	44	1
16	1372674016	A02	2D	Ef	1702	CG14740	FBgn0037988	metabolism	NA	10.5554698282169	25	1
16	1372674016	B01	10C	Sm	1702	CG14740	FBgn0037988	metabolism	NA	10.3707674504877	36	1
16	1372674016	B02	8G	Sm	1702	CG14740	FBgn0037988	metabolism	NA	10.3880402656618	32	1
16	1372674016	C01	10E	Sm	1702	CG14740	FBgn0037988	metabolism	NA	10.2772553802449	31	1
16	1372674016	C02	10H	Ef	1702	CG14740	FBgn0037988	metabolism	NA	10.4153087679729	29	1
16	1372674016	D02	10E	Ef	1702	CG14740	FBgn0037988	metabolism	NA	10.3495294839807	39	1
18	1372674026	A01	5H	Sm	1702	CG14740	FBgn0037988	metabolism	NA	10.5772316199778	37	1
18	1372674026	A02	5H	Ef	1702	CG14740	FBgn0037988	metabolism	NA	10.5458429192335	30	1
18	1372674026	B01	8G	U	1702	CG14740	FBgn0037988	metabolism	NA	10.3692073826942	50	1
18	1372674026	B02	8G	Ef	1702	CG14740	FBgn0037988	metabolism	NA	10.2958069652611	35	1
18	1372674026	C01	10F	U	1702	CG14740	FBgn0037988	metabolism	NA	10.2772156776532	31	1
18	1372674026	C02	10F	Ef	1702	CG14740	FBgn0037988	metabolism	NA	9.98777937453295	51	1
18	1372674026	D01	10E	Sm	1702	CG14740	FBgn0037988	metabolism	NA	10.4754067017729	38	1
18	1372674026	D02	10E	Ef	1702	CG14740	FBgn0037988	metabolism	NA	10.5763419040163	34	1
17	1372674034	A01	10H	Sm	1702	CG14740	FBgn0037988	metabolism	NA	10.3950354349303	38	1
17	1372674034	A02	10H	U	1702	CG14740	FBgn0037988	metabolism	NA	10.3076827303616	29	1
17	1372674034	B01	7B	Sm	1702	CG14740	FBgn0037988	metabolism	NA	10.6144327357124	31	1
17	1372674034	B02	7B	Ef	1702	CG14740	FBgn0037988	metabolism	NA	10.8406738000031	27	1
17	1372674034	C01	4F	Ef	1702	CG14740	FBgn0037988	metabolism	NA	10.500367521637	32	1
17	1372674034	C02	5E	Sm	1702	CG14740	FBgn0037988	metabolism	NA	10.7648174758536	38	1
17	1372674034	D01	8G	Ef	1702	CG14740	FBgn0037988	metabolism	NA	10.3075621097496	40	1
19	1372674051	D02	3C	Ef	1702	CG14740	FBgn0037988	metabolism	NA	10.3864514304772	35	1
19	1372674053	A01	1C	U	1702	CG14740	FBgn0037988	metabolism	NA	10.6311067156995	39	1
19	1372674053	A02	1C	Ef	1702	CG14740	FBgn0037988	metabolism	NA	10.9483622997038	33	1
19	1372674053	B01	2D	Sm	1702	CG14740	FBgn0037988	metabolism	NA	10.6709514779415	31	1
19	1372674053	B02	2A	Sm	1702	CG14740	FBgn0037988	metabolism	NA	10.6125718562510	26	1
19	1372674053	C01	5H	U	1702	CG14740	FBgn0037988	metabolism	NA	10.7014637475622	36	1
19	1372674053	C02	5E	Ef	1702	CG14740	FBgn0037988	metabolism	NA	10.6367248234715	24	1
19	1372674053	D01	10F	Sm	1702	CG14740	FBgn0037988	metabolism	NA	10.0017250860134	36	1
18	1372674071	A01	7B	U	1702	CG14740	FBgn0037988	metabolism	NA	10.7426688351699	34	1
18	1372674071	A02	4B	Sm	1702	CG14740	FBgn0037988	metabolism	NA	10.5257773519819	40	1
18	1372674071	B01	1D	Ef	1702	CG14740	FBgn0037988	metabolism	NA	10.3946307124479	29	1
18	1372674071	B02	2D	Sm	1702	CG14740	FBgn0037988	metabolism	NA	10.4886557736579	39	1
18	1372674071	C01	11A	Ef	1702	CG14740	FBgn0037988	metabolism	NA	10.5198862674124	40	1
18	1372674071	C02	3H	Sm	1702	CG14740	FBgn0037988	metabolism	NA	10.4572450414619	39	1
18	1372674071	D01	11A	U	1702	CG14740	FBgn0037988	metabolism	NA	10.5797366030766	27	1
18	1372674071	D02	1D	Sm	1702	CG14740	FBgn0037988	metabolism	NA	10.4431954131341	37	1
18	1372674074	A01	1C	U	1702	CG14740	FBgn0037988	metabolism	NA	10.9107094869012	31	1
18	1372674074	A02	1C	Sm	1702	CG14740	FBgn0037988	metabolism	NA	10.6077503091425	41	1
18	1372674074	B01	2A	U	1702	CG14740	FBgn0037988	metabolism	NA	10.7748782794227	32	1
18	1372674074	B02	2A	Ef	1702	CG14740	FBgn0037988	metabolism	NA	10.5729271121119	42	1
18	1372674074	C01	3H	U	1702	CG14740	FBgn0037988	metabolism	NA	10.6470752281013	39	1
18	1372674074	C02	3H	Ef	1702	CG14740	FBgn0037988	metabolism	NA	10.8501147768402	29	1
18	1372674074	D01	11A	Sm	1702	CG14740	FBgn0037988	metabolism	NA	10.5287573520942	38	0.99999937
18	1372674074	D02	1D	U	1702	CG14740	FBgn0037988	metabolism	NA	10.9794956139595	34	1
18	1372674077	A01	2A	U	1702	CG14740	FBgn0037988	metabolism	NA	10.6775187842715	46	1
18	1372674077	A02	10H	Ef	1702	CG14740	FBgn0037988	metabolism	NA	10.4857956274214	33	1
18	1372674077	B01	1D	U	1702	CG14740	FBgn0037988	metabolism	NA	10.8515759735262	29	1
18	1372674077	B02	11A	U	1702	CG14740	FBgn0037988	metabolism	NA	10.9662490915647	29	1
18	1372674077	C01	7B	U	1702	CG14740	FBgn0037988	metabolism	NA	11.1149364153339	36	1
18	1372674077	C02	10F	Sm	1702	CG14740	FBgn0037988	metabolism	NA	10.0486081070180	38	1
18	1372674077	D01	3H	Ef	1702	CG14740	FBgn0037988	metabolism	NA	10.6548459213759	31	1
18	1372674077	D02	11B	Sm	1702	CG14740	FBgn0037988	metabolism	NA	10.5112526616444	44	1
15	1375963001	A01	10H	U	1702	CG14740	FBgn0037988	metabolism	NA	10.7387084083607	27	1
15	1375963001	A02	10E	U	1702	CG14740	FBgn0037988	metabolism	NA	10.3276809370305	38	1
15	1375963001	B01	1D	Sm	1702	CG14740	FBgn0037988	metabolism	NA	11.1405101559835	40	1
15	1375963001	B02	2D	U	1702	CG14740	FBgn0037988	metabolism	NA	10.5329874558532	37	1
15	1375963001	C01	8G	U	1702	CG14740	FBgn0037988	metabolism	NA	10.5458037847824	24	1
15	1375963001	C02	4F	Ef	1702	CG14740	FBgn0037988	metabolism	NA	10.6714950653948	29	1
15	1375963001	D01	10C	U	1702	CG14740	FBgn0037988	metabolism	NA	10.5024360760889	28	1
15	1375963001	D02	4F	U	1702	CG14740	FBgn0037988	metabolism	NA	10.9825459347541	35	1
15	1375963002	A01	4F	Sm	1702	CG14740	FBgn0037988	metabolism	NA	10.3757310700702	32	1
15	1375963002	A02	5H	U	1702	CG14740	FBgn0037988	metabolism	NA	11.1299791091528	43	1
15	1375963002	B01	10E	U	1702	CG14740	FBgn0037988	metabolism	NA	11.0726737408906	31	1
15	1375963002	C01	10F	U	1702	CG14740	FBgn0037988	metabolism	NA	10.1764349706979	34	1
15	1375963002	C02	4F	U	1702	CG14740	FBgn0037988	metabolism	NA	10.6110092280620	33	1
15	1375963002	D01	1D	U	1702	CG14740	FBgn0037988	metabolism	NA	10.7678593403906	32	1
15	1375963002	D02	2A	U	1702	CG14740	FBgn0037988	metabolism	NA	10.4419745436702	33	1
15	1375963004	A01	1C	Ef	1702	CG14740	FBgn0037988	metabolism	NA	10.4705068503163	24	1
15	1375963004	A02	5H	Ef	1702	CG14740	FBgn0037988	metabolism	NA	10.6822199771760	21	1
15	1375963004	B01	5H	U	1702	CG14740	FBgn0037988	metabolism	NA	11.1767446767836	33	1
15	1375963004	B02	10F	Ef	1702	CG14740	FBgn0037988	metabolism	NA	10.2108268197138	38	1
15	1375963004	C01	2A	Ef	1702	CG14740	FBgn0037988	metabolism	NA	10.6435346575011	35	1
15	1375963004	C02	1C	Sm	1702	CG14740	FBgn0037988	metabolism	NA	10.9364291458245	38	1
15	1375963004	D01	3H	U	1702	CG14740	FBgn0037988	metabolism	NA	10.9946722658203	39	1
15	1375963004	D02	1D	Ef	1702	CG14740	FBgn0037988	metabolism	NA	10.8622538600745	26	1
13	1375963005	A01	10H	Sm	1702	CG14740	FBgn0037988	metabolism	NA	10.6445523381377	33	1
13	1375963005	A02	2D	Sm	1702	CG14740	FBgn0037988	metabolism	NA	10.6087628128275	27	1
13	1375963005	B01	8G	Sm	1702	CG14740	FBgn0037988	metabolism	NA	10.0184370442924	26	1
13	1375963005	B02	10C	Sm	1702	CG14740	FBgn0037988	metabolism	NA	10.2746598893823	47	1
13	1375963005	C01	2D	U	1702	CG14740	FBgn0037988	metabolism	NA	10.1685516876152	35	1
13	1375963005	C02	7B	U	1702	CG14740	FBgn0037988	metabolism	NA	10.2124193008527	43	1
13	1375963005	D01	11A	U	1702	CG14740	FBgn0037988	metabolism	NA	10.7491485510430	32	1
13	1375963005	D02	10C	U	1702	CG14740	FBgn0037988	metabolism	NA	10.4313820224918	35	1
13	1375963006	A01	2D	U	1702	CG14740	FBgn0037988	metabolism	NA	10.6286885063708	24	1
13	1375963006	A02	10C	Sm	1702	CG14740	FBgn0037988	metabolism	NA	10.7615488025476	32	1
13	1375963006	B01	10H	U	1702	CG14740	FBgn0037988	metabolism	NA	10.5075134203087	35	1
13	1375963006	C01	10H	Sm	1702	CG14740	FBgn0037988	metabolism	NA	10.5770339453097	46	1
13	1375963006	C02	8G	Sm	1702	CG14740	FBgn0037988	metabolism	NA	10.3638645518331	27	1
13	1375963006	D01	11A	Sm	1702	CG14740	FBgn0037988	metabolism	NA	10.4906057642726	29	1
13	1375963006	D02	7B	Sm	1702	CG14740	FBgn0037988	metabolism	NA	10.8639936217146	39	1
13	1375963008	A01	7B	Ef	1702	CG14740	FBgn0037988	metabolism	NA	10.9843253926518	24	1
13	1375963008	A02	4F	Ef	1702	CG14740	FBgn0037988	metabolism	NA	10.4686223706378	34	1
13	1375963008	B01	10H	Ef	1702	CG14740	FBgn0037988	metabolism	NA	10.4785671743516	19	1
13	1375963008	B02	11A	Ef	1702	CG14740	FBgn0037988	metabolism	NA	10.3953533045967	33	1
13	1375963008	C01	2D	Ef	1702	CG14740	FBgn0037988	metabolism	NA	10.3770156423681	37	1
13	1375963008	C02	8G	Ef	1702	CG14740	FBgn0037988	metabolism	NA	10.5040870534935	32	1
13	1375963008	D01	10E	Ef	1702	CG14740	FBgn0037988	metabolism	NA	10.8222420238578	42	1
13	1375963008	D02	10C	Ef	1702	CG14740	FBgn0037988	metabolism	NA	10.7323772804393	46	1
16	1375963009	A01	2A	Ef	1702	CG14740	FBgn0037988	metabolism	NA	10.2681648036885	35	1
16	1375963009	A02	10F	Sm	1702	CG14740	FBgn0037988	metabolism	NA	10.0157082888691	33	1
16	1375963009	B01	4F	Sm	1702	CG14740	FBgn0037988	metabolism	NA	10.4029472730355	40	1
16	1375963009	B02	3H	Ef	1702	CG14740	FBgn0037988	metabolism	NA	10.2848847428185	33	1
16	1375963009	C01	1C	Sm	1702	CG14740	FBgn0037988	metabolism	NA	10.4355715328021	28	1
16	1375963009	C02	1D	Ef	1702	CG14740	FBgn0037988	metabolism	NA	10.5711873998522	41	1
16	1375963009	D01	10F	Ef	1702	CG14740	FBgn0037988	metabolism	NA	10.1608101666697	33	1
16	1375963009	D02	10E	Sm	1702	CG14740	FBgn0037988	metabolism	NA	10.5435414800665	51	1
16	1375963010	A01	5H	Ef	1702	CG14740	FBgn0037988	metabolism	NA	10.6428525335980	41	1
16	1375963010	A02	1C	Ef	1702	CG14740	FBgn0037988	metabolism	NA	10.6872221685702	39	1
16	1375963010	B01	3H	Sm	1702	CG14740	FBgn0037988	metabolism	NA	10.4995251428028	45	1
16	1375963010	B02	3H	U	1702	CG14740	FBgn0037988	metabolism	NA	10.7004256911786	28	1
16	1375963010	C01	5H	Sm	1702	CG14740	FBgn0037988	metabolism	NA	10.7173786245503	34	1
16	1375963010	C02	1D	Sm	1702	CG14740	FBgn0037988	metabolism	NA	10.4611843893560	43	1
16	1375963010	D01	2A	Sm	1702	CG14740	FBgn0037988	metabolism	NA	10.4736095689063	32	1
16	1375963010	D02	10C	Ef	1702	CG14740	FBgn0037988	metabolism	NA	10.3352243269872	21	1
15	1375963011	A01	4F	U	1702	CG14740	FBgn0037988	metabolism	NA	11.0914733184824	34	1
15	1375963011	A02	5H	Sm	1702	CG14740	FBgn0037988	metabolism	NA	10.7627734456297	35	1
15	1375963011	B01	2A	Sm	1702	CG14740	FBgn0037988	metabolism	NA	10.6902371406156	40	1
15	1375963011	B02	4F	Sm	1702	CG14740	FBgn0037988	metabolism	NA	10.8040334124481	29	1
15	1375963011	C01	3H	Sm	1702	CG14740	FBgn0037988	metabolism	NA	10.6723519755975	41	1
15	1375963011	C02	10F	U	1702	CG14740	FBgn0037988	metabolism	NA	9.7930680347722	31	1
15	1375963011	D01	10E	U	1702	CG14740	FBgn0037988	metabolism	NA	10.6153686058120	36	1
13	1375963012	A01	2D	Ef	1702	CG14740	FBgn0037988	metabolism	NA	10.5099997423925	36	1
13	1375963012	B01	10C	Ef	1702	CG14740	FBgn0037988	metabolism	NA	10.6184433965877	30	1
13	1375963012	B02	7B	Ef	1702	CG14740	FBgn0037988	metabolism	NA	10.0493859124272	32	1
13	1375963012	C01	8G	U	1702	CG14740	FBgn0037988	metabolism	NA	10.6591109365553	26	1
13	1375963012	D01	10C	U	1702	CG14740	FBgn0037988	metabolism	NA	10.8599760046982	31	1
13	1375963012	D02	11A	Ef	1702	CG14740	FBgn0037988	metabolism	NA	10.7923585899716	27	1
3	1262109001	A01	2B	Sm	3697	CG12311	FBgn0025618	sex	NA	9.43734512798473	21	0.48829829
3	1262109001	A02	2B	U	3697	CG12311	FBgn0025618	sex	NA	8.49888429150531	33	0.22998774
3	1262109001	B01	2G	Sm	3697	CG12311	FBgn0025618	sex	NA	8.52818302819952	28	0.97136662
3	1262109001	B02	2G	U	3697	CG12311	FBgn0025618	sex	NA	8.54143702245618	23	0.62320968
3	1262109001	C01	3G	Sm	3697	CG12311	FBgn0025618	sex	NA	8.44802316117295	39	0.97855609
3	1262109001	C02	3G	U	3697	CG12311	FBgn0025618	sex	NA	8.33064879696051	30	0.45572114
3	1262109001	D01	4D	Sm	3697	CG12311	FBgn0025618	sex	NA	8.66399146443165	25	0.99999617
3	1262109001	D02	4D	U	3697	CG12311	FBgn0025618	sex	NA	8.40355849007927	30	0.33569906
3	1262109003	A01	4E	Sm	3697	CG12311	FBgn0025618	sex	NA	8.43307930153236	37	0.93741977
3	1262109003	A02	4E	U	3697	CG12311	FBgn0025618	sex	NA	8.33556548246483	30	0.52118815
3	1262109003	B01	5E	Sm	3697	CG12311	FBgn0025618	sex	NA	8.77078793947889	25	0.36313041
3	1262109003	B02	5E	U	3697	CG12311	FBgn0025618	sex	NA	8.82359063873413	31	0.9504039
3	1262109003	C01	8B	Sm	3697	CG12311	FBgn0025618	sex	NA	8.47241552137745	31	0.93524725
3	1262109003	C02	8B	U	3697	CG12311	FBgn0025618	sex	NA	8.54998971699211	24	0.44783228
3	1262109003	D02	12B	U	3697	CG12311	FBgn0025618	sex	NA	11.5419028878943	25	0.99540414
2	1262109004	A01	4E	Sm	3697	CG12311	FBgn0025618	sex	NA	8.5257585995394	31	0.9826668
2	1262109004	A02	4E	U	3697	CG12311	FBgn0025618	sex	NA	8.40657682606171	21	0.61498826
2	1262109004	B02	5E	U	3697	CG12311	FBgn0025618	sex	NA	8.32824717296397	25	0.27027313
2	1262109004	C01	8B	Sm	3697	CG12311	FBgn0025618	sex	NA	8.25422738435507	33	0.02164546
2	1262109004	C02	8B	U	3697	CG12311	FBgn0025618	sex	NA	8.36873366867734	33	0.66842236
2	1262109004	D01	12B	Sm	3697	CG12311	FBgn0025618	sex	NA	8.3714851826555	33	0.94041822
1	1262109006	A01	2B	Sm	3697	CG12311	FBgn0025618	sex	NA	8.5415049985487	30	0.31334304
1	1262109006	A02	2B	U	3697	CG12311	FBgn0025618	sex	NA	8.55299003213176	33	0.99836287
1	1262109006	B01	2G	Sm	3697	CG12311	FBgn0025618	sex	NA	8.48616709895149	29	0.99999025
1	1262109006	B02	2G	U	3697	CG12311	FBgn0025618	sex	NA	8.55835783775962	26	0.99978222
1	1262109006	C01	3G	Sm	3697	CG12311	FBgn0025618	sex	NA	8.49763348722539	54	0.48002893
1	1262109006	C02	3G	U	3697	CG12311	FBgn0025618	sex	NA	8.61420435038499	20	0.95457849
1	1262109006	D01	4D	Sm	3697	CG12311	FBgn0025618	sex	NA	8.5341515418451	27	0.86753439
1	1262109006	D02	4D	U	3697	CG12311	FBgn0025618	sex	NA	8.37825263531363	41	0.92222092
4	1262109007	A01	1B	Ef	3697	CG12311	FBgn0025618	sex	NA	8.52141638083593	37	0.99882584
4	1262109007	A02	2B	Ef	3697	CG12311	FBgn0025618	sex	NA	8.35848707123198	30	0.56672634
4	1262109007	B01	2C	Ef	3697	CG12311	FBgn0025618	sex	NA	8.4067797871831	30	0.93446674
4	1262109007	B02	2G	Ef	3697	CG12311	FBgn0025618	sex	NA	8.37514004126023	44	0.53356197
4	1262109007	C01	3C	Ef	3697	CG12311	FBgn0025618	sex	NA	8.41015009369746	37	0.99992302
4	1262109007	C02	3G	Ef	3697	CG12311	FBgn0025618	sex	NA	9.325669823406	29	0.93475748
4	1262109007	D01	4B	Ef	3697	CG12311	FBgn0025618	sex	NA	8.39104472894475	29	0.72791467
4	1262109007	D02	4D	Ef	3697	CG12311	FBgn0025618	sex	NA	8.32369957985891	30	0.54321311
1	1262109008	A01	4E	Sm	3697	CG12311	FBgn0025618	sex	NA	8.35533154137178	27	0.6983777
1	1262109008	A02	4E	U	3697	CG12311	FBgn0025618	sex	NA	9.1084085595844	32	0.9959086
1	1262109008	B02	5E	U	3697	CG12311	FBgn0025618	sex	NA	8.41345967437615	39	0.80991396
1	1262109008	C01	8B	Sm	3697	CG12311	FBgn0025618	sex	NA	8.4025616245924	23	0.76975251
1	1262109008	C02	8B	U	3697	CG12311	FBgn0025618	sex	NA	8.4722105812504	34	0.77994354
1	1262109008	D01	12B	Sm	3697	CG12311	FBgn0025618	sex	NA	8.42030199422543	32	0.90824211
1	1262109008	D02	12B	U	3697	CG12311	FBgn0025618	sex	NA	8.31056494314256	34	0.07804686
4	1262109009	A01	4E	Ef	3697	CG12311	FBgn0025618	sex	NA	8.7298399211454	29	0.97612737
4	1262109009	A02	4G	Ef	3697	CG12311	FBgn0025618	sex	NA	8.75581696765521	30	0.92314146
4	1262109009	B01	5D	Ef	3697	CG12311	FBgn0025618	sex	NA	8.43655131355763	26	0.84396174
4	1262109009	B02	5E	Ef	3697	CG12311	FBgn0025618	sex	NA	8.23665872900335	31	0.0124346
4	1262109009	C01	8B	Ef	3697	CG12311	FBgn0025618	sex	NA	8.54372563812342	42	0.64286465
4	1262109009	C02	11B	Ef	3697	CG12311	FBgn0025618	sex	NA	8.40391037008175	37	0.88798882
4	1262109009	D01	12A	Ef	3697	CG12311	FBgn0025618	sex	NA	8.45655821532385	32	0.81277262
4	1262109009	D02	12B	Ef	3697	CG12311	FBgn0025618	sex	NA	8.54687189084086	31	0.99841676
8	1262109013	A01	1B	Sm	3697	CG12311	FBgn0025618	sex	NA	8.33716851417834	25	0.53058642
8	1262109013	A02	1B	U	3697	CG12311	FBgn0025618	sex	NA	8.33655748309237	31	0.37017651
8	1262109013	B01	2C	Sm	3697	CG12311	FBgn0025618	sex	NA	8.41314438055294	37	0.89375858
8	1262109013	B02	2C	U	3697	CG12311	FBgn0025618	sex	NA	8.45513183290832	45	0.9270424
8	1262109013	C01	3C	Sm	3697	CG12311	FBgn0025618	sex	NA	8.5660837227769	37	0.99887058
8	1262109013	C02	3C	U	3697	CG12311	FBgn0025618	sex	NA	8.41364162404132	27	0.62437145
8	1262109013	D01	4B	Sm	3697	CG12311	FBgn0025618	sex	NA	8.31137250832602	38	0.14135076
8	1262109013	D02	4B	U	3697	CG12311	FBgn0025618	sex	NA	8.28806746522324	36	0.29742424
8	1262109014	A01	4G	Sm	3697	CG12311	FBgn0025618	sex	NA	8.34918011138944	25	0.71941781
8	1262109014	A02	4G	U	3697	CG12311	FBgn0025618	sex	NA	8.32244346088175	30	0.48059254
8	1262109014	B01	5D	Sm	3697	CG12311	FBgn0025618	sex	NA	8.32127686297066	32	0.47668421
8	1262109014	B02	5D	U	3697	CG12311	FBgn0025618	sex	NA	8.3593900373006	28	0.48212188
8	1262109014	C01	11B	Sm	3697	CG12311	FBgn0025618	sex	NA	8.32391820921774	44	0.37220486
8	1262109014	C02	11B	U	3697	CG12311	FBgn0025618	sex	NA	8.32481181311723	32	0.34313889
8	1262109014	D01	12A	Sm	3697	CG12311	FBgn0025618	sex	NA	8.31763486734666	36	0.46196599
8	1262109014	D02	12A	U	3697	CG12311	FBgn0025618	sex	NA	8.28243392215381	28	0.14793925
6	1262109015	A01	4E	Ef	3697	CG12311	FBgn0025618	sex	NA	8.33931090552838	27	0.89935351
6	1262109015	A02	4G	Ef	3697	CG12311	FBgn0025618	sex	NA	8.29675644131934	36	0.36531638
6	1262109015	B01	5D	Ef	3697	CG12311	FBgn0025618	sex	NA	8.60954793139604	41	0.93971412
6	1262109015	B02	5E	Ef	3697	CG12311	FBgn0025618	sex	NA	8.67059031973676	35	0.85117793
6	1262109015	C01	8B	Ef	3697	CG12311	FBgn0025618	sex	NA	8.32144145954751	37	0.36952375
6	1262109015	C02	11B	Ef	3697	CG12311	FBgn0025618	sex	NA	8.31726946819984	28	0.48737708
6	1262109015	D01	12A	Ef	3697	CG12311	FBgn0025618	sex	NA	8.55089061261517	33	0.94517745
6	1262109015	D02	12B	Ef	3697	CG12311	FBgn0025618	sex	NA	8.31868942140834	49	0.50686605
6	1262109016	A01	1B	Ef	3697	CG12311	FBgn0025618	sex	NA	8.5331798707073	28	0.99123615
6	1262109016	A02	2B	Ef	3697	CG12311	FBgn0025618	sex	NA	8.31089535675151	24	0.43040128
6	1262109016	B01	2C	Ef	3697	CG12311	FBgn0025618	sex	NA	8.49309581280055	32	0.78093215
6	1262109016	B02	2G	Ef	3697	CG12311	FBgn0025618	sex	NA	8.29925356857505	22	0.40956686
6	1262109016	C01	3C	Ef	3697	CG12311	FBgn0025618	sex	NA	8.34598906755034	29	0.31848012
6	1262109016	C02	3G	Ef	3697	CG12311	FBgn0025618	sex	NA	8.35100549528387	30	0.3550937
6	1262109016	D01	4B	Ef	3697	CG12311	FBgn0025618	sex	NA	9.02125589705309	30	0.65689077
6	1262109016	D02	4D	Ef	3697	CG12311	FBgn0025618	sex	NA	8.3233994831789	32	0.31654703
7	1262109018	A01	4G	Sm	3697	CG12311	FBgn0025618	sex	NA	8.48148043883317	32	0.99946476
7	1262109018	A02	4G	U	3697	CG12311	FBgn0025618	sex	NA	8.4219796913179	28	0.9955923
7	1262109018	B01	5D	Sm	3697	CG12311	FBgn0025618	sex	NA	8.40654645714295	41	0.92753306
7	1262109018	B02	5D	U	3697	CG12311	FBgn0025618	sex	NA	8.46464811582231	34	0.95065925
7	1262109018	C01	NA	Sm	3697	CG12311	FBgn0025618	sex	NA	8.54452931866263	37	0.99955263
7	1262109018	C02	11B	U	3697	CG12311	FBgn0025618	sex	NA	8.44147585033887	29	0.98627758
7	1262109018	D01	12A	Sm	3697	CG12311	FBgn0025618	sex	NA	8.43485995085442	30	0.87089806
7	1262109018	D02	12A	U	3697	CG12311	FBgn0025618	sex	NA	8.43988352191128	38	0.99360884
7	1262109019	A01	1B	Sm	3697	CG12311	FBgn0025618	sex	NA	8.49766892535396	31	0.99999958
7	1262109019	A02	1B	U	3697	CG12311	FBgn0025618	sex	NA	8.42408422524131	28	0.97401228
7	1262109019	B01	2C	Sm	3697	CG12311	FBgn0025618	sex	NA	8.39021028420636	29	0.99670624
7	1262109019	B02	2C	U	3697	CG12311	FBgn0025618	sex	NA	8.6028024464979	39	0.82511351
7	1262109019	C01	3C	Sm	3697	CG12311	FBgn0025618	sex	NA	8.43499347400189	31	0.98503712
7	1262109019	C02	3C	U	3697	CG12311	FBgn0025618	sex	NA	8.36694559132822	29	0.92494839
7	1262109019	D01	NA	Sm	3697	CG12311	FBgn0025618	sex	NA	8.49390409177014	33	0.96153215
7	1262109019	D02	4B	U	3697	CG12311	FBgn0025618	sex	NA	8.38070260880418	29	0.95629957
9	1262109020	A01	1B	Sm	3697	CG12311	FBgn0025618	sex	NA	8.5558555301596	27	0.9999792
9	1262109020	A02	1B	U	3697	CG12311	FBgn0025618	sex	NA	10.1087227203852	33	0.96235664
9	1262109020	B01	2C	Sm	3697	CG12311	FBgn0025618	sex	NA	8.3690784458699	34	0.72799731
9	1262109020	B02	2C	U	3697	CG12311	FBgn0025618	sex	NA	8.60828680920167	32	0.82208922
9	1262109020	C01	3C	Sm	3697	CG12311	FBgn0025618	sex	NA	8.60421877305923	26	0.98013562
9	1262109020	C02	3C	U	3697	CG12311	FBgn0025618	sex	NA	8.35040483186782	26	0.35585391
9	1262109020	D01	4B	Sm	3697	CG12311	FBgn0025618	sex	NA	8.4546852641502	25	0.79683861
9	1262109020	D02	4B	U	3697	CG12311	FBgn0025618	sex	NA	8.44040419246796	44	0.67576984
9	1262109021	A01	4G	Sm	3697	CG12311	FBgn0025618	sex	NA	8.30679120791428	30	0.58606825
9	1262109021	A02	4G	U	3697	CG12311	FBgn0025618	sex	NA	8.2990657945983	31	0.29393609
9	1262109021	B01	5D	Sm	3697	CG12311	FBgn0025618	sex	NA	8.49442167292136	38	0.97881456
9	1262109021	B02	5D	U	3697	CG12311	FBgn0025618	sex	NA	8.50454380364001	31	0.92822495
9	1262109021	C01	11B	Sm	3697	CG12311	FBgn0025618	sex	NA	8.6554022078812	29	0.99999939
9	1262109021	C02	11B	U	3697	CG12311	FBgn0025618	sex	NA	8.58901637096438	40	0.82076755
9	1262109021	D01	12A	Sm	3697	CG12311	FBgn0025618	sex	NA	8.57060450207147	32	0.99905095
9	1262109021	D02	12A	U	3697	CG12311	FBgn0025618	sex	NA	8.52997886025628	39	0.99999047
5	1262109022	A01	4E	Ef	3697	CG12311	FBgn0025618	sex	NA	8.54257685851636	45	0.95987034
5	1262109022	A02	4G	Ef	3697	CG12311	FBgn0025618	sex	NA	8.30865074753883	37	0.66645398
5	1262109022	B01	5D	Ef	3697	CG12311	FBgn0025618	sex	NA	8.38370607736101	30	0.93670851
5	1262109022	C01	8B	Ef	3697	CG12311	FBgn0025618	sex	NA	8.55464368994213	27	0.94898532
5	1262109022	C02	11B	Ef	3697	CG12311	FBgn0025618	sex	NA	8.50506485775493	32	0.81137214
5	1262109022	D01	12A	Ef	3697	CG12311	FBgn0025618	sex	NA	8.3158951240349	30	0.47818829
5	1262109022	D02	12B	Ef	3697	CG12311	FBgn0025618	sex	NA	8.28284013565558	34	0.11781489
2	1262109023	A01	2B	Sm	3697	CG12311	FBgn0025618	sex	NA	8.42609271949523	27	0.99796843
2	1262109023	A02	2B	U	3697	CG12311	FBgn0025618	sex	NA	8.45812178848344	40	0.99993189
2	1262109023	B01	2G	Sm	3697	CG12311	FBgn0025618	sex	NA	8.43431190992082	35	0.9987789
2	1262109023	B02	2G	U	3697	CG12311	FBgn0025618	sex	NA	8.45950669101464	23	0.99999773
2	1262109023	C01	3G	Sm	3697	CG12311	FBgn0025618	sex	NA	8.4129096073293	24	0.98487223
2	1262109023	C02	3G	U	3697	CG12311	FBgn0025618	sex	NA	8.59941631733214	33	0.97770827
2	1262109023	D01	4D	Sm	3697	CG12311	FBgn0025618	sex	NA	8.35877297421752	22	0.83937934
2	1262109023	D02	4D	U	3697	CG12311	FBgn0025618	sex	NA	8.42379508927593	27	0.99988797
5	1325211002	A01	1B	Ef	3697	CG12311	FBgn0025618	sex	NA	8.40391129667096	21	0.53133465
5	1325211002	A02	2B	Ef	3697	CG12311	FBgn0025618	sex	NA	9.82039820742726	22	0.74377387
5	1325211002	B01	2C	Ef	3697	CG12311	FBgn0025618	sex	NA	8.45675223835565	41	0.82498854
5	1325211002	B02	2G	Ef	3697	CG12311	FBgn0025618	sex	NA	8.2646175167973	32	0.08658902
5	1325211002	C02	3G	Ef	3697	CG12311	FBgn0025618	sex	NA	8.38728735976125	33	0.78993283
5	1325211002	D01	4B	Ef	3697	CG12311	FBgn0025618	sex	NA	8.54978017282632	24	0.58310597
5	1325211002	D02	4D	Ef	3697	CG12311	FBgn0025618	sex	NA	8.48597586999154	36	0.99417378
12	1372674015	A01	12B	Sm	3697	CG12311	FBgn0025618	sex	NA	9.02051252399427	36	0.460751
12	1372674015	B01	12B	U	3697	CG12311	FBgn0025618	sex	NA	9.499451182981	32	0.72879646
12	1372674015	C01	5E	Sm	3697	CG12311	FBgn0025618	sex	NA	8.31904392733063	25	0.75760964
16	1372674016	A01	11A	Sm	3697	CG12311	FBgn0025618	sex	NA	8.5620337058183	24	0.99995239
16	1372674016	A02	2D	Ef	3697	CG12311	FBgn0025618	sex	NA	8.7359121354301	34	0.99999982
16	1372674016	B01	10C	Sm	3697	CG12311	FBgn0025618	sex	NA	8.48092939610095	45	0.9999797
16	1372674016	B02	8G	Sm	3697	CG12311	FBgn0025618	sex	NA	8.48023712922393	29	0.99955436
16	1372674016	C01	10E	Sm	3697	CG12311	FBgn0025618	sex	NA	8.49999613032843	25	0.999995
16	1372674016	C02	10H	Ef	3697	CG12311	FBgn0025618	sex	NA	8.42040902135258	21	0.96720734
16	1372674016	D02	10E	Ef	3697	CG12311	FBgn0025618	sex	NA	8.59655814386551	32	0.99872581
18	1372674026	A01	5H	Sm	3697	CG12311	FBgn0025618	sex	NA	8.39175572613829	32	0.96531244
18	1372674026	A02	5H	Ef	3697	CG12311	FBgn0025618	sex	NA	8.4199433897674	28	0.90057832
18	1372674026	B01	8G	U	3697	CG12311	FBgn0025618	sex	NA	8.40449007834724	36	0.85960323
18	1372674026	B02	8G	Ef	3697	CG12311	FBgn0025618	sex	NA	8.40183429675826	42	0.9277722
18	1372674026	C01	10F	U	3697	CG12311	FBgn0025618	sex	NA	8.34160328032494	26	0.85368725
18	1372674026	C02	10F	Ef	3697	CG12311	FBgn0025618	sex	NA	8.40404525585474	36	0.80298548
18	1372674026	D01	10E	Sm	3697	CG12311	FBgn0025618	sex	NA	8.38802099460397	41	0.97267383
18	1372674026	D02	10E	Ef	3697	CG12311	FBgn0025618	sex	NA	8.55077393826556	30	0.99641981
17	1372674034	A01	10H	Sm	3697	CG12311	FBgn0025618	sex	NA	8.52353856745556	23	0.99904971
17	1372674034	A02	10H	U	3697	CG12311	FBgn0025618	sex	NA	8.57046793539523	32	0.51134257
17	1372674034	B01	7B	Sm	3697	CG12311	FBgn0025618	sex	NA	8.5478151128829	24	0.99999302
17	1372674034	B02	7B	Ef	3697	CG12311	FBgn0025618	sex	NA	8.53460770290329	32	0.99821044
17	1372674034	C01	4F	Ef	3697	CG12311	FBgn0025618	sex	NA	8.41947836756295	37	0.63489751
17	1372674034	C02	5E	Sm	3697	CG12311	FBgn0025618	sex	NA	8.40090607736511	24	0.47401537
17	1372674034	D01	8G	Ef	3697	CG12311	FBgn0025618	sex	NA	8.94774534087136	26	0.98908628
19	1372674051	D02	3C	Ef	3697	CG12311	FBgn0025618	sex	NA	8.47990192842027	36	0.65216495
19	1372674053	A01	1C	U	3697	CG12311	FBgn0025618	sex	NA	8.50105163317875	38	0.99999992
19	1372674053	A02	1C	Ef	3697	CG12311	FBgn0025618	sex	NA	8.56574894163488	38	0.99999926
19	1372674053	B01	2D	Sm	3697	CG12311	FBgn0025618	sex	NA	8.91205632162051	32	0.69522541
19	1372674053	B02	2A	Sm	3697	CG12311	FBgn0025618	sex	NA	8.34664620627568	29	0.80323581
19	1372674053	C01	5H	U	3697	CG12311	FBgn0025618	sex	NA	8.56037829249923	34	0.9998621
19	1372674053	C02	5E	Ef	3697	CG12311	FBgn0025618	sex	NA	8.28795536539361	29	0.28783501
19	1372674053	D01	10F	Sm	3697	CG12311	FBgn0025618	sex	NA	8.34751730051735	28	0.89386819
18	1372674071	A01	7B	U	3697	CG12311	FBgn0025618	sex	NA	8.49332302897053	27	0.99991133
18	1372674071	A02	4B	Sm	3697	CG12311	FBgn0025618	sex	NA	8.4290126113163	29	0.99991375
18	1372674071	B01	1D	Ef	3697	CG12311	FBgn0025618	sex	NA	8.52593380455397	20	0.99870267
18	1372674071	B02	2D	Sm	3697	CG12311	FBgn0025618	sex	NA	8.49009964383395	28	0.99999984
18	1372674071	C01	11A	Ef	3697	CG12311	FBgn0025618	sex	NA	8.49861455026677	31	0.99995361
18	1372674071	C02	3H	Sm	3697	CG12311	FBgn0025618	sex	NA	8.44187828853671	31	0.99999252
18	1372674071	D01	11A	U	3697	CG12311	FBgn0025618	sex	NA	8.51445965871218	33	0.9906108
18	1372674071	D02	1D	Sm	3697	CG12311	FBgn0025618	sex	NA	8.41161769791835	31	0.92347897
18	1372674074	A01	1C	U	3697	CG12311	FBgn0025618	sex	NA	8.48362062821349	31	0.97770983
18	1372674074	A02	1C	Sm	3697	CG12311	FBgn0025618	sex	NA	8.53466080714806	35	0.99752641
18	1372674074	B01	2A	U	3697	CG12311	FBgn0025618	sex	NA	8.4649365324813	39	0.9846089
18	1372674074	B02	2A	Ef	3697	CG12311	FBgn0025618	sex	NA	8.42813957081891	32	0.88540749
18	1372674074	C01	3H	U	3697	CG12311	FBgn0025618	sex	NA	8.498778224729	28	0.99809305
18	1372674074	C02	3H	Ef	3697	CG12311	FBgn0025618	sex	NA	8.36080070781673	34	0.81661987
18	1372674074	D01	11A	Sm	3697	CG12311	FBgn0025618	sex	NA	8.5225832889487	32	0.58123946
18	1372674074	D02	1D	U	3697	CG12311	FBgn0025618	sex	NA	8.43907707809403	29	0.920023
18	1372674077	A01	2A	U	3697	CG12311	FBgn0025618	sex	NA	8.49063654372873	31	0.9999993
18	1372674077	A02	10H	Ef	3697	CG12311	FBgn0025618	sex	NA	8.4517837352266	25	0.98605423
18	1372674077	B01	1D	U	3697	CG12311	FBgn0025618	sex	NA	8.33124965049227	24	0.83977638
18	1372674077	B02	11A	U	3697	CG12311	FBgn0025618	sex	NA	8.35347419509702	29	0.89115106
18	1372674077	C01	7B	U	3697	CG12311	FBgn0025618	sex	NA	8.51820483211385	25	0.98163887
18	1372674077	C02	10F	Sm	3697	CG12311	FBgn0025618	sex	NA	8.36811656894586	30	0.83811001
18	1372674077	D01	3H	Ef	3697	CG12311	FBgn0025618	sex	NA	8.35128086839688	25	0.91013644
18	1372674077	D02	11B	Sm	3697	CG12311	FBgn0025618	sex	NA	8.47070005243558	32	0.99613987
15	1375963001	A01	10H	U	3697	CG12311	FBgn0025618	sex	NA	8.55186341661175	32	0.92531171
15	1375963001	A02	10E	U	3697	CG12311	FBgn0025618	sex	NA	8.60929026069751	25	1
15	1375963001	B01	1D	Sm	3697	CG12311	FBgn0025618	sex	NA	8.59794127329864	37	1
15	1375963001	B02	2D	U	3697	CG12311	FBgn0025618	sex	NA	9.13269884156563	29	0.99998286
15	1375963001	C01	8G	U	3697	CG12311	FBgn0025618	sex	NA	8.71755096960027	30	1
15	1375963001	C02	4F	Ef	3697	CG12311	FBgn0025618	sex	NA	8.63015587198763	29	1
15	1375963001	D01	10C	U	3697	CG12311	FBgn0025618	sex	NA	9.01249033209479	31	0.84084244
15	1375963001	D02	4F	U	3697	CG12311	FBgn0025618	sex	NA	8.63039042890805	35	0.99999995
15	1375963002	A01	4F	Sm	3697	CG12311	FBgn0025618	sex	NA	8.69303401787157	32	0.97628563
15	1375963002	A02	5H	U	3697	CG12311	FBgn0025618	sex	NA	8.53230925359121	28	0.99850608
15	1375963002	B01	10E	U	3697	CG12311	FBgn0025618	sex	NA	8.59925885253108	37	1
15	1375963002	C01	10F	U	3697	CG12311	FBgn0025618	sex	NA	8.52228508316369	33	0.99999999
15	1375963002	C02	4F	U	3697	CG12311	FBgn0025618	sex	NA	8.58515233712768	36	0.99998942
15	1375963002	D01	1D	U	3697	CG12311	FBgn0025618	sex	NA	8.43017262563962	27	0.98262526
15	1375963002	D02	2A	U	3697	CG12311	FBgn0025618	sex	NA	8.54249539942451	28	0.99992326
15	1375963004	A01	1C	Ef	3697	CG12311	FBgn0025618	sex	NA	8.5569394953689	41	0.99999998
15	1375963004	A02	5H	Ef	3697	CG12311	FBgn0025618	sex	NA	8.44848214534415	41	0.98401599
15	1375963004	B01	5H	U	3697	CG12311	FBgn0025618	sex	NA	8.5789644983378	33	0.89069282
15	1375963004	B02	10F	Ef	3697	CG12311	FBgn0025618	sex	NA	8.61803002193286	25	1
15	1375963004	C01	2A	Ef	3697	CG12311	FBgn0025618	sex	NA	8.43454774237384	32	0.96604634
15	1375963004	C02	1C	Sm	3697	CG12311	FBgn0025618	sex	NA	8.61461149308077	30	0.99999999
15	1375963004	D01	3H	U	3697	CG12311	FBgn0025618	sex	NA	8.52823780592095	30	0.94407842
15	1375963004	D02	1D	Ef	3697	CG12311	FBgn0025618	sex	NA	8.6669299009381	35	0.9999999
13	1375963005	A01	10H	Sm	3697	CG12311	FBgn0025618	sex	NA	9.43653453827064	26	0.99938061
13	1375963005	A02	2D	Sm	3697	CG12311	FBgn0025618	sex	NA	8.6877024202082	31	0.83807202
13	1375963005	B01	8G	Sm	3697	CG12311	FBgn0025618	sex	NA	8.95321350816338	27	0.99988753
13	1375963005	B02	10C	Sm	3697	CG12311	FBgn0025618	sex	NA	8.87958849292748	38	0.99998197
13	1375963005	C01	2D	U	3697	CG12311	FBgn0025618	sex	NA	8.971683958516	32	0.96684598
13	1375963005	C02	7B	U	3697	CG12311	FBgn0025618	sex	NA	9.01475182869292	38	1
13	1375963005	D01	11A	U	3697	CG12311	FBgn0025618	sex	NA	8.58164462915842	26	1
13	1375963005	D02	10C	U	3697	CG12311	FBgn0025618	sex	NA	8.84131966971342	36	1
13	1375963006	A01	2D	U	3697	CG12311	FBgn0025618	sex	NA	8.71724148652656	28	1
13	1375963006	A02	10C	Sm	3697	CG12311	FBgn0025618	sex	NA	8.59572746712505	21	0.99999106
13	1375963006	B01	10H	U	3697	CG12311	FBgn0025618	sex	NA	8.55361472543761	29	0.99998901
13	1375963006	C01	10H	Sm	3697	CG12311	FBgn0025618	sex	NA	8.51299863896575	37	0.99999723
13	1375963006	C02	8G	Sm	3697	CG12311	FBgn0025618	sex	NA	8.60783715641188	29	1
13	1375963006	D01	11A	Sm	3697	CG12311	FBgn0025618	sex	NA	8.40093025166098	29	0.99992274
13	1375963006	D02	7B	Sm	3697	CG12311	FBgn0025618	sex	NA	8.53831303975864	38	0.99960761
13	1375963008	A01	7B	Ef	3697	CG12311	FBgn0025618	sex	NA	8.52914487817102	32	0.99998965
13	1375963008	A02	4F	Ef	3697	CG12311	FBgn0025618	sex	NA	8.4647320104323	32	0.9999347
13	1375963008	B01	10H	Ef	3697	CG12311	FBgn0025618	sex	NA	8.44600605402771	40	0.99999998
13	1375963008	B02	11A	Ef	3697	CG12311	FBgn0025618	sex	NA	8.46186685505669	36	0.99999512
13	1375963008	C01	2D	Ef	3697	CG12311	FBgn0025618	sex	NA	8.44869479584751	34	0.99999999
13	1375963008	C02	8G	Ef	3697	CG12311	FBgn0025618	sex	NA	8.43714077807354	26	0.99964237
13	1375963008	D01	10E	Ef	3697	CG12311	FBgn0025618	sex	NA	8.5252562111838	39	0.99531015
13	1375963008	D02	10C	Ef	3697	CG12311	FBgn0025618	sex	NA	8.50774056476306	29	1
16	1375963009	A01	2A	Ef	3697	CG12311	FBgn0025618	sex	NA	8.44453356647946	39	0.99999934
16	1375963009	A02	10F	Sm	3697	CG12311	FBgn0025618	sex	NA	8.45726083052433	36	0.99920191
16	1375963009	B01	4F	Sm	3697	CG12311	FBgn0025618	sex	NA	8.52577888722644	46	1
16	1375963009	B02	3H	Ef	3697	CG12311	FBgn0025618	sex	NA	8.39620793640343	28	0.99806086
16	1375963009	C01	1C	Sm	3697	CG12311	FBgn0025618	sex	NA	8.47634348756411	36	1
16	1375963009	C02	1D	Ef	3697	CG12311	FBgn0025618	sex	NA	8.43894130712098	39	0.99999661
16	1375963009	D01	10F	Ef	3697	CG12311	FBgn0025618	sex	NA	8.44383950199462	42	0.99994139
16	1375963009	D02	10E	Sm	3697	CG12311	FBgn0025618	sex	NA	8.46501514746359	19	0.99946567
16	1375963010	A01	5H	Ef	3697	CG12311	FBgn0025618	sex	NA	8.44718956631827	49	0.9999986
16	1375963010	A02	1C	Ef	3697	CG12311	FBgn0025618	sex	NA	8.57176169724297	37	0.99999966
16	1375963010	B01	3H	Sm	3697	CG12311	FBgn0025618	sex	NA	8.41975260384272	47	0.99996907
16	1375963010	B02	3H	U	3697	CG12311	FBgn0025618	sex	NA	8.40149104694703	26	0.99766814
16	1375963010	C01	5H	Sm	3697	CG12311	FBgn0025618	sex	NA	8.414149967612	36	0.99994971
16	1375963010	C02	1D	Sm	3697	CG12311	FBgn0025618	sex	NA	8.39776547168474	37	0.99920008
16	1375963010	D01	2A	Sm	3697	CG12311	FBgn0025618	sex	NA	8.3589622960025	25	0.99918737
16	1375963010	D02	10C	Ef	3697	CG12311	FBgn0025618	sex	NA	8.54138549670017	27	0.97633805
15	1375963011	A01	4F	U	3697	CG12311	FBgn0025618	sex	NA	8.43288390903871	24	0.27811329
15	1375963011	A02	5H	Sm	3697	CG12311	FBgn0025618	sex	NA	8.6838276688221	27	0.99999728
15	1375963011	B01	2A	Sm	3697	CG12311	FBgn0025618	sex	NA	8.51849811099628	30	0.99999961
15	1375963011	B02	4F	Sm	3697	CG12311	FBgn0025618	sex	NA	8.86028567683359	34	0.89100163
15	1375963011	C01	3H	Sm	3697	CG12311	FBgn0025618	sex	NA	8.60081634714145	39	0.99999866
15	1375963011	C02	10F	U	3697	CG12311	FBgn0025618	sex	NA	8.55798978694721	34	0.70366969
15	1375963011	D01	10E	U	3697	CG12311	FBgn0025618	sex	NA	8.7402191697447	34	0.9989359
13	1375963012	A01	2D	Ef	3697	CG12311	FBgn0025618	sex	NA	8.52824846922924	23	0.75238521
13	1375963012	B01	10C	Ef	3697	CG12311	FBgn0025618	sex	NA	8.61802166640388	32	0.94387333
13	1375963012	B02	7B	Ef	3697	CG12311	FBgn0025618	sex	NA	8.48770782421947	24	0.74489602
13	1375963012	C01	8G	U	3697	CG12311	FBgn0025618	sex	NA	9.46104215603406	26	0.99999986
13	1375963012	D01	10C	U	3697	CG12311	FBgn0025618	sex	NA	8.56736489853617	40	0.99999982
13	1375963012	D02	11A	Ef	3697	CG12311	FBgn0025618	sex	NA	8.31083549197145	40	0.19043882
3	1262109001	A01	2B	Sm	111	MstProx	FBgn0015770	immunity	no	9.4774262313640	22	0.49919253
3	1262109001	A02	2B	U	111	MstProx	FBgn0015770	immunity	no	8.3486458302518	30	0.10117353
3	1262109001	B01	2G	Sm	111	MstProx	FBgn0015770	immunity	no	8.28750352382065	24	0.39349577
3	1262109001	B02	2G	U	111	MstProx	FBgn0015770	immunity	no	8.72059427548712	28	0.81395402
3	1262109001	C01	3G	Sm	111	MstProx	FBgn0015770	immunity	no	8.24872996231404	23	0.08789313
3	1262109001	C02	3G	U	111	MstProx	FBgn0015770	immunity	no	8.30984925226931	36	0.35626346
3	1262109001	D01	4D	Sm	111	MstProx	FBgn0015770	immunity	no	8.3153657846874	26	0.41346783
3	1262109001	D02	4D	U	111	MstProx	FBgn0015770	immunity	no	8.29689740353956	25	0.0968698
3	1262109003	A01	4E	Sm	111	MstProx	FBgn0015770	immunity	no	8.49929679320332	30	0.98832616
3	1262109003	A02	4E	U	111	MstProx	FBgn0015770	immunity	no	8.34231519396411	18	0.54318744
3	1262109003	B01	5E	Sm	111	MstProx	FBgn0015770	immunity	no	8.81503504556797	22	0.37737247
3	1262109003	B02	5E	U	111	MstProx	FBgn0015770	immunity	no	8.24857664966611	24	0.0109338
3	1262109003	C01	8B	Sm	111	MstProx	FBgn0015770	immunity	no	8.30561990510133	33	0.53546011
3	1262109003	C02	8B	U	111	MstProx	FBgn0015770	immunity	no	8.31518568466788	16	0.22038048
3	1262109003	D02	12B	U	111	MstProx	FBgn0015770	immunity	no	10.7984758937049	22	0.96669943
2	1262109004	A01	4E	Sm	111	MstProx	FBgn0015770	immunity	no	8.3115069888406	36	0.49255202
2	1262109004	A02	4E	U	111	MstProx	FBgn0015770	immunity	no	8.45494962073187	19	0.74365815
2	1262109004	B02	5E	U	111	MstProx	FBgn0015770	immunity	no	8.33552326201153	26	0.29284986
2	1262109004	C01	8B	Sm	111	MstProx	FBgn0015770	immunity	no	8.30896398011783	29	0.26277168
2	1262109004	C02	8B	U	111	MstProx	FBgn0015770	immunity	no	8.30641715911032	30	0.38449937
2	1262109004	D01	12B	Sm	111	MstProx	FBgn0015770	immunity	no	8.3091910639653	27	0.64801553
1	1262109006	A01	2B	Sm	111	MstProx	FBgn0015770	immunity	no	9.02389171764317	34	0.74714212
1	1262109006	A02	2B	U	111	MstProx	FBgn0015770	immunity	no	8.30156999694385	27	0.36585365
1	1262109006	B01	2G	Sm	111	MstProx	FBgn0015770	immunity	no	8.29013177754172	27	0.53108093
1	1262109006	B02	2G	U	111	MstProx	FBgn0015770	immunity	no	8.26374048610375	22	0.24274096
1	1262109006	C01	3G	Sm	111	MstProx	FBgn0015770	immunity	no	8.33212842090876	27	0.23459973
1	1262109006	C02	3G	U	111	MstProx	FBgn0015770	immunity	no	8.34338625489744	31	0.64317918
1	1262109006	D01	4D	Sm	111	MstProx	FBgn0015770	immunity	no	8.23840568617914	23	0.04549013
1	1262109006	D02	4D	U	111	MstProx	FBgn0015770	immunity	no	8.2767974881358	26	0.36342557
4	1262109007	A01	1B	Ef	111	MstProx	FBgn0015770	immunity	no	8.45105454634935	18	0.98744225
4	1262109007	A02	2B	Ef	111	MstProx	FBgn0015770	immunity	no	8.60089923848567	32	0.9877491
4	1262109007	B01	2C	Ef	111	MstProx	FBgn0015770	immunity	no	8.26808515508148	27	0.19207165
4	1262109007	B02	2G	Ef	111	MstProx	FBgn0015770	immunity	no	8.25447723657414	36	0.08879805
4	1262109007	C01	3C	Ef	111	MstProx	FBgn0015770	immunity	no	8.3430538220475	36	0.98415396
4	1262109007	C02	3G	Ef	111	MstProx	FBgn0015770	immunity	no	8.35351433619327	29	0.35865616
4	1262109007	D01	4B	Ef	111	MstProx	FBgn0015770	immunity	no	8.32870396745226	26	0.49827518
4	1262109007	D02	4D	Ef	111	MstProx	FBgn0015770	immunity	no	8.2637409377491	26	0.23089864
1	1262109008	A01	4E	Sm	111	MstProx	FBgn0015770	immunity	no	8.38017085959014	25	0.74925202
1	1262109008	A02	4E	U	111	MstProx	FBgn0015770	immunity	no	8.27323303938377	23	0.10632911
1	1262109008	B02	5E	U	111	MstProx	FBgn0015770	immunity	no	8.2351205239718	17	0.03936528
1	1262109008	C01	8B	Sm	111	MstProx	FBgn0015770	immunity	no	8.39901017856445	25	0.75776419
1	1262109008	C02	8B	U	111	MstProx	FBgn0015770	immunity	no	8.2472390659439	27	0.17851941
1	1262109008	D01	12B	Sm	111	MstProx	FBgn0015770	immunity	no	8.24535467423199	18	0.2149573
1	1262109008	D02	12B	U	111	MstProx	FBgn0015770	immunity	no	8.4416967748451	29	0.27409233
4	1262109009	A01	4E	Ef	111	MstProx	FBgn0015770	immunity	no	8.27760298092793	39	0.29831659
4	1262109009	A02	4G	Ef	111	MstProx	FBgn0015770	immunity	no	8.42283883037658	32	0.57021016
4	1262109009	B01	5D	Ef	111	MstProx	FBgn0015770	immunity	no	8.28684106196304	18	0.27659646
4	1262109009	B02	5E	Ef	111	MstProx	FBgn0015770	immunity	no	8.44310682564646	33	0.69997308
4	1262109009	C01	8B	Ef	111	MstProx	FBgn0015770	immunity	no	8.3157682670745	30	0.13751465
4	1262109009	C02	11B	Ef	111	MstProx	FBgn0015770	immunity	no	8.27340659255407	29	0.30090701
4	1262109009	D01	12A	Ef	111	MstProx	FBgn0015770	immunity	no	8.25605611477543	31	0.04688705
4	1262109009	D02	12B	Ef	111	MstProx	FBgn0015770	immunity	no	8.30905097252255	31	0.64955356
8	1262109013	A01	1B	Sm	111	MstProx	FBgn0015770	immunity	no	8.32621546945718	16	0.49169474
8	1262109013	A02	1B	U	111	MstProx	FBgn0015770	immunity	no	8.2836190301261	30	0.16890359
8	1262109013	B01	2C	Sm	111	MstProx	FBgn0015770	immunity	no	8.28400664396333	28	0.36792932
8	1262109013	B02	2C	U	111	MstProx	FBgn0015770	immunity	no	8.360980554878	24	0.63954454
8	1262109013	C01	3C	Sm	111	MstProx	FBgn0015770	immunity	no	8.4084351058021	23	0.93045598
8	1262109013	C02	3C	U	111	MstProx	FBgn0015770	immunity	no	8.28877928621797	29	0.13687202
8	1262109013	D01	4B	Sm	111	MstProx	FBgn0015770	immunity	no	8.55566723134788	30	0.35037967
8	1262109013	D02	4B	U	111	MstProx	FBgn0015770	immunity	no	8.29410804138757	27	0.37526558
8	1262109014	A01	4G	Sm	111	MstProx	FBgn0015770	immunity	no	8.30755134895306	44	0.400316
8	1262109014	A02	4G	U	111	MstProx	FBgn0015770	immunity	no	8.28536884640766	23	0.27148067
8	1262109014	B01	5D	Sm	111	MstProx	FBgn0015770	immunity	no	8.24813506955325	29	0.0378404
8	1262109014	B02	5D	U	111	MstProx	FBgn0015770	immunity	no	8.28715695628668	15	0.24740659
8	1262109014	C01	11B	Sm	111	MstProx	FBgn0015770	immunity	no	8.46759412325392	25	0.95744717
8	1262109014	C02	11B	U	111	MstProx	FBgn0015770	immunity	no	8.22998377712923	23	0.0736539
8	1262109014	D01	12A	Sm	111	MstProx	FBgn0015770	immunity	no	8.24348101586255	34	0.06398453
8	1262109014	D02	12A	U	111	MstProx	FBgn0015770	immunity	no	8.27537248086813	24	0.12413005
6	1262109015	A01	4E	Ef	111	MstProx	FBgn0015770	immunity	no	8.31750059806099	22	0.79551978
6	1262109015	A02	4G	Ef	111	MstProx	FBgn0015770	immunity	no	8.2801050526657	31	0.27752242
6	1262109015	B01	5D	Ef	111	MstProx	FBgn0015770	immunity	no	8.2581085344697	37	0.09215307
6	1262109015	B02	5E	Ef	111	MstProx	FBgn0015770	immunity	no	8.43403030667703	26	0.62552957
6	1262109015	C01	8B	Ef	111	MstProx	FBgn0015770	immunity	no	8.28043780071847	19	0.19186633
6	1262109015	C02	11B	Ef	111	MstProx	FBgn0015770	immunity	no	8.29426892527767	27	0.37565479
6	1262109015	D01	12A	Ef	111	MstProx	FBgn0015770	immunity	no	8.54015411232033	25	0.9384286
6	1262109015	D02	12B	Ef	111	MstProx	FBgn0015770	immunity	no	8.22436593033614	20	0.0442904
6	1262109016	A01	1B	Ef	111	MstProx	FBgn0015770	immunity	no	8.25314610569645	19	0.01903721
6	1262109016	A02	2B	Ef	111	MstProx	FBgn0015770	immunity	no	8.26392339361577	31	0.17229259
6	1262109016	B01	2C	Ef	111	MstProx	FBgn0015770	immunity	no	8.24762524372435	28	0.01575188
6	1262109016	B02	2G	Ef	111	MstProx	FBgn0015770	immunity	no	8.28536139785186	25	0.33923788
6	1262109016	C01	3C	Ef	111	MstProx	FBgn0015770	immunity	no	8.42958289718062	29	0.48769184
6	1262109016	C02	3G	Ef	111	MstProx	FBgn0015770	immunity	no	8.28230422917546	13	0.07368255
6	1262109016	D01	4B	Ef	111	MstProx	FBgn0015770	immunity	no	8.33103207365403	18	0.14661625
6	1262109016	D02	4D	Ef	111	MstProx	FBgn0015770	immunity	no	8.3237235020795	25	0.31726415
7	1262109018	A01	4G	Sm	111	MstProx	FBgn0015770	immunity	no	8.24289328937084	22	0.03531469
7	1262109018	A02	4G	U	111	MstProx	FBgn0015770	immunity	no	8.28557069963898	28	0.56686581
7	1262109018	B01	5D	Sm	111	MstProx	FBgn0015770	immunity	no	8.29772990602501	18	0.48898109
7	1262109018	B02	5D	U	111	MstProx	FBgn0015770	immunity	no	8.34463670730528	15	0.67427502
7	1262109018	C01	NA	Sm	111	MstProx	FBgn0015770	immunity	no	8.28841843264443	25	0.36122201
7	1262109018	C02	11B	U	111	MstProx	FBgn0015770	immunity	no	8.26040792385622	22	0.27764369
7	1262109018	D01	12A	Sm	111	MstProx	FBgn0015770	immunity	no	8.40939815144937	23	0.81813526
7	1262109018	D02	12A	U	111	MstProx	FBgn0015770	immunity	no	8.28583990115948	25	0.252712
7	1262109019	A01	1B	Sm	111	MstProx	FBgn0015770	immunity	no	8.27526573803514	22	0.33790482
7	1262109019	A02	1B	U	111	MstProx	FBgn0015770	immunity	no	8.27406299541166	31	0.27945817
7	1262109019	B01	2C	Sm	111	MstProx	FBgn0015770	immunity	no	8.25727683331822	22	0.20995863
7	1262109019	B02	2C	U	111	MstProx	FBgn0015770	immunity	no	8.38737449784038	20	0.52542145
7	1262109019	C01	3C	Sm	111	MstProx	FBgn0015770	immunity	no	8.37664323914316	32	0.91854199
7	1262109019	C02	3C	U	111	MstProx	FBgn0015770	immunity	no	8.23399847806007	25	0.06080057
7	1262109019	D01	NA	Sm	111	MstProx	FBgn0015770	immunity	no	8.3222396111996	26	0.51510941
7	1262109019	D02	4B	U	111	MstProx	FBgn0015770	immunity	no	8.25679404549192	20	0.09274239
9	1262109020	A01	1B	Sm	111	MstProx	FBgn0015770	immunity	no	8.38973465426376	20	0.82738561
9	1262109020	A02	1B	U	111	MstProx	FBgn0015770	immunity	no	9.51125091079357	29	0.87373645
9	1262109020	B01	2C	Sm	111	MstProx	FBgn0015770	immunity	no	8.3415337212042	30	0.63517583
9	1262109020	B02	2C	U	111	MstProx	FBgn0015770	immunity	no	8.4647295662384	30	0.60380952
9	1262109020	C01	3C	Sm	111	MstProx	FBgn0015770	immunity	no	8.30968674570166	28	0.49618245
9	1262109020	C02	3C	U	111	MstProx	FBgn0015770	immunity	no	8.59349690652115	39	0.67960657
9	1262109020	D01	4B	Sm	111	MstProx	FBgn0015770	immunity	no	8.34737802059176	33	0.5128014
9	1262109020	D02	4B	U	111	MstProx	FBgn0015770	immunity	no	8.23218257536703	23	0.02673512
9	1262109021	A01	4G	Sm	111	MstProx	FBgn0015770	immunity	no	8.26499951083482	13	0.34161014
9	1262109021	A02	4G	U	111	MstProx	FBgn0015770	immunity	no	8.34540845681631	26	0.41796812
9	1262109021	B01	5D	Sm	111	MstProx	FBgn0015770	immunity	no	8.24727363843928	26	0.20193667
9	1262109021	B02	5D	U	111	MstProx	FBgn0015770	immunity	no	8.49665879196772	21	0.91794997
9	1262109021	C01	11B	Sm	111	MstProx	FBgn0015770	immunity	no	8.28271254776238	36	0.34078247
9	1262109021	C02	11B	U	111	MstProx	FBgn0015770	immunity	no	8.31687737428815	28	0.29153637
9	1262109021	D01	12A	Sm	111	MstProx	FBgn0015770	immunity	no	8.39731551084198	25	0.78677182
9	1262109021	D02	12A	U	111	MstProx	FBgn0015770	immunity	no	8.2559325664174	25	0.11429624
5	1262109022	A01	4E	Ef	111	MstProx	FBgn0015770	immunity	no	8.27439220643592	27	0.16209374
5	1262109022	A02	4G	Ef	111	MstProx	FBgn0015770	immunity	no	8.23951719129025	28	0.12363945
5	1262109022	B01	5D	Ef	111	MstProx	FBgn0015770	immunity	no	8.30233665564307	31	0.64636877
5	1262109022	C01	8B	Ef	111	MstProx	FBgn0015770	immunity	no	8.3395866596616	29	0.66883192
5	1262109022	C02	11B	Ef	111	MstProx	FBgn0015770	immunity	no	8.29350825632373	24	0.20932607
5	1262109022	D01	12A	Ef	111	MstProx	FBgn0015770	immunity	no	8.27525675666897	22	0.17681416
5	1262109022	D02	12B	Ef	111	MstProx	FBgn0015770	immunity	no	8.23781340031683	28	0.02798164
2	1262109023	A01	2B	Sm	111	MstProx	FBgn0015770	immunity	no	8.31272468483504	35	0.68705281
2	1262109023	A02	2B	U	111	MstProx	FBgn0015770	immunity	no	8.31282757974611	29	0.71286831
2	1262109023	B01	2G	Sm	111	MstProx	FBgn0015770	immunity	no	8.284272386797	21	0.37277025
2	1262109023	B02	2G	U	111	MstProx	FBgn0015770	immunity	no	8.29016132654316	30	0.33154008
2	1262109023	C01	3G	Sm	111	MstProx	FBgn0015770	immunity	no	8.26896483369613	26	0.26024701
2	1262109023	C02	3G	U	111	MstProx	FBgn0015770	immunity	no	8.2641104604758	28	0.2075358
2	1262109023	D01	4D	Sm	111	MstProx	FBgn0015770	immunity	no	8.27476087719151	27	0.27193391
2	1262109023	D02	4D	U	111	MstProx	FBgn0015770	immunity	no	8.3149858992458	29	0.89003735
5	1325211002	A01	1B	Ef	111	MstProx	FBgn0015770	immunity	no	8.45231520992645	26	0.61441113
5	1325211002	A02	2B	Ef	111	MstProx	FBgn0015770	immunity	no	12.1310900986556	25	0.98470534
5	1325211002	B01	2C	Ef	111	MstProx	FBgn0015770	immunity	no	8.3724547431402	29	0.66837309
5	1325211002	B02	2G	Ef	111	MstProx	FBgn0015770	immunity	no	8.24775528946793	31	0.04429009
5	1325211002	C02	3G	Ef	111	MstProx	FBgn0015770	immunity	no	8.25878242334183	24	0.06411652
5	1325211002	D01	4B	Ef	111	MstProx	FBgn0015770	immunity	no	9.15997106820164	24	0.97713888
5	1325211002	D02	4D	Ef	111	MstProx	FBgn0015770	immunity	no	8.30974829830607	24	0.602663
12	1372674015	A01	12B	Sm	111	MstProx	FBgn0015770	immunity	no	8.62713272794546	29	0.31967681
12	1372674015	B01	12B	U	111	MstProx	FBgn0015770	immunity	no	8.32591673503014	31	0.13455798
12	1372674015	C01	5E	Sm	111	MstProx	FBgn0015770	immunity	no	8.30871088882293	21	0.70944354
16	1372674016	A01	11A	Sm	111	MstProx	FBgn0015770	immunity	no	8.34003928982324	27	0.62963036
16	1372674016	A02	2D	Ef	111	MstProx	FBgn0015770	immunity	no	8.2634431065568	23	0.2452657
16	1372674016	B01	10C	Sm	111	MstProx	FBgn0015770	immunity	no	8.24243226785158	27	0.16833306
16	1372674016	B02	8G	Sm	111	MstProx	FBgn0015770	immunity	no	8.27765605083542	21	0.4162573
16	1372674016	C01	10E	Sm	111	MstProx	FBgn0015770	immunity	no	8.30681552749896	17	0.61008003
16	1372674016	C02	10H	Ef	111	MstProx	FBgn0015770	immunity	no	8.3041953701366	23	0.51069848
16	1372674016	D02	10E	Ef	111	MstProx	FBgn0015770	immunity	no	8.23746134354786	22	0.11984096
18	1372674026	A01	5H	Sm	111	MstProx	FBgn0015770	immunity	no	8.29062099620935	22	0.35681525
18	1372674026	A02	5H	Ef	111	MstProx	FBgn0015770	immunity	no	8.27045926044825	37	0.26549491
18	1372674026	B01	8G	U	111	MstProx	FBgn0015770	immunity	no	8.25989508638422	23	0.19090786
18	1372674026	B02	8G	Ef	111	MstProx	FBgn0015770	immunity	no	8.34275154042196	21	0.69804346
18	1372674026	C01	10F	U	111	MstProx	FBgn0015770	immunity	no	8.2719080040228	27	0.1545587
18	1372674026	C02	10F	Ef	111	MstProx	FBgn0015770	immunity	no	8.31227438658565	37	0.40760231
18	1372674026	D01	10E	Sm	111	MstProx	FBgn0015770	immunity	no	8.26897091092098	29	0.42509718
18	1372674026	D02	10E	Ef	111	MstProx	FBgn0015770	immunity	no	8.3156028941275	27	0.66865921
17	1372674034	A01	10H	Sm	111	MstProx	FBgn0015770	immunity	no	8.34773937018738	19	0.70887108
17	1372674034	A02	10H	U	111	MstProx	FBgn0015770	immunity	no	8.23003045117579	22	0.00261206
17	1372674034	B01	7B	Sm	111	MstProx	FBgn0015770	immunity	no	8.30393480532252	16	0.67394233
17	1372674034	B02	7B	Ef	111	MstProx	FBgn0015770	immunity	no	8.2339273525015	12	0.05201942
17	1372674034	C01	4F	Ef	111	MstProx	FBgn0015770	immunity	no	8.33168632510675	18	0.41620434
17	1372674034	C02	5E	Sm	111	MstProx	FBgn0015770	immunity	no	8.30398507616361	26	0.23158203
17	1372674034	D01	8G	Ef	111	MstProx	FBgn0015770	immunity	no	8.55854652055027	20	0.74351243
19	1372674051	D02	3C	Ef	111	MstProx	FBgn0015770	immunity	no	8.30201138649642	27	0.23210125
19	1372674053	A01	1C	U	111	MstProx	FBgn0015770	immunity	no	8.34520242196291	27	0.89340281
19	1372674053	A02	1C	Ef	111	MstProx	FBgn0015770	immunity	no	8.23433312371922	29	0.07756388
19	1372674053	B01	2D	Sm	111	MstProx	FBgn0015770	immunity	no	8.73860647247485	27	0.57545287
19	1372674053	B02	2A	Sm	111	MstProx	FBgn0015770	immunity	no	8.27709502510349	25	0.2927891
19	1372674053	C01	5H	U	111	MstProx	FBgn0015770	immunity	no	8.26414631540486	30	0.23095456
19	1372674053	C02	5E	Ef	111	MstProx	FBgn0015770	immunity	no	8.38876375630879	27	0.83254588
19	1372674053	D01	10F	Sm	111	MstProx	FBgn0015770	immunity	no	8.2496150979096	27	0.26547913
18	1372674071	A01	7B	U	111	MstProx	FBgn0015770	immunity	no	8.34458336355164	14	0.75442789
18	1372674071	A02	4B	Sm	111	MstProx	FBgn0015770	immunity	no	8.31784177000547	9	0.67342485
18	1372674071	B01	1D	Ef	111	MstProx	FBgn0015770	immunity	no	8.2608092510523	10	0.30593529
18	1372674071	B02	2D	Sm	111	MstProx	FBgn0015770	immunity	no	8.22843132045339	16	0.050069
18	1372674071	C01	11A	Ef	111	MstProx	FBgn0015770	immunity	no	8.26480460542307	18	0.2384914
18	1372674071	C02	3H	Sm	111	MstProx	FBgn0015770	immunity	no	8.25765823605484	19	0.090514
18	1372674071	D01	11A	U	111	MstProx	FBgn0015770	immunity	no	8.28470825846917	16	0.49368413
18	1372674071	D02	1D	Sm	111	MstProx	FBgn0015770	immunity	no	8.32950995711792	22	0.62286063
18	1372674074	A01	1C	U	111	MstProx	FBgn0015770	immunity	no	8.23525128068799	33	0.07015637
18	1372674074	A02	1C	Sm	111	MstProx	FBgn0015770	immunity	no	8.24151436870387	21	0.0489691
18	1372674074	B01	2A	U	111	MstProx	FBgn0015770	immunity	no	8.25746600163682	33	0.23164401
18	1372674074	B02	2A	Ef	111	MstProx	FBgn0015770	immunity	no	8.24872925149851	33	0.05665885
18	1372674074	C01	3H	U	111	MstProx	FBgn0015770	immunity	no	8.36465277072387	39	0.82740029
18	1372674074	C02	3H	Ef	111	MstProx	FBgn0015770	immunity	no	8.22844099195007	35	0.04241843
18	1372674074	D01	11A	Sm	111	MstProx	FBgn0015770	immunity	no	8.2571637620182	28	0.15249758
18	1372674074	D02	1D	U	111	MstProx	FBgn0015770	immunity	no	8.36970496617648	34	0.76361836
18	1372674077	A01	2A	U	111	MstProx	FBgn0015770	immunity	no	8.25424117000885	21	0.04252217
18	1372674077	A02	10H	Ef	111	MstProx	FBgn0015770	immunity	no	8.2531291176274	35	0.10680362
18	1372674077	B01	1D	U	111	MstProx	FBgn0015770	immunity	no	8.2396283862285	28	0.18329567
18	1372674077	B02	11A	U	111	MstProx	FBgn0015770	immunity	no	8.29620423773451	19	0.4229965
18	1372674077	C01	7B	U	111	MstProx	FBgn0015770	immunity	no	8.31700511537615	44	0.54565462
18	1372674077	C02	10F	Sm	111	MstProx	FBgn0015770	immunity	no	8.30236933602995	27	0.48536243
18	1372674077	D01	3H	Ef	111	MstProx	FBgn0015770	immunity	no	8.21757699904191	27	0.00832992
18	1372674077	D02	11B	Sm	111	MstProx	FBgn0015770	immunity	no	8.28592587191657	23	0.2899082
15	1375963001	A01	10H	U	111	MstProx	FBgn0015770	immunity	no	8.4733036240246	26	0.82513123
15	1375963001	A02	10E	U	111	MstProx	FBgn0015770	immunity	no	8.27142201290398	12	0.23045279
15	1375963001	B01	1D	Sm	111	MstProx	FBgn0015770	immunity	no	8.30578648436783	15	0.10757573
15	1375963001	B02	2D	U	111	MstProx	FBgn0015770	immunity	no	8.38337509435216	11	0.59745521
15	1375963001	C01	8G	U	111	MstProx	FBgn0015770	immunity	no	8.23184476158733	26	0.05925252
15	1375963001	C02	4F	Ef	111	MstProx	FBgn0015770	immunity	no	8.32647547483902	28	0.66143095
15	1375963001	D01	10C	U	111	MstProx	FBgn0015770	immunity	no	8.48060018097868	27	0.50353729
15	1375963001	D02	4F	U	111	MstProx	FBgn0015770	immunity	no	8.31621593682464	47	0.51538062
15	1375963002	A01	4F	Sm	111	MstProx	FBgn0015770	immunity	no	8.27500728563975	31	0.17845766
15	1375963002	A02	5H	U	111	MstProx	FBgn0015770	immunity	no	8.36695858891514	27	0.81262388
15	1375963002	B01	10E	U	111	MstProx	FBgn0015770	immunity	no	8.30155290160682	25	0.44744025
15	1375963002	C01	10F	U	111	MstProx	FBgn0015770	immunity	no	8.33846074248794	25	0.86172702
15	1375963002	C02	4F	U	111	MstProx	FBgn0015770	immunity	no	8.39320728827063	32	0.87712114
15	1375963002	D01	1D	U	111	MstProx	FBgn0015770	immunity	no	8.30216650419895	28	0.35362991
15	1375963002	D02	2A	U	111	MstProx	FBgn0015770	immunity	no	8.32329461704644	30	0.54677053
15	1375963004	A01	1C	Ef	111	MstProx	FBgn0015770	immunity	no	8.2612620663227	28	0.2049079
15	1375963004	A02	5H	Ef	111	MstProx	FBgn0015770	immunity	no	8.29810727709958	27	0.36949263
15	1375963004	B01	5H	U	111	MstProx	FBgn0015770	immunity	no	8.38655840584035	35	0.52538542
15	1375963004	B02	10F	Ef	111	MstProx	FBgn0015770	immunity	no	8.27609001546868	34	0.41452371
15	1375963004	C01	2A	Ef	111	MstProx	FBgn0015770	immunity	no	8.31273381519001	27	0.535545
15	1375963004	C02	1C	Sm	111	MstProx	FBgn0015770	immunity	no	8.29492688823433	40	0.56492094
15	1375963004	D01	3H	U	111	MstProx	FBgn0015770	immunity	no	8.37774823620211	24	0.6372745
15	1375963004	D02	1D	Ef	111	MstProx	FBgn0015770	immunity	no	8.30368222227478	31	0.54873177
13	1375963005	A01	10H	Sm	111	MstProx	FBgn0015770	immunity	no	8.34920440160492	25	0.22107296
13	1375963005	A02	2D	Sm	111	MstProx	FBgn0015770	immunity	no	8.74540127400897	28	0.86581859
13	1375963005	B01	8G	Sm	111	MstProx	FBgn0015770	immunity	no	8.24131503799964	28	0.05480499
13	1375963005	B02	10C	Sm	111	MstProx	FBgn0015770	immunity	no	8.30265897582247	24	0.50942112
13	1375963005	C01	2D	U	111	MstProx	FBgn0015770	immunity	no	8.54286330498662	24	0.62620106
13	1375963005	C02	7B	U	111	MstProx	FBgn0015770	immunity	no	8.33053033470962	36	0.71950522
13	1375963005	D01	11A	U	111	MstProx	FBgn0015770	immunity	no	8.3696124370027	35	0.97579803
13	1375963005	D02	10C	U	111	MstProx	FBgn0015770	immunity	no	8.35689767031625	30	0.81140261
13	1375963006	A01	2D	U	111	MstProx	FBgn0015770	immunity	no	8.30486715537045	26	0.82631224
13	1375963006	A02	10C	Sm	111	MstProx	FBgn0015770	immunity	no	8.30633395400525	34	0.52170417
13	1375963006	B01	10H	U	111	MstProx	FBgn0015770	immunity	no	8.35101208914703	30	0.6994968
13	1375963006	C01	10H	Sm	111	MstProx	FBgn0015770	immunity	no	8.27079573510134	43	0.39531725
13	1375963006	C02	8G	Sm	111	MstProx	FBgn0015770	immunity	no	8.35787944041994	25	0.90959653
13	1375963006	D01	11A	Sm	111	MstProx	FBgn0015770	immunity	no	8.2936988896388	29	0.69914136
13	1375963006	D02	7B	Sm	111	MstProx	FBgn0015770	immunity	no	8.511368838261	37	0.99833557
13	1375963008	A01	7B	Ef	111	MstProx	FBgn0015770	immunity	no	8.5242126265244	19	0.99998362
13	1375963008	A02	4F	Ef	111	MstProx	FBgn0015770	immunity	no	8.29383895947855	23	0.47109818
13	1375963008	B01	10H	Ef	111	MstProx	FBgn0015770	immunity	no	8.34268894614993	28	0.97071818
13	1375963008	B02	11A	Ef	111	MstProx	FBgn0015770	immunity	no	8.31456539273816	30	0.75530119
13	1375963008	C01	2D	Ef	111	MstProx	FBgn0015770	immunity	no	8.33872518435258	35	0.93740722
13	1375963008	C02	8G	Ef	111	MstProx	FBgn0015770	immunity	no	8.31171863784066	25	0.64685193
13	1375963008	D01	10E	Ef	111	MstProx	FBgn0015770	immunity	no	8.26196365261468	25	0.23174842
13	1375963008	D02	10C	Ef	111	MstProx	FBgn0015770	immunity	no	8.32883114618525	30	0.78092588
16	1375963009	A01	2A	Ef	111	MstProx	FBgn0015770	immunity	no	8.2930992925437	37	0.67145906
16	1375963009	A02	10F	Sm	111	MstProx	FBgn0015770	immunity	no	8.25079113125969	34	0.14749316
16	1375963009	B01	4F	Sm	111	MstProx	FBgn0015770	immunity	no	8.31188509580742	28	0.79916517
16	1375963009	B02	3H	Ef	111	MstProx	FBgn0015770	immunity	no	8.2452570230711	19	0.04446172
16	1375963009	C01	1C	Sm	111	MstProx	FBgn0015770	immunity	no	8.25494126368505	29	0.13142695
16	1375963009	C02	1D	Ef	111	MstProx	FBgn0015770	immunity	no	8.31803769041527	24	0.85468874
16	1375963009	D01	10F	Ef	111	MstProx	FBgn0015770	immunity	no	8.24010473387526	28	0.13709841
16	1375963009	D02	10E	Sm	111	MstProx	FBgn0015770	immunity	no	8.30323528694609	28	0.57059897
16	1375963010	A01	5H	Ef	111	MstProx	FBgn0015770	immunity	no	8.27626087546503	28	0.46076621
16	1375963010	A02	1C	Ef	111	MstProx	FBgn0015770	immunity	no	8.23756200673826	27	0.05063737
16	1375963010	B01	3H	Sm	111	MstProx	FBgn0015770	immunity	no	8.2340594747163	26	0.15419386
16	1375963010	B02	3H	U	111	MstProx	FBgn0015770	immunity	no	8.28744708807423	25	0.5999993
16	1375963010	C01	5H	Sm	111	MstProx	FBgn0015770	immunity	no	8.24177522709608	31	0.08887867
16	1375963010	C02	1D	Sm	111	MstProx	FBgn0015770	immunity	no	8.27879258263085	33	0.40886827
16	1375963010	D01	2A	Sm	111	MstProx	FBgn0015770	immunity	no	8.28557480377372	32	0.67170753
16	1375963010	D02	10C	Ef	111	MstProx	FBgn0015770	immunity	no	8.42969637042263	33	0.87315627
15	1375963011	A01	4F	U	111	MstProx	FBgn0015770	immunity	no	8.30710693879552	34	0.06056084
15	1375963011	A02	5H	Sm	111	MstProx	FBgn0015770	immunity	no	8.26989296787142	23	0.16473356
15	1375963011	B01	2A	Sm	111	MstProx	FBgn0015770	immunity	no	8.29009604133608	33	0.42784376
15	1375963011	B02	4F	Sm	111	MstProx	FBgn0015770	immunity	no	8.25369314148304	30	0.03409029
15	1375963011	C01	3H	Sm	111	MstProx	FBgn0015770	immunity	no	8.2869847648707	34	0.36025568
15	1375963011	C02	10F	U	111	MstProx	FBgn0015770	immunity	no	8.77014180514197	27	0.91420315
15	1375963011	D01	10E	U	111	MstProx	FBgn0015770	immunity	no	8.2515072206043	27	0.0693693
13	1375963012	A01	2D	Ef	111	MstProx	FBgn0015770	immunity	no	8.32898272352752	39	0.36209233
13	1375963012	B01	10C	Ef	111	MstProx	FBgn0015770	immunity	no	8.25011968340369	33	0.07173446
13	1375963012	B02	7B	Ef	111	MstProx	FBgn0015770	immunity	no	8.98402035327298	22	0.99036874
13	1375963012	C01	8G	U	111	MstProx	FBgn0015770	immunity	no	8.28723894857765	28	0.12051425
13	1375963012	D01	10C	U	111	MstProx	FBgn0015770	immunity	no	8.39450230684462	38	0.89668989
13	1375963012	D02	11A	Ef	111	MstProx	FBgn0015770	immunity	no	8.70014721445621	30	0.83805251
3	1262109001	A01	2B	Sm	427	AttC	FBgn0041579	immunity	yes	8.95186045880043	21	0.36525401
3	1262109001	A02	2B	U	427	AttC	FBgn0041579	immunity	yes	8.25896592858302	35	0.00873013
3	1262109001	B01	2G	Sm	427	AttC	FBgn0041579	immunity	yes	12.0116795860873	20	1
3	1262109001	B02	2G	U	427	AttC	FBgn0041579	immunity	yes	8.30561040791658	28	0.2006243
3	1262109001	C01	3G	Sm	427	AttC	FBgn0041579	immunity	yes	11.5085620223804	20	1
3	1262109001	C02	3G	U	427	AttC	FBgn0041579	immunity	yes	8.58649987523236	32	0.91780294
3	1262109001	D01	4D	Sm	427	AttC	FBgn0041579	immunity	yes	11.1034836482663	23	1
3	1262109001	D02	4D	U	427	AttC	FBgn0041579	immunity	yes	8.63057319316573	35	0.66506466
3	1262109003	A01	4E	Sm	427	AttC	FBgn0041579	immunity	yes	12.6134263420196	28	1
3	1262109003	A02	4E	U	427	AttC	FBgn0041579	immunity	yes	9.21766061608187	23	1
3	1262109003	B01	5E	Sm	427	AttC	FBgn0041579	immunity	yes	8.3982772176491	26	0.18384754
3	1262109003	B02	5E	U	427	AttC	FBgn0041579	immunity	yes	8.7674457355321	32	0.93061039
3	1262109003	C01	8B	Sm	427	AttC	FBgn0041579	immunity	yes	10.9600430864727	36	1
3	1262109003	C02	8B	U	427	AttC	FBgn0041579	immunity	yes	8.2729294572763	19	0.14808558
3	1262109003	D02	12B	U	427	AttC	FBgn0041579	immunity	yes	9.04636850414741	21	0.61433024
2	1262109004	A01	4E	Sm	427	AttC	FBgn0041579	immunity	yes	12.9405948004315	30	1
2	1262109004	A02	4E	U	427	AttC	FBgn0041579	immunity	yes	9.14586620721354	18	1
2	1262109004	B02	5E	U	427	AttC	FBgn0041579	immunity	yes	8.94826016465443	27	0.99856725
2	1262109004	C01	8B	Sm	427	AttC	FBgn0041579	immunity	yes	10.9588182699301	33	1
2	1262109004	C02	8B	U	427	AttC	FBgn0041579	immunity	yes	8.32808364549897	32	0.53430275
2	1262109004	D01	12B	Sm	427	AttC	FBgn0041579	immunity	yes	11.1233955659338	27	1
1	1262109006	A01	2B	Sm	427	AttC	FBgn0041579	immunity	yes	10.0059699533657	27	0.99358896
1	1262109006	A02	2B	U	427	AttC	FBgn0041579	immunity	yes	8.23761074866915	22	0.01403318
1	1262109006	B01	2G	Sm	427	AttC	FBgn0041579	immunity	yes	12.1541382972939	24	1
1	1262109006	B02	2G	U	427	AttC	FBgn0041579	immunity	yes	8.54958611547742	30	0.99962943
1	1262109006	C01	3G	Sm	427	AttC	FBgn0041579	immunity	yes	11.3762694109565	27	1
1	1262109006	C02	3G	U	427	AttC	FBgn0041579	immunity	yes	8.3091521001119	32	0.52980064
1	1262109006	D01	4D	Sm	427	AttC	FBgn0041579	immunity	yes	11.3950053574179	38	1
1	1262109006	D02	4D	U	427	AttC	FBgn0041579	immunity	yes	8.32502185113053	26	0.75690021
4	1262109007	A01	1B	Ef	427	AttC	FBgn0041579	immunity	yes	11.1731753516571	26	1
4	1262109007	A02	2B	Ef	427	AttC	FBgn0041579	immunity	yes	9.54922365496989	26	1
4	1262109007	B01	2C	Ef	427	AttC	FBgn0041579	immunity	yes	11.2753211294915	27	1
4	1262109007	B02	2G	Ef	427	AttC	FBgn0041579	immunity	yes	11.3879030892918	39	1
4	1262109007	C01	3C	Ef	427	AttC	FBgn0041579	immunity	yes	11.2316586971891	30	1
4	1262109007	C02	3G	Ef	427	AttC	FBgn0041579	immunity	yes	11.2622266885521	45	1
4	1262109007	D01	4B	Ef	427	AttC	FBgn0041579	immunity	yes	11.5035241766782	23	1
4	1262109007	D02	4D	Ef	427	AttC	FBgn0041579	immunity	yes	10.4151289276538	31	1
1	1262109008	A01	4E	Sm	427	AttC	FBgn0041579	immunity	yes	12.6079829512659	27	1
1	1262109008	A02	4E	U	427	AttC	FBgn0041579	immunity	yes	9.5645304695998	25	0.99999974
1	1262109008	B02	5E	U	427	AttC	FBgn0041579	immunity	yes	10.0093823166438	32	1
1	1262109008	C01	8B	Sm	427	AttC	FBgn0041579	immunity	yes	11.1068191914434	25	1
1	1262109008	C02	8B	U	427	AttC	FBgn0041579	immunity	yes	8.7006650219815	24	0.96963614
1	1262109008	D01	12B	Sm	427	AttC	FBgn0041579	immunity	yes	10.9321210951124	22	1
1	1262109008	D02	12B	U	427	AttC	FBgn0041579	immunity	yes	8.3426095854802	32	0.13404979
4	1262109009	A01	4E	Ef	427	AttC	FBgn0041579	immunity	yes	11.7398884695503	24	1
4	1262109009	A02	4G	Ef	427	AttC	FBgn0041579	immunity	yes	11.7696984354592	31	1
4	1262109009	B01	5D	Ef	427	AttC	FBgn0041579	immunity	yes	9.49436797756271	17	1
4	1262109009	B02	5E	Ef	427	AttC	FBgn0041579	immunity	yes	11.9520253142937	30	1
4	1262109009	C01	8B	Ef	427	AttC	FBgn0041579	immunity	yes	10.2212145405674	23	1
4	1262109009	C02	11B	Ef	427	AttC	FBgn0041579	immunity	yes	12.1742042419281	21	1
4	1262109009	D01	12A	Ef	427	AttC	FBgn0041579	immunity	yes	11.4536182616920	30	1
4	1262109009	D02	12B	Ef	427	AttC	FBgn0041579	immunity	yes	9.4079560984534	29	1
8	1262109013	A01	1B	Sm	427	AttC	FBgn0041579	immunity	yes	11.1739649022214	25	1
8	1262109013	A02	1B	U	427	AttC	FBgn0041579	immunity	yes	8.70168345001685	26	0.99128491
8	1262109013	B01	2C	Sm	427	AttC	FBgn0041579	immunity	yes	11.4981368261808	27	1
8	1262109013	B02	2C	U	427	AttC	FBgn0041579	immunity	yes	8.30521574619337	31	0.30022658
8	1262109013	C01	3C	Sm	427	AttC	FBgn0041579	immunity	yes	11.6731892015118	26	1
8	1262109013	C02	3C	U	427	AttC	FBgn0041579	immunity	yes	9.18990315928473	27	0.99999952
8	1262109013	D01	4B	Sm	427	AttC	FBgn0041579	immunity	yes	12.8322687333738	30	1
8	1262109013	D02	4B	U	427	AttC	FBgn0041579	immunity	yes	8.35391442124701	20	0.7657053
8	1262109014	A01	4G	Sm	427	AttC	FBgn0041579	immunity	yes	11.4343093879142	26	1
8	1262109014	A02	4G	U	427	AttC	FBgn0041579	immunity	yes	8.4440764574679	36	0.85690348
8	1262109014	B01	5D	Sm	427	AttC	FBgn0041579	immunity	yes	11.0320933917873	19	1
8	1262109014	B02	5D	U	427	AttC	FBgn0041579	immunity	yes	8.22174459444575	22	0.0176839
8	1262109014	C01	11B	Sm	427	AttC	FBgn0041579	immunity	yes	12.1780271719474	29	1
8	1262109014	C02	11B	U	427	AttC	FBgn0041579	immunity	yes	8.38674211931952	28	0.44564971
8	1262109014	D01	12A	Sm	427	AttC	FBgn0041579	immunity	yes	11.5320573613584	31	1
8	1262109014	D02	12A	U	427	AttC	FBgn0041579	immunity	yes	10.0226719592259	29	1
6	1262109015	A01	4E	Ef	427	AttC	FBgn0041579	immunity	yes	12.1297046934615	27	1
6	1262109015	A02	4G	Ef	427	AttC	FBgn0041579	immunity	yes	10.6395216904646	25	1
6	1262109015	B01	5D	Ef	427	AttC	FBgn0041579	immunity	yes	10.0205298076504	30	1
6	1262109015	B02	5E	Ef	427	AttC	FBgn0041579	immunity	yes	12.5201870612696	43	1
6	1262109015	C01	8B	Ef	427	AttC	FBgn0041579	immunity	yes	9.83972737055816	16	1
6	1262109015	C02	11B	Ef	427	AttC	FBgn0041579	immunity	yes	12.1174586579043	20	1
6	1262109015	D01	12A	Ef	427	AttC	FBgn0041579	immunity	yes	11.1035608574966	32	1
6	1262109015	D02	12B	Ef	427	AttC	FBgn0041579	immunity	yes	9.6457801118032	35	1
6	1262109016	A01	1B	Ef	427	AttC	FBgn0041579	immunity	yes	11.2873993693904	19	1
6	1262109016	A02	2B	Ef	427	AttC	FBgn0041579	immunity	yes	8.79111485242234	21	1
6	1262109016	B01	2C	Ef	427	AttC	FBgn0041579	immunity	yes	11.3178939091724	25	1
6	1262109016	B02	2G	Ef	427	AttC	FBgn0041579	immunity	yes	10.4617488138335	28	1
6	1262109016	C01	3C	Ef	427	AttC	FBgn0041579	immunity	yes	10.5786819437846	33	0.99999999
6	1262109016	C02	3G	Ef	427	AttC	FBgn0041579	immunity	yes	11.2291884007801	33	1
6	1262109016	D01	4B	Ef	427	AttC	FBgn0041579	immunity	yes	10.3226601049470	28	0.98507774
6	1262109016	D02	4D	Ef	427	AttC	FBgn0041579	immunity	yes	10.4063787885072	24	1
7	1262109018	A01	4G	Sm	427	AttC	FBgn0041579	immunity	yes	11.7579485830359	42	1
7	1262109018	A02	4G	U	427	AttC	FBgn0041579	immunity	yes	9.59708020227843	24	1
7	1262109018	B01	5D	Sm	427	AttC	FBgn0041579	immunity	yes	11.6626574768852	47	1
7	1262109018	B02	5D	U	427	AttC	FBgn0041579	immunity	yes	8.95383214362786	24	1
7	1262109018	C01	NA	Sm	427	AttC	FBgn0041579	immunity	yes	12.3085499488103	31	1
7	1262109018	C02	11B	U	427	AttC	FBgn0041579	immunity	yes	9.44437149731438	28	1
7	1262109018	D01	12A	Sm	427	AttC	FBgn0041579	immunity	yes	11.8500424996533	27	1
7	1262109018	D02	12A	U	427	AttC	FBgn0041579	immunity	yes	10.1693238345597	22	1
7	1262109019	A01	1B	Sm	427	AttC	FBgn0041579	immunity	yes	11.7677641634729	34	1
7	1262109019	A02	1B	U	427	AttC	FBgn0041579	immunity	yes	9.24139492191058	20	1
7	1262109019	B01	2C	Sm	427	AttC	FBgn0041579	immunity	yes	11.7383413981442	24	1
7	1262109019	B02	2C	U	427	AttC	FBgn0041579	immunity	yes	8.23560948168397	18	0.0261471
7	1262109019	C01	3C	Sm	427	AttC	FBgn0041579	immunity	yes	11.6037654036985	27	1
7	1262109019	C02	3C	U	427	AttC	FBgn0041579	immunity	yes	9.50782106234112	26	1
7	1262109019	D01	NA	Sm	427	AttC	FBgn0041579	immunity	yes	12.4676171656964	31	1
7	1262109019	D02	4B	U	427	AttC	FBgn0041579	immunity	yes	11.1086508292363	26	1
9	1262109020	A01	1B	Sm	427	AttC	FBgn0041579	immunity	yes	11.6255839780235	22	1
9	1262109020	A02	1B	U	427	AttC	FBgn0041579	immunity	yes	8.34313641246289	17	0.2700561
9	1262109020	B01	2C	Sm	427	AttC	FBgn0041579	immunity	yes	11.3003075364204	19	1
9	1262109020	B02	2C	U	427	AttC	FBgn0041579	immunity	yes	8.50563784694027	26	0.66342368
9	1262109020	C01	3C	Sm	427	AttC	FBgn0041579	immunity	yes	11.2971839374939	28	1
9	1262109020	C02	3C	U	427	AttC	FBgn0041579	immunity	yes	9.37817011566484	25	0.98739459
9	1262109020	D01	4B	Sm	427	AttC	FBgn0041579	immunity	yes	12.2187159690610	26	1
9	1262109020	D02	4B	U	427	AttC	FBgn0041579	immunity	yes	9.21599233197767	30	0.9999967
9	1262109021	A01	4G	Sm	427	AttC	FBgn0041579	immunity	yes	11.6339215222076	37	1
9	1262109021	A02	4G	U	427	AttC	FBgn0041579	immunity	yes	8.34666246462852	22	0.42236788
9	1262109021	B01	5D	Sm	427	AttC	FBgn0041579	immunity	yes	11.0489383418643	32	1
9	1262109021	B02	5D	U	427	AttC	FBgn0041579	immunity	yes	8.24250855592147	27	0.09127178
9	1262109021	C01	11B	Sm	427	AttC	FBgn0041579	immunity	yes	12.4532286151727	28	1
9	1262109021	C02	11B	U	427	AttC	FBgn0041579	immunity	yes	8.36481393412337	31	0.45642402
9	1262109021	D01	12A	Sm	427	AttC	FBgn0041579	immunity	yes	11.5619970750738	23	1
9	1262109021	D02	12A	U	427	AttC	FBgn0041579	immunity	yes	9.00338459832643	34	1
5	1262109022	A01	4E	Ef	427	AttC	FBgn0041579	immunity	yes	12.628322367939	25	1
5	1262109022	A02	4G	Ef	427	AttC	FBgn0041579	immunity	yes	11.3053795082204	28	1
5	1262109022	B01	5D	Ef	427	AttC	FBgn0041579	immunity	yes	9.25856630137798	29	1
5	1262109022	C01	8B	Ef	427	AttC	FBgn0041579	immunity	yes	10.0284701367032	30	1
5	1262109022	C02	11B	Ef	427	AttC	FBgn0041579	immunity	yes	11.7795933326169	20	1
5	1262109022	D01	12A	Ef	427	AttC	FBgn0041579	immunity	yes	11.1611250697052	26	1
5	1262109022	D02	12B	Ef	427	AttC	FBgn0041579	immunity	yes	9.59987377735686	26	0.99947153
2	1262109023	A01	2B	Sm	427	AttC	FBgn0041579	immunity	yes	10.2827232525453	22	1
2	1262109023	A02	2B	U	427	AttC	FBgn0041579	immunity	yes	8.2717941276231	22	0.31301625
2	1262109023	B01	2G	Sm	427	AttC	FBgn0041579	immunity	yes	12.3889709717243	32	1
2	1262109023	B02	2G	U	427	AttC	FBgn0041579	immunity	yes	8.5088959612166	30	1
2	1262109023	C01	3G	Sm	427	AttC	FBgn0041579	immunity	yes	11.1163676478395	34	1
2	1262109023	C02	3G	U	427	AttC	FBgn0041579	immunity	yes	9.06630731466124	34	1
2	1262109023	D01	4D	Sm	427	AttC	FBgn0041579	immunity	yes	11.1220461652443	24	1
2	1262109023	D02	4D	U	427	AttC	FBgn0041579	immunity	yes	8.66361509052345	30	1
5	1325211002	A01	1B	Ef	427	AttC	FBgn0041579	immunity	yes	9.05662609856905	17	0.97666665
5	1325211002	A02	2B	Ef	427	AttC	FBgn0041579	immunity	yes	8.34219336259512	19	0.24584803
5	1325211002	B01	2C	Ef	427	AttC	FBgn0041579	immunity	yes	11.3250131231655	27	1
5	1325211002	B02	2G	Ef	427	AttC	FBgn0041579	immunity	yes	12.0049804747688	22	1
5	1325211002	C02	3G	Ef	427	AttC	FBgn0041579	immunity	yes	11.3556106567189	30	1
5	1325211002	D01	4B	Ef	427	AttC	FBgn0041579	immunity	yes	11.6334257661110	20	1
5	1325211002	D02	4D	Ef	427	AttC	FBgn0041579	immunity	yes	9.9473259123111	28	1
12	1372674015	A01	12B	Sm	427	AttC	FBgn0041579	immunity	yes	8.2610892862576	22	0.08493311
12	1372674015	B01	12B	U	427	AttC	FBgn0041579	immunity	yes	9.60892469992281	35	0.75844614
12	1372674015	C01	5E	Sm	427	AttC	FBgn0041579	immunity	yes	12.7780871783834	29	1
16	1372674016	A01	11A	Sm	427	AttC	FBgn0041579	immunity	yes	11.690913635263	29	1
16	1372674016	A02	2D	Ef	427	AttC	FBgn0041579	immunity	yes	8.9979504220994	36	1
16	1372674016	B01	10C	Sm	427	AttC	FBgn0041579	immunity	yes	12.0171639223846	33	1
16	1372674016	B02	8G	Sm	427	AttC	FBgn0041579	immunity	yes	11.6292041084414	26	1
16	1372674016	C01	10E	Sm	427	AttC	FBgn0041579	immunity	yes	12.3903038684331	35	1
16	1372674016	C02	10H	Ef	427	AttC	FBgn0041579	immunity	yes	12.3727854843499	35	1
16	1372674016	D02	10E	Ef	427	AttC	FBgn0041579	immunity	yes	12.1767501055996	34	1
18	1372674026	A01	5H	Sm	427	AttC	FBgn0041579	immunity	yes	10.9979301133919	26	1
18	1372674026	A02	5H	Ef	427	AttC	FBgn0041579	immunity	yes	10.6837167987530	19	1
18	1372674026	B01	8G	U	427	AttC	FBgn0041579	immunity	yes	9.2751045974367	40	1
18	1372674026	B02	8G	Ef	427	AttC	FBgn0041579	immunity	yes	11.3741908086501	32	1
18	1372674026	C01	10F	U	427	AttC	FBgn0041579	immunity	yes	9.30603072577818	28	1
18	1372674026	C02	10F	Ef	427	AttC	FBgn0041579	immunity	yes	10.6163634811497	20	1
18	1372674026	D01	10E	Sm	427	AttC	FBgn0041579	immunity	yes	12.4645804687092	34	1
18	1372674026	D02	10E	Ef	427	AttC	FBgn0041579	immunity	yes	12.0998069326900	24	1
17	1372674034	A01	10H	Sm	427	AttC	FBgn0041579	immunity	yes	12.1061638542887	31	1
17	1372674034	A02	10H	U	427	AttC	FBgn0041579	immunity	yes	8.35663131454536	32	0.21672002
17	1372674034	B01	7B	Sm	427	AttC	FBgn0041579	immunity	yes	11.3038548219510	29	1
17	1372674034	B02	7B	Ef	427	AttC	FBgn0041579	immunity	yes	10.277465846867	27	1
17	1372674034	C01	4F	Ef	427	AttC	FBgn0041579	immunity	yes	11.2408394380883	24	1
17	1372674034	C02	5E	Sm	427	AttC	FBgn0041579	immunity	yes	12.2677521785958	15	1
17	1372674034	D01	8G	Ef	427	AttC	FBgn0041579	immunity	yes	11.2098755815685	20	1
19	1372674051	D02	3C	Ef	427	AttC	FBgn0041579	immunity	yes	10.5017144580179	29	1
19	1372674053	A01	1C	U	427	AttC	FBgn0041579	immunity	yes	8.65304778750562	27	1
19	1372674053	A02	1C	Ef	427	AttC	FBgn0041579	immunity	yes	11.8935687405398	41	1
19	1372674053	B01	2D	Sm	427	AttC	FBgn0041579	immunity	yes	10.1854730294211	27	1
19	1372674053	B02	2A	Sm	427	AttC	FBgn0041579	immunity	yes	11.6824734944786	33	1
19	1372674053	C01	5H	U	427	AttC	FBgn0041579	immunity	yes	8.34928204764082	41	0.82176472
19	1372674053	C02	5E	Ef	427	AttC	FBgn0041579	immunity	yes	12.2045092961811	20	1
19	1372674053	D01	10F	Sm	427	AttC	FBgn0041579	immunity	yes	10.9685857424366	31	1
18	1372674071	A01	7B	U	427	AttC	FBgn0041579	immunity	yes	8.2463390835204	18	0.05589701
18	1372674071	A02	4B	Sm	427	AttC	FBgn0041579	immunity	yes	12.1255318869386	22	1
18	1372674071	B01	1D	Ef	427	AttC	FBgn0041579	immunity	yes	11.2857882089432	24	1
18	1372674071	B02	2D	Sm	427	AttC	FBgn0041579	immunity	yes	11.5158771131671	18	1
18	1372674071	C01	11A	Ef	427	AttC	FBgn0041579	immunity	yes	11.2089362689927	22	1
18	1372674071	C02	3H	Sm	427	AttC	FBgn0041579	immunity	yes	10.8911571642367	19	1
18	1372674071	D01	11A	U	427	AttC	FBgn0041579	immunity	yes	9.7969312529572	33	1
18	1372674071	D02	1D	Sm	427	AttC	FBgn0041579	immunity	yes	11.6548523721651	26	1
18	1372674074	A01	1C	U	427	AttC	FBgn0041579	immunity	yes	9.34197782930015	23	1
18	1372674074	A02	1C	Sm	427	AttC	FBgn0041579	immunity	yes	12.0800253134997	36	1
18	1372674074	B01	2A	U	427	AttC	FBgn0041579	immunity	yes	8.42405884939286	33	0.95061298
18	1372674074	B02	2A	Ef	427	AttC	FBgn0041579	immunity	yes	11.0215908847299	32	1
18	1372674074	C01	3H	U	427	AttC	FBgn0041579	immunity	yes	8.42481339327523	32	0.95931855
18	1372674074	C02	3H	Ef	427	AttC	FBgn0041579	immunity	yes	10.8773891226453	39	1
18	1372674074	D01	11A	Sm	427	AttC	FBgn0041579	immunity	yes	11.6435903379752	29	1
18	1372674074	D02	1D	U	427	AttC	FBgn0041579	immunity	yes	9.21780383316547	33	1
18	1372674077	A01	2A	U	427	AttC	FBgn0041579	immunity	yes	8.32729854183513	27	0.67751396
18	1372674077	A02	10H	Ef	427	AttC	FBgn0041579	immunity	yes	11.6222985638915	27	1
18	1372674077	B01	1D	U	427	AttC	FBgn0041579	immunity	yes	8.90464955486887	22	1
18	1372674077	B02	11A	U	427	AttC	FBgn0041579	immunity	yes	10.6626281926590	22	1
18	1372674077	C01	7B	U	427	AttC	FBgn0041579	immunity	yes	8.55583474889819	28	0.99446717
18	1372674077	C02	10F	Sm	427	AttC	FBgn0041579	immunity	yes	10.8299588010954	32	1
18	1372674077	D01	3H	Ef	427	AttC	FBgn0041579	immunity	yes	10.9856817176264	35	1
18	1372674077	D02	11B	Sm	427	AttC	FBgn0041579	immunity	yes	12.3087221591624	29	1
15	1375963001	A01	10H	U	427	AttC	FBgn0041579	immunity	yes	8.94073388342528	32	0.99999022
15	1375963001	A02	10E	U	427	AttC	FBgn0041579	immunity	yes	8.95602688262022	30	1
15	1375963001	B01	1D	Sm	427	AttC	FBgn0041579	immunity	yes	11.5535396886677	31	1
15	1375963001	B02	2D	U	427	AttC	FBgn0041579	immunity	yes	8.30815814348522	31	0.33434872
15	1375963001	C01	8G	U	427	AttC	FBgn0041579	immunity	yes	9.47068470671079	39	1
15	1375963001	C02	4F	Ef	427	AttC	FBgn0041579	immunity	yes	11.2117719159540	33	1
15	1375963001	D01	10C	U	427	AttC	FBgn0041579	immunity	yes	9.19964490595906	40	0.91133517
15	1375963001	D02	4F	U	427	AttC	FBgn0041579	immunity	yes	8.73030434417345	26	1
15	1375963002	A01	4F	Sm	427	AttC	FBgn0041579	immunity	yes	11.5012317077600	29	1
15	1375963002	A02	5H	U	427	AttC	FBgn0041579	immunity	yes	8.64680494334879	34	0.9999999
15	1375963002	B01	10E	U	427	AttC	FBgn0041579	immunity	yes	8.57845680575951	32	1
15	1375963002	C01	10F	U	427	AttC	FBgn0041579	immunity	yes	9.28717546353198	33	1
15	1375963002	C02	4F	U	427	AttC	FBgn0041579	immunity	yes	8.48462820119333	32	0.99212124
15	1375963002	D01	1D	U	427	AttC	FBgn0041579	immunity	yes	8.90473441099224	22	1
15	1375963002	D02	2A	U	427	AttC	FBgn0041579	immunity	yes	8.49453521967195	30	0.996754
15	1375963004	A01	1C	Ef	427	AttC	FBgn0041579	immunity	yes	11.6506731027427	33	1
15	1375963004	A02	5H	Ef	427	AttC	FBgn0041579	immunity	yes	9.85234740349385	33	1
15	1375963004	B01	5H	U	427	AttC	FBgn0041579	immunity	yes	8.26331827823691	31	0.13158338
15	1375963004	B02	10F	Ef	427	AttC	FBgn0041579	immunity	yes	10.0626014480932	26	1
15	1375963004	C01	2A	Ef	427	AttC	FBgn0041579	immunity	yes	11.1753797924575	16	1
15	1375963004	C02	1C	Sm	427	AttC	FBgn0041579	immunity	yes	11.6160629580030	34	1
15	1375963004	D01	3H	U	427	AttC	FBgn0041579	immunity	yes	8.35714946820857	35	0.59915539
15	1375963004	D02	1D	Ef	427	AttC	FBgn0041579	immunity	yes	11.2671700473124	31	1
13	1375963005	A01	10H	Sm	427	AttC	FBgn0041579	immunity	yes	11.5165837754506	23	1
13	1375963005	A02	2D	Sm	427	AttC	FBgn0041579	immunity	yes	9.78441399852012	30	0.9999994
13	1375963005	B01	8G	Sm	427	AttC	FBgn0041579	immunity	yes	11.9496211098714	35	1
13	1375963005	B02	10C	Sm	427	AttC	FBgn0041579	immunity	yes	12.6687464585439	41	1
13	1375963005	C01	2D	U	427	AttC	FBgn0041579	immunity	yes	8.34530996484692	37	0.31409156
13	1375963005	C02	7B	U	427	AttC	FBgn0041579	immunity	yes	8.28800182799565	25	0.40307211
13	1375963005	D01	11A	U	427	AttC	FBgn0041579	immunity	yes	8.6085044374265	27	1
13	1375963005	D02	10C	U	427	AttC	FBgn0041579	immunity	yes	9.26476518954098	23	1
13	1375963006	A01	2D	U	427	AttC	FBgn0041579	immunity	yes	8.32484931405999	25	0.91641188
13	1375963006	A02	10C	Sm	427	AttC	FBgn0041579	immunity	yes	12.5518148630972	44	1
13	1375963006	B01	10H	U	427	AttC	FBgn0041579	immunity	yes	9.5161011385136	35	1
13	1375963006	C01	10H	Sm	427	AttC	FBgn0041579	immunity	yes	12.2141692703616	26	1
13	1375963006	C02	8G	Sm	427	AttC	FBgn0041579	immunity	yes	10.7141613323760	35	1
13	1375963006	D01	11A	Sm	427	AttC	FBgn0041579	immunity	yes	11.8351576410335	32	1
13	1375963006	D02	7B	Sm	427	AttC	FBgn0041579	immunity	yes	11.382432188173	31	1
13	1375963008	A01	7B	Ef	427	AttC	FBgn0041579	immunity	yes	10.1792013367060	34	1
13	1375963008	A02	4F	Ef	427	AttC	FBgn0041579	immunity	yes	11.6201038991091	28	1
13	1375963008	B01	10H	Ef	427	AttC	FBgn0041579	immunity	yes	11.5143640695766	32	1
13	1375963008	B02	11A	Ef	427	AttC	FBgn0041579	immunity	yes	11.6603488817731	30	1
13	1375963008	C01	2D	Ef	427	AttC	FBgn0041579	immunity	yes	10.8230998593734	36	1
13	1375963008	C02	8G	Ef	427	AttC	FBgn0041579	immunity	yes	11.839573084117	30	1
13	1375963008	D01	10E	Ef	427	AttC	FBgn0041579	immunity	yes	12.0656732172871	41	1
13	1375963008	D02	10C	Ef	427	AttC	FBgn0041579	immunity	yes	12.211802993748	30	1
16	1375963009	A01	2A	Ef	427	AttC	FBgn0041579	immunity	yes	11.3238432691843	33	1
16	1375963009	A02	10F	Sm	427	AttC	FBgn0041579	immunity	yes	11.5987658939411	32	1
16	1375963009	B01	4F	Sm	427	AttC	FBgn0041579	immunity	yes	11.8034670195124	37	1
16	1375963009	B02	3H	Ef	427	AttC	FBgn0041579	immunity	yes	11.3507833776970	32	1
16	1375963009	C01	1C	Sm	427	AttC	FBgn0041579	immunity	yes	12.1026286183814	33	1
16	1375963009	C02	1D	Ef	427	AttC	FBgn0041579	immunity	yes	11.7793912565559	28	1
16	1375963009	D01	10F	Ef	427	AttC	FBgn0041579	immunity	yes	11.4624241100282	35	1
16	1375963009	D02	10E	Sm	427	AttC	FBgn0041579	immunity	yes	12.4856103953787	27	1
16	1375963010	A01	5H	Ef	427	AttC	FBgn0041579	immunity	yes	11.1472575595515	23	1
16	1375963010	A02	1C	Ef	427	AttC	FBgn0041579	immunity	yes	11.9025942982245	30	1
16	1375963010	B01	3H	Sm	427	AttC	FBgn0041579	immunity	yes	11.7899059956727	36	1
16	1375963010	B02	3H	U	427	AttC	FBgn0041579	immunity	yes	8.97364254687309	31	1
16	1375963010	C01	5H	Sm	427	AttC	FBgn0041579	immunity	yes	11.5912818103513	34	1
16	1375963010	C02	1D	Sm	427	AttC	FBgn0041579	immunity	yes	11.9870381003839	33	1
16	1375963010	D01	2A	Sm	427	AttC	FBgn0041579	immunity	yes	11.5235948742526	41	1
16	1375963010	D02	10C	Ef	427	AttC	FBgn0041579	immunity	yes	11.8330435061191	23	1
15	1375963011	A01	4F	U	427	AttC	FBgn0041579	immunity	yes	10.1576311398396	21	0.99998251
15	1375963011	A02	5H	Sm	427	AttC	FBgn0041579	immunity	yes	10.4088923505992	35	1
15	1375963011	B01	2A	Sm	427	AttC	FBgn0041579	immunity	yes	11.5361513852103	31	1
15	1375963011	B02	4F	Sm	427	AttC	FBgn0041579	immunity	yes	11.7906285965383	24	1
15	1375963011	C01	3H	Sm	427	AttC	FBgn0041579	immunity	yes	10.5825672952098	43	1
15	1375963011	C02	10F	U	427	AttC	FBgn0041579	immunity	yes	10.1321433937766	27	1
15	1375963011	D01	10E	U	427	AttC	FBgn0041579	immunity	yes	9.43778235263976	33	1
13	1375963012	A01	2D	Ef	427	AttC	FBgn0041579	immunity	yes	10.6949269859862	25	1
13	1375963012	B01	10C	Ef	427	AttC	FBgn0041579	immunity	yes	11.7575210637903	18	1
13	1375963012	B02	7B	Ef	427	AttC	FBgn0041579	immunity	yes	9.95470312655848	28	1
13	1375963012	C01	8G	U	427	AttC	FBgn0041579	immunity	yes	9.14037842971122	31	0.99884232
13	1375963012	D01	10C	U	427	AttC	FBgn0041579	immunity	yes	8.96157678476477	47	1
13	1375963012	D02	11A	Ef	427	AttC	FBgn0041579	immunity	yes	11.5108874080993	30	1
3	1262109001	A01	2B	Sm	5452	Act88F	FBgn0000047	old_immunity	yes	11.0110020093556	21	0.84172845
3	1262109001	A02	2B	U	5452	Act88F	FBgn0000047	old_immunity	yes	8.63866630112265	37	0.34803179
3	1262109001	B01	2G	Sm	5452	Act88F	FBgn0000047	old_immunity	yes	10.8885237676604	27	1
3	1262109001	B02	2G	U	5452	Act88F	FBgn0000047	old_immunity	yes	9.70421291336366	33	1
3	1262109001	C01	3G	Sm	5452	Act88F	FBgn0000047	old_immunity	yes	9.64435851241052	27	1
3	1262109001	C02	3G	U	5452	Act88F	FBgn0000047	old_immunity	yes	9.5459830047692	32	1
3	1262109001	D01	4D	Sm	5452	Act88F	FBgn0000047	old_immunity	yes	10.2248785608604	45	1
3	1262109001	D02	4D	U	5452	Act88F	FBgn0000047	old_immunity	yes	9.36446022337413	32	0.99891779
3	1262109003	A01	4E	Sm	5452	Act88F	FBgn0000047	old_immunity	yes	9.40681166807288	37	1
3	1262109003	A02	4E	U	5452	Act88F	FBgn0000047	old_immunity	yes	9.2323936882526	34	1
3	1262109003	B01	5E	Sm	5452	Act88F	FBgn0000047	old_immunity	yes	9.92499421764925	32	0.69246333
3	1262109003	B02	5E	U	5452	Act88F	FBgn0000047	old_immunity	yes	9.98398799655387	28	0.99999999
3	1262109003	C01	8B	Sm	5452	Act88F	FBgn0000047	old_immunity	yes	9.1654858543136	29	1
3	1262109003	C02	8B	U	5452	Act88F	FBgn0000047	old_immunity	yes	8.67292905579096	39	0.52557606
3	1262109003	D02	12B	U	5452	Act88F	FBgn0000047	old_immunity	yes	8.37321164017698	24	0.1672896
2	1262109004	A01	4E	Sm	5452	Act88F	FBgn0000047	old_immunity	yes	10.6435160814677	40	1
2	1262109004	A02	4E	U	5452	Act88F	FBgn0000047	old_immunity	yes	10.2146746314619	31	1
2	1262109004	B02	5E	U	5452	Act88F	FBgn0000047	old_immunity	yes	12.0276888447710	25	1
2	1262109004	C01	8B	Sm	5452	Act88F	FBgn0000047	old_immunity	yes	9.90249380029683	37	1
2	1262109004	C02	8B	U	5452	Act88F	FBgn0000047	old_immunity	yes	8.79752823715447	23	0.99999047
2	1262109004	D01	12B	Sm	5452	Act88F	FBgn0000047	old_immunity	yes	10.5252778684648	33	1
1	1262109006	A01	2B	Sm	5452	Act88F	FBgn0000047	old_immunity	yes	10.2652411431683	34	0.99991677
1	1262109006	A02	2B	U	5452	Act88F	FBgn0000047	old_immunity	yes	10.3129065190724	34	1
1	1262109006	B01	2G	Sm	5452	Act88F	FBgn0000047	old_immunity	yes	10.6059950993994	42	1
1	1262109006	B02	2G	U	5452	Act88F	FBgn0000047	old_immunity	yes	11.2230948890920	31	1
1	1262109006	C01	3G	Sm	5452	Act88F	FBgn0000047	old_immunity	yes	10.2792793327942	38	1
1	1262109006	C02	3G	U	5452	Act88F	FBgn0000047	old_immunity	yes	9.55625681785934	40	1
1	1262109006	D01	4D	Sm	5452	Act88F	FBgn0000047	old_immunity	yes	10.8032673115219	46	1
1	1262109006	D02	4D	U	5452	Act88F	FBgn0000047	old_immunity	yes	10.0164663133112	42	1
4	1262109007	A01	1B	Ef	5452	Act88F	FBgn0000047	old_immunity	yes	8.80774819436743	29	1
4	1262109007	A02	2B	Ef	5452	Act88F	FBgn0000047	old_immunity	yes	10.0600030328898	36	1
4	1262109007	B01	2C	Ef	5452	Act88F	FBgn0000047	old_immunity	yes	8.90032615704786	34	1
4	1262109007	B02	2G	Ef	5452	Act88F	FBgn0000047	old_immunity	yes	9.47201868379217	34	1
4	1262109007	C01	3C	Ef	5452	Act88F	FBgn0000047	old_immunity	yes	9.05015718749821	22	1
4	1262109007	C02	3G	Ef	5452	Act88F	FBgn0000047	old_immunity	yes	8.97344802150488	33	0.82558071
4	1262109007	D01	4B	Ef	5452	Act88F	FBgn0000047	old_immunity	yes	8.92225844479502	37	1
4	1262109007	D02	4D	Ef	5452	Act88F	FBgn0000047	old_immunity	yes	9.1842880265004	34	1
1	1262109008	A01	4E	Sm	5452	Act88F	FBgn0000047	old_immunity	yes	9.90288883605486	41	1
1	1262109008	A02	4E	U	5452	Act88F	FBgn0000047	old_immunity	yes	9.6074374519856	37	0.99999993
1	1262109008	B02	5E	U	5452	Act88F	FBgn0000047	old_immunity	yes	11.1902809371529	35	1
1	1262109008	C01	8B	Sm	5452	Act88F	FBgn0000047	old_immunity	yes	9.75118888385193	37	1
1	1262109008	C02	8B	U	5452	Act88F	FBgn0000047	old_immunity	yes	9.56729805905985	34	1
1	1262109008	D01	12B	Sm	5452	Act88F	FBgn0000047	old_immunity	yes	10.0141830321593	41	1
1	1262109008	D02	12B	U	5452	Act88F	FBgn0000047	old_immunity	yes	10.2041251644110	26	0.99997779
4	1262109009	A01	4E	Ef	5452	Act88F	FBgn0000047	old_immunity	yes	9.03778742988498	20	0.99978766
4	1262109009	A02	4G	Ef	5452	Act88F	FBgn0000047	old_immunity	yes	10.0784787543981	37	1
4	1262109009	B01	5D	Ef	5452	Act88F	FBgn0000047	old_immunity	yes	8.90251182448671	21	0.99999947
4	1262109009	B02	5E	Ef	5452	Act88F	FBgn0000047	old_immunity	yes	10.1881210708415	33	1
4	1262109009	C01	8B	Ef	5452	Act88F	FBgn0000047	old_immunity	yes	8.65679692232338	30	0.79930577
4	1262109009	C02	11B	Ef	5452	Act88F	FBgn0000047	old_immunity	yes	8.84144673539976	32	1
4	1262109009	D01	12A	Ef	5452	Act88F	FBgn0000047	old_immunity	yes	8.91669512587441	28	1
4	1262109009	D02	12B	Ef	5452	Act88F	FBgn0000047	old_immunity	yes	9.0730851815814	49	1
8	1262109013	A01	1B	Sm	5452	Act88F	FBgn0000047	old_immunity	yes	9.45611525823172	40	1
8	1262109013	A02	1B	U	5452	Act88F	FBgn0000047	old_immunity	yes	9.81755353360476	28	1
8	1262109013	B01	2C	Sm	5452	Act88F	FBgn0000047	old_immunity	yes	9.61796056419918	33	1
8	1262109013	B02	2C	U	5452	Act88F	FBgn0000047	old_immunity	yes	9.22764280356787	32	1
8	1262109013	C01	3C	Sm	5452	Act88F	FBgn0000047	old_immunity	yes	10.2020593647908	26	1
8	1262109013	C02	3C	U	5452	Act88F	FBgn0000047	old_immunity	yes	9.98163461846502	33	1
8	1262109013	D01	4B	Sm	5452	Act88F	FBgn0000047	old_immunity	yes	8.94531996730857	34	0.54557339
8	1262109013	D02	4B	U	5452	Act88F	FBgn0000047	old_immunity	yes	9.40853213516549	29	1
8	1262109014	A01	4G	Sm	5452	Act88F	FBgn0000047	old_immunity	yes	9.63510403921083	31	1
8	1262109014	A02	4G	U	5452	Act88F	FBgn0000047	old_immunity	yes	9.9772507601732	36	1
8	1262109014	B01	5D	Sm	5452	Act88F	FBgn0000047	old_immunity	yes	9.85373526214827	37	1
8	1262109014	B02	5D	U	5452	Act88F	FBgn0000047	old_immunity	yes	9.61102204741469	29	0.99999995
8	1262109014	C01	11B	Sm	5452	Act88F	FBgn0000047	old_immunity	yes	9.83447935285566	38	1
8	1262109014	C02	11B	U	5452	Act88F	FBgn0000047	old_immunity	yes	9.58983472146894	34	0.99948839
8	1262109014	D01	12A	Sm	5452	Act88F	FBgn0000047	old_immunity	yes	10.3286200836900	31	1
8	1262109014	D02	12A	U	5452	Act88F	FBgn0000047	old_immunity	yes	9.38977068693974	26	1
6	1262109015	A01	4E	Ef	5452	Act88F	FBgn0000047	old_immunity	yes	9.58244272842475	25	1
6	1262109015	A02	4G	Ef	5452	Act88F	FBgn0000047	old_immunity	yes	9.59392324023884	29	1
6	1262109015	B01	5D	Ef	5452	Act88F	FBgn0000047	old_immunity	yes	9.29203255697456	32	1
6	1262109015	B02	5E	Ef	5452	Act88F	FBgn0000047	old_immunity	yes	11.1065988508586	36	1
6	1262109015	C01	8B	Ef	5452	Act88F	FBgn0000047	old_immunity	yes	9.4788068936906	30	1
6	1262109015	C02	11B	Ef	5452	Act88F	FBgn0000047	old_immunity	yes	9.00601403423885	20	0.99994951
6	1262109015	D01	12A	Ef	5452	Act88F	FBgn0000047	old_immunity	yes	9.1515756234436	29	1
6	1262109015	D02	12B	Ef	5452	Act88F	FBgn0000047	old_immunity	yes	10.4053441595613	20	1
6	1262109016	A01	1B	Ef	5452	Act88F	FBgn0000047	old_immunity	yes	8.93777322250709	27	1
6	1262109016	A02	2B	Ef	5452	Act88F	FBgn0000047	old_immunity	yes	9.82221583691882	33	1
6	1262109016	B01	2C	Ef	5452	Act88F	FBgn0000047	old_immunity	yes	9.39724936135154	35	1
6	1262109016	B02	2G	Ef	5452	Act88F	FBgn0000047	old_immunity	yes	9.70857714315224	30	1
6	1262109016	C01	3C	Ef	5452	Act88F	FBgn0000047	old_immunity	yes	8.60006331325533	30	0.67735779
6	1262109016	C02	3G	Ef	5452	Act88F	FBgn0000047	old_immunity	yes	9.64920207293347	33	1
6	1262109016	D01	4B	Ef	5452	Act88F	FBgn0000047	old_immunity	yes	8.29791224170427	33	0.08755098
6	1262109016	D02	4D	Ef	5452	Act88F	FBgn0000047	old_immunity	yes	9.64029999675209	32	1
7	1262109018	A01	4G	Sm	5452	Act88F	FBgn0000047	old_immunity	yes	9.6182434650356	18	1
7	1262109018	A02	4G	U	5452	Act88F	FBgn0000047	old_immunity	yes	9.62452988505552	33	1
7	1262109018	B01	5D	Sm	5452	Act88F	FBgn0000047	old_immunity	yes	9.49384667416831	40	1
7	1262109018	B02	5D	U	5452	Act88F	FBgn0000047	old_immunity	yes	9.49040862757217	22	1
7	1262109018	C01	NA	Sm	5452	Act88F	FBgn0000047	old_immunity	yes	9.1200471597086	38	1
7	1262109018	C02	11B	U	5452	Act88F	FBgn0000047	old_immunity	yes	9.5053135228948	45	1
7	1262109018	D01	12A	Sm	5452	Act88F	FBgn0000047	old_immunity	yes	9.30124175116167	33	1
7	1262109018	D02	12A	U	5452	Act88F	FBgn0000047	old_immunity	yes	9.2377442435079	47	1
7	1262109019	A01	1B	Sm	5452	Act88F	FBgn0000047	old_immunity	yes	10.1704720829708	28	1
7	1262109019	A02	1B	U	5452	Act88F	FBgn0000047	old_immunity	yes	10.0717123667484	42	1
7	1262109019	B01	2C	Sm	5452	Act88F	FBgn0000047	old_immunity	yes	9.33077050375136	38	1
7	1262109019	B02	2C	U	5452	Act88F	FBgn0000047	old_immunity	yes	9.84495521512078	41	1
7	1262109019	C01	3C	Sm	5452	Act88F	FBgn0000047	old_immunity	yes	10.0125414549312	37	1
7	1262109019	C02	3C	U	5452	Act88F	FBgn0000047	old_immunity	yes	9.1124809866432	29	1
7	1262109019	D01	NA	Sm	5452	Act88F	FBgn0000047	old_immunity	yes	9.4071532739743	37	1
7	1262109019	D02	4B	U	5452	Act88F	FBgn0000047	old_immunity	yes	9.16794998981501	26	1
9	1262109020	A01	1B	Sm	5452	Act88F	FBgn0000047	old_immunity	yes	9.02011902168238	24	1
9	1262109020	A02	1B	U	5452	Act88F	FBgn0000047	old_immunity	yes	8.66949165207357	53	0.60150366
9	1262109020	B01	2C	Sm	5452	Act88F	FBgn0000047	old_immunity	yes	9.5096207540151	31	1
9	1262109020	B02	2C	U	5452	Act88F	FBgn0000047	old_immunity	yes	9.75949385234667	36	1
9	1262109020	C01	3C	Sm	5452	Act88F	FBgn0000047	old_immunity	yes	9.62869089720165	28	1
9	1262109020	C02	3C	U	5452	Act88F	FBgn0000047	old_immunity	yes	9.287763631079	39	0.98155677
9	1262109020	D01	4B	Sm	5452	Act88F	FBgn0000047	old_immunity	yes	9.4215774917949	24	1
9	1262109020	D02	4B	U	5452	Act88F	FBgn0000047	old_immunity	yes	9.30079570291079	28	0.99999998
9	1262109021	A01	4G	Sm	5452	Act88F	FBgn0000047	old_immunity	yes	9.67849056173	38	1
9	1262109021	A02	4G	U	5452	Act88F	FBgn0000047	old_immunity	yes	10.0025924508978	29	1
9	1262109021	B01	5D	Sm	5452	Act88F	FBgn0000047	old_immunity	yes	10.0511815097166	27	1
9	1262109021	B02	5D	U	5452	Act88F	FBgn0000047	old_immunity	yes	9.82279845833014	31	1
9	1262109021	C01	11B	Sm	5452	Act88F	FBgn0000047	old_immunity	yes	9.9837457426531	28	1
9	1262109021	C02	11B	U	5452	Act88F	FBgn0000047	old_immunity	yes	9.74910685498798	27	1
9	1262109021	D01	12A	Sm	5452	Act88F	FBgn0000047	old_immunity	yes	9.45507482135625	35	1
9	1262109021	D02	12A	U	5452	Act88F	FBgn0000047	old_immunity	yes	9.18487278552129	38	1
5	1262109022	A01	4E	Ef	5452	Act88F	FBgn0000047	old_immunity	yes	10.0058359284945	41	1
5	1262109022	A02	4G	Ef	5452	Act88F	FBgn0000047	old_immunity	yes	9.61482686554688	39	1
5	1262109022	B01	5D	Ef	5452	Act88F	FBgn0000047	old_immunity	yes	9.18876977805805	31	1
5	1262109022	C01	8B	Ef	5452	Act88F	FBgn0000047	old_immunity	yes	9.428088407103	36	1
5	1262109022	C02	11B	Ef	5452	Act88F	FBgn0000047	old_immunity	yes	9.4857508564784	23	1
5	1262109022	D01	12A	Ef	5452	Act88F	FBgn0000047	old_immunity	yes	9.08263257969637	28	1
5	1262109022	D02	12B	Ef	5452	Act88F	FBgn0000047	old_immunity	yes	9.59318847943255	34	0.99938833
2	1262109023	A01	2B	Sm	5452	Act88F	FBgn0000047	old_immunity	yes	10.2715094402815	34	1
2	1262109023	A02	2B	U	5452	Act88F	FBgn0000047	old_immunity	yes	10.7788702813617	35	1
2	1262109023	B01	2G	Sm	5452	Act88F	FBgn0000047	old_immunity	yes	11.2312334119034	40	1
2	1262109023	B02	2G	U	5452	Act88F	FBgn0000047	old_immunity	yes	11.1384862654875	37	1
2	1262109023	C01	3G	Sm	5452	Act88F	FBgn0000047	old_immunity	yes	11.5898056200022	30	1
2	1262109023	C02	3G	U	5452	Act88F	FBgn0000047	old_immunity	yes	9.91607480037705	29	1
2	1262109023	D01	4D	Sm	5452	Act88F	FBgn0000047	old_immunity	yes	10.0355336979281	41	1
2	1262109023	D02	4D	U	5452	Act88F	FBgn0000047	old_immunity	yes	10.1704547962288	31	1
5	1325211002	A01	1B	Ef	5452	Act88F	FBgn0000047	old_immunity	yes	10.0330374399169	29	0.99999994
5	1325211002	A02	2B	Ef	5452	Act88F	FBgn0000047	old_immunity	yes	11.9648694858292	30	0.98104079
5	1325211002	B01	2C	Ef	5452	Act88F	FBgn0000047	old_immunity	yes	8.9870432734877	35	0.99987215
5	1325211002	B02	2G	Ef	5452	Act88F	FBgn0000047	old_immunity	yes	10.3959850811577	30	1
5	1325211002	C02	3G	Ef	5452	Act88F	FBgn0000047	old_immunity	yes	9.59824736850345	28	1
5	1325211002	D01	4B	Ef	5452	Act88F	FBgn0000047	old_immunity	yes	8.3844607174211	35	0.34229851
5	1325211002	D02	4D	Ef	5452	Act88F	FBgn0000047	old_immunity	yes	9.4144439414818	39	1
12	1372674015	A01	12B	Sm	5452	Act88F	FBgn0000047	old_immunity	yes	10.1672777264261	28	0.76500082
12	1372674015	B01	12B	U	5452	Act88F	FBgn0000047	old_immunity	yes	8.61703459889489	23	0.36617342
12	1372674015	C01	5E	Sm	5452	Act88F	FBgn0000047	old_immunity	yes	10.8663909245371	33	1
16	1372674016	A01	11A	Sm	5452	Act88F	FBgn0000047	old_immunity	yes	9.65376660016225	38	1
16	1372674016	A02	2D	Ef	5452	Act88F	FBgn0000047	old_immunity	yes	10.2641532958039	35	1
16	1372674016	B01	10C	Sm	5452	Act88F	FBgn0000047	old_immunity	yes	9.5039293249665	32	1
16	1372674016	B02	8G	Sm	5452	Act88F	FBgn0000047	old_immunity	yes	10.0043598986573	37	1
16	1372674016	C01	10E	Sm	5452	Act88F	FBgn0000047	old_immunity	yes	9.6760465399219	29	1
16	1372674016	C02	10H	Ef	5452	Act88F	FBgn0000047	old_immunity	yes	9.55925625568302	40	1
16	1372674016	D02	10E	Ef	5452	Act88F	FBgn0000047	old_immunity	yes	9.3800060553714	30	1
18	1372674026	A01	5H	Sm	5452	Act88F	FBgn0000047	old_immunity	yes	9.29680598193611	32	1
18	1372674026	A02	5H	Ef	5452	Act88F	FBgn0000047	old_immunity	yes	8.9847422433638	32	1
18	1372674026	B01	8G	U	5452	Act88F	FBgn0000047	old_immunity	yes	9.563741376518	28	1
18	1372674026	B02	8G	Ef	5452	Act88F	FBgn0000047	old_immunity	yes	9.23192762392793	44	1
18	1372674026	C01	10F	U	5452	Act88F	FBgn0000047	old_immunity	yes	9.90670516974835	38	1
18	1372674026	C02	10F	Ef	5452	Act88F	FBgn0000047	old_immunity	yes	9.5990937578530	33	1
18	1372674026	D01	10E	Sm	5452	Act88F	FBgn0000047	old_immunity	yes	9.90007476773455	30	1
18	1372674026	D02	10E	Ef	5452	Act88F	FBgn0000047	old_immunity	yes	9.40308611266877	34	1
17	1372674034	A01	10H	Sm	5452	Act88F	FBgn0000047	old_immunity	yes	9.88012645163525	26	1
17	1372674034	A02	10H	U	5452	Act88F	FBgn0000047	old_immunity	yes	9.98334166968428	36	1
17	1372674034	B01	7B	Sm	5452	Act88F	FBgn0000047	old_immunity	yes	9.44569505575924	34	1
17	1372674034	B02	7B	Ef	5452	Act88F	FBgn0000047	old_immunity	yes	9.09307409990892	28	1
17	1372674034	C01	4F	Ef	5452	Act88F	FBgn0000047	old_immunity	yes	9.50567095000224	24	1
17	1372674034	C02	5E	Sm	5452	Act88F	FBgn0000047	old_immunity	yes	10.2768846557583	25	1
17	1372674034	D01	8G	Ef	5452	Act88F	FBgn0000047	old_immunity	yes	9.27307133805262	39	0.99999997
19	1372674051	D02	3C	Ef	5452	Act88F	FBgn0000047	old_immunity	yes	9.70920176843805	22	1
19	1372674053	A01	1C	U	5452	Act88F	FBgn0000047	old_immunity	yes	10.3022337972429	24	1
19	1372674053	A02	1C	Ef	5452	Act88F	FBgn0000047	old_immunity	yes	10.2328021461610	29	1
19	1372674053	B01	2D	Sm	5452	Act88F	FBgn0000047	old_immunity	yes	10.0442862462515	48	1
19	1372674053	B02	2A	Sm	5452	Act88F	FBgn0000047	old_immunity	yes	9.49877737373311	39	1
19	1372674053	C01	5H	U	5452	Act88F	FBgn0000047	old_immunity	yes	9.09898866889798	17	1
19	1372674053	C02	5E	Ef	5452	Act88F	FBgn0000047	old_immunity	yes	11.1705758747320	42	1
19	1372674053	D01	10F	Sm	5452	Act88F	FBgn0000047	old_immunity	yes	9.63216171126009	40	1
18	1372674071	A01	7B	U	5452	Act88F	FBgn0000047	old_immunity	yes	9.12878611704835	30	1
18	1372674071	A02	4B	Sm	5452	Act88F	FBgn0000047	old_immunity	yes	9.12734187680424	35	1
18	1372674071	B01	1D	Ef	5452	Act88F	FBgn0000047	old_immunity	yes	9.045583214349	33	1
18	1372674071	B02	2D	Sm	5452	Act88F	FBgn0000047	old_immunity	yes	9.65912218490787	30	1
18	1372674071	C01	11A	Ef	5452	Act88F	FBgn0000047	old_immunity	yes	9.49280164186364	41	1
18	1372674071	C02	3H	Sm	5452	Act88F	FBgn0000047	old_immunity	yes	10.2996707827055	39	1
18	1372674071	D01	11A	U	5452	Act88F	FBgn0000047	old_immunity	yes	9.78323394008718	25	1
18	1372674071	D02	1D	Sm	5452	Act88F	FBgn0000047	old_immunity	yes	10.6857663003349	38	1
18	1372674074	A01	1C	U	5452	Act88F	FBgn0000047	old_immunity	yes	10.6179828155636	35	1
18	1372674074	A02	1C	Sm	5452	Act88F	FBgn0000047	old_immunity	yes	10.6323541149413	42	1
18	1372674074	B01	2A	U	5452	Act88F	FBgn0000047	old_immunity	yes	9.42640307829622	30	1
18	1372674074	B02	2A	Ef	5452	Act88F	FBgn0000047	old_immunity	yes	9.48211549544572	27	1
18	1372674074	C01	3H	U	5452	Act88F	FBgn0000047	old_immunity	yes	10.4928066984841	32	1
18	1372674074	C02	3H	Ef	5452	Act88F	FBgn0000047	old_immunity	yes	9.43880191343199	27	1
18	1372674074	D01	11A	Sm	5452	Act88F	FBgn0000047	old_immunity	yes	9.80716136680716	31	0.98632797
18	1372674074	D02	1D	U	5452	Act88F	FBgn0000047	old_immunity	yes	9.21352731409934	38	1
18	1372674077	A01	2A	U	5452	Act88F	FBgn0000047	old_immunity	yes	9.54809270150752	30	1
18	1372674077	A02	10H	Ef	5452	Act88F	FBgn0000047	old_immunity	yes	9.46463793141717	31	1
18	1372674077	B01	1D	U	5452	Act88F	FBgn0000047	old_immunity	yes	9.00344880793595	29	1
18	1372674077	B02	11A	U	5452	Act88F	FBgn0000047	old_immunity	yes	9.4369971033807	43	1
18	1372674077	C01	7B	U	5452	Act88F	FBgn0000047	old_immunity	yes	8.98069338308911	35	1
18	1372674077	C02	10F	Sm	5452	Act88F	FBgn0000047	old_immunity	yes	9.86849777499034	27	1
18	1372674077	D01	3H	Ef	5452	Act88F	FBgn0000047	old_immunity	yes	9.30924512108903	38	1
18	1372674077	D02	11B	Sm	5452	Act88F	FBgn0000047	old_immunity	yes	9.5397632932563	32	1
15	1375963001	A01	10H	U	5452	Act88F	FBgn0000047	old_immunity	yes	9.80711620367838	43	1
15	1375963001	A02	10E	U	5452	Act88F	FBgn0000047	old_immunity	yes	10.2653274525206	35	1
15	1375963001	B01	1D	Sm	5452	Act88F	FBgn0000047	old_immunity	yes	10.4059456952117	25	1
15	1375963001	B02	2D	U	5452	Act88F	FBgn0000047	old_immunity	yes	10.5947822690338	27	1
15	1375963001	C01	8G	U	5452	Act88F	FBgn0000047	old_immunity	yes	9.75066658026601	28	1
15	1375963001	C02	4F	Ef	5452	Act88F	FBgn0000047	old_immunity	yes	9.512580684428	35	1
15	1375963001	D01	10C	U	5452	Act88F	FBgn0000047	old_immunity	yes	9.8771151475313	29	0.99480685
15	1375963001	D02	4F	U	5452	Act88F	FBgn0000047	old_immunity	yes	9.44951676271125	30	1
15	1375963002	A01	4F	Sm	5452	Act88F	FBgn0000047	old_immunity	yes	9.6853731642495	40	1
15	1375963002	A02	5H	U	5452	Act88F	FBgn0000047	old_immunity	yes	9.04931111305922	49	1
15	1375963002	B01	10E	U	5452	Act88F	FBgn0000047	old_immunity	yes	9.53757203102652	33	1
15	1375963002	C01	10F	U	5452	Act88F	FBgn0000047	old_immunity	yes	9.84074012600557	46	1
15	1375963002	C02	4F	U	5452	Act88F	FBgn0000047	old_immunity	yes	9.59024553217642	38	1
15	1375963002	D01	1D	U	5452	Act88F	FBgn0000047	old_immunity	yes	9.85761069772891	35	1
15	1375963002	D02	2A	U	5452	Act88F	FBgn0000047	old_immunity	yes	9.52562985492122	40	1
15	1375963004	A01	1C	Ef	5452	Act88F	FBgn0000047	old_immunity	yes	10.4985528664998	37	1
15	1375963004	A02	5H	Ef	5452	Act88F	FBgn0000047	old_immunity	yes	9.15158686511903	37	1
15	1375963004	B01	5H	U	5452	Act88F	FBgn0000047	old_immunity	yes	9.13976100618884	28	1
15	1375963004	B02	10F	Ef	5452	Act88F	FBgn0000047	old_immunity	yes	9.48922726285007	39	1
15	1375963004	C01	2A	Ef	5452	Act88F	FBgn0000047	old_immunity	yes	9.45076589042984	25	1
15	1375963004	C02	1C	Sm	5452	Act88F	FBgn0000047	old_immunity	yes	10.2414194411345	51	1
15	1375963004	D01	3H	U	5452	Act88F	FBgn0000047	old_immunity	yes	10.0161509370036	30	1
15	1375963004	D02	1D	Ef	5452	Act88F	FBgn0000047	old_immunity	yes	9.04317473875368	35	1
13	1375963005	A01	10H	Sm	5452	Act88F	FBgn0000047	old_immunity	yes	10.3210373548132	24	1
13	1375963005	A02	2D	Sm	5452	Act88F	FBgn0000047	old_immunity	yes	10.2928755928633	43	1
13	1375963005	B01	8G	Sm	5452	Act88F	FBgn0000047	old_immunity	yes	9.3340828296579	33	1
13	1375963005	B02	10C	Sm	5452	Act88F	FBgn0000047	old_immunity	yes	10.445453853305	29	1
13	1375963005	C01	2D	U	5452	Act88F	FBgn0000047	old_immunity	yes	10.9508879569093	43	1
13	1375963005	C02	7B	U	5452	Act88F	FBgn0000047	old_immunity	yes	9.46023258559807	40	1
13	1375963005	D01	11A	U	5452	Act88F	FBgn0000047	old_immunity	yes	9.8031013107982	41	1
13	1375963005	D02	10C	U	5452	Act88F	FBgn0000047	old_immunity	yes	9.69215391171305	35	1
13	1375963006	A01	2D	U	5452	Act88F	FBgn0000047	old_immunity	yes	9.82439138147988	31	1
13	1375963006	A02	10C	Sm	5452	Act88F	FBgn0000047	old_immunity	yes	9.39616103647985	29	1
13	1375963006	B01	10H	U	5452	Act88F	FBgn0000047	old_immunity	yes	9.79186731557772	33	1
13	1375963006	C01	10H	Sm	5452	Act88F	FBgn0000047	old_immunity	yes	10.0369679456917	37	1
13	1375963006	C02	8G	Sm	5452	Act88F	FBgn0000047	old_immunity	yes	9.88697706964112	41	1
13	1375963006	D01	11A	Sm	5452	Act88F	FBgn0000047	old_immunity	yes	9.43689221955733	35	1
13	1375963006	D02	7B	Sm	5452	Act88F	FBgn0000047	old_immunity	yes	9.0083394858313	32	1
13	1375963008	A01	7B	Ef	5452	Act88F	FBgn0000047	old_immunity	yes	8.8615764110504	32	1
13	1375963008	A02	4F	Ef	5452	Act88F	FBgn0000047	old_immunity	yes	9.05848176682193	32	1
13	1375963008	B01	10H	Ef	5452	Act88F	FBgn0000047	old_immunity	yes	9.22854945698549	38	1
13	1375963008	B02	11A	Ef	5452	Act88F	FBgn0000047	old_immunity	yes	9.22415159904252	34	1
13	1375963008	C01	2D	Ef	5452	Act88F	FBgn0000047	old_immunity	yes	9.8005332887085	36	1
13	1375963008	C02	8G	Ef	5452	Act88F	FBgn0000047	old_immunity	yes	9.32027055092285	32	1
13	1375963008	D01	10E	Ef	5452	Act88F	FBgn0000047	old_immunity	yes	9.20136089874049	34	1
13	1375963008	D02	10C	Ef	5452	Act88F	FBgn0000047	old_immunity	yes	9.07347599205325	39	1
16	1375963009	A01	2A	Ef	5452	Act88F	FBgn0000047	old_immunity	yes	9.08792408329986	40	1
16	1375963009	A02	10F	Sm	5452	Act88F	FBgn0000047	old_immunity	yes	9.73135843579642	36	1
16	1375963009	B01	4F	Sm	5452	Act88F	FBgn0000047	old_immunity	yes	9.39925933614068	37	1
16	1375963009	B02	3H	Ef	5452	Act88F	FBgn0000047	old_immunity	yes	9.23265722978666	43	1
16	1375963009	C01	1C	Sm	5452	Act88F	FBgn0000047	old_immunity	yes	10.2986368596820	28	1
16	1375963009	C02	1D	Ef	5452	Act88F	FBgn0000047	old_immunity	yes	8.91122785419482	35	1
16	1375963009	D01	10F	Ef	5452	Act88F	FBgn0000047	old_immunity	yes	9.64904752746422	43	1
16	1375963009	D02	10E	Sm	5452	Act88F	FBgn0000047	old_immunity	yes	9.48855227269654	35	1
16	1375963010	A01	5H	Ef	5452	Act88F	FBgn0000047	old_immunity	yes	8.8803529655266	42	1
16	1375963010	A02	1C	Ef	5452	Act88F	FBgn0000047	old_immunity	yes	10.3217684441113	35	1
16	1375963010	B01	3H	Sm	5452	Act88F	FBgn0000047	old_immunity	yes	9.97108312777841	33	1
16	1375963010	B02	3H	U	5452	Act88F	FBgn0000047	old_immunity	yes	9.67400609559022	34	1
16	1375963010	C01	5H	Sm	5452	Act88F	FBgn0000047	old_immunity	yes	9.13005802238168	27	1
16	1375963010	C02	1D	Sm	5452	Act88F	FBgn0000047	old_immunity	yes	9.14047435426815	38	1
16	1375963010	D01	2A	Sm	5452	Act88F	FBgn0000047	old_immunity	yes	9.34973533088476	36	1
16	1375963010	D02	10C	Ef	5452	Act88F	FBgn0000047	old_immunity	yes	9.04078283854564	27	0.99999996
15	1375963011	A01	4F	U	5452	Act88F	FBgn0000047	old_immunity	yes	8.35276617076037	38	0.14747015
15	1375963011	A02	5H	Sm	5452	Act88F	FBgn0000047	old_immunity	yes	9.37063086038668	34	1
15	1375963011	B01	2A	Sm	5452	Act88F	FBgn0000047	old_immunity	yes	9.71676739735012	38	1
15	1375963011	B02	4F	Sm	5452	Act88F	FBgn0000047	old_immunity	yes	9.9552821307432	34	1
15	1375963011	C01	3H	Sm	5452	Act88F	FBgn0000047	old_immunity	yes	9.89941111771938	35	1
15	1375963011	C02	10F	U	5452	Act88F	FBgn0000047	old_immunity	yes	9.98301359812017	31	1
15	1375963011	D01	10E	U	5452	Act88F	FBgn0000047	old_immunity	yes	10.8108473934562	40	1
13	1375963012	A01	2D	Ef	5452	Act88F	FBgn0000047	old_immunity	yes	9.86416691699214	25	1
13	1375963012	B01	10C	Ef	5452	Act88F	FBgn0000047	old_immunity	yes	8.75295058147909	42	0.97877174
13	1375963012	B02	7B	Ef	5452	Act88F	FBgn0000047	old_immunity	yes	9.30626234558318	26	0.99999525
13	1375963012	C01	8G	U	5452	Act88F	FBgn0000047	old_immunity	yes	9.9224709847388	25	1
13	1375963012	D01	10C	U	5452	Act88F	FBgn0000047	old_immunity	yes	9.15816824293384	37	1
13	1375963012	D02	11A	Ef	5452	Act88F	FBgn0000047	old_immunity	yes	9.6719109072844	34	1
3	1262109001	A01	2B	Sm	992	Dbi	FBgn0010387	other	NA	8.55353852178454	33	0.2368861
3	1262109001	A02	2B	U	992	Dbi	FBgn0010387	other	NA	11.5544104502387	40	1
3	1262109001	B01	2G	Sm	992	Dbi	FBgn0010387	other	NA	11.7177498578264	25	1
3	1262109001	B02	2G	U	992	Dbi	FBgn0010387	other	NA	12.2156002497043	35	1
3	1262109001	C01	3G	Sm	992	Dbi	FBgn0010387	other	NA	11.5530038965083	26	1
3	1262109001	C02	3G	U	992	Dbi	FBgn0010387	other	NA	11.1756411835294	32	1
3	1262109001	D01	4D	Sm	992	Dbi	FBgn0010387	other	NA	11.1966062015587	30	1
3	1262109001	D02	4D	U	992	Dbi	FBgn0010387	other	NA	12.1079857669012	31	1
3	1262109003	A01	4E	Sm	992	Dbi	FBgn0010387	other	NA	11.2717014555043	35	1
3	1262109003	A02	4E	U	992	Dbi	FBgn0010387	other	NA	11.8485007449673	33	1
3	1262109003	B01	5E	Sm	992	Dbi	FBgn0010387	other	NA	8.54217489792565	28	0.26645428
3	1262109003	B02	5E	U	992	Dbi	FBgn0010387	other	NA	11.6844302695969	35	1
3	1262109003	C01	8B	Sm	992	Dbi	FBgn0010387	other	NA	11.6937994342317	39	1
3	1262109003	C02	8B	U	992	Dbi	FBgn0010387	other	NA	11.4030390497104	27	0.99999999
3	1262109003	D02	12B	U	992	Dbi	FBgn0010387	other	NA	10.5903265089799	35	0.95153992
2	1262109004	A01	4E	Sm	992	Dbi	FBgn0010387	other	NA	12.0574519130815	30	1
2	1262109004	A02	4E	U	992	Dbi	FBgn0010387	other	NA	12.6263764828656	29	1
2	1262109004	B02	5E	U	992	Dbi	FBgn0010387	other	NA	12.0647643587398	30	1
2	1262109004	C01	8B	Sm	992	Dbi	FBgn0010387	other	NA	11.3149203708861	34	1
2	1262109004	C02	8B	U	992	Dbi	FBgn0010387	other	NA	12.5781681356894	29	1
2	1262109004	D01	12B	Sm	992	Dbi	FBgn0010387	other	NA	11.8209477261316	26	1
1	1262109006	A01	2B	Sm	992	Dbi	FBgn0010387	other	NA	10.7229895943043	39	1
1	1262109006	A02	2B	U	992	Dbi	FBgn0010387	other	NA	11.6736691419322	33	1
1	1262109006	B01	2G	Sm	992	Dbi	FBgn0010387	other	NA	11.9269056413870	46	1
1	1262109006	B02	2G	U	992	Dbi	FBgn0010387	other	NA	12.2313623935333	29	1
1	1262109006	C01	3G	Sm	992	Dbi	FBgn0010387	other	NA	11.1963395654979	32	1
1	1262109006	C02	3G	U	992	Dbi	FBgn0010387	other	NA	12.0897365000277	31	1
1	1262109006	D01	4D	Sm	992	Dbi	FBgn0010387	other	NA	11.6883009950164	36	1
1	1262109006	D02	4D	U	992	Dbi	FBgn0010387	other	NA	12.2303155681261	28	1
4	1262109007	A01	1B	Ef	992	Dbi	FBgn0010387	other	NA	11.3163830230411	23	1
4	1262109007	A02	2B	Ef	992	Dbi	FBgn0010387	other	NA	11.5447664511042	29	1
4	1262109007	B01	2C	Ef	992	Dbi	FBgn0010387	other	NA	11.8738567266002	25	1
4	1262109007	B02	2G	Ef	992	Dbi	FBgn0010387	other	NA	11.6921583066110	34	1
4	1262109007	C01	3C	Ef	992	Dbi	FBgn0010387	other	NA	11.5279374293781	33	1
4	1262109007	C02	3G	Ef	992	Dbi	FBgn0010387	other	NA	11.2525278756678	31	1
4	1262109007	D01	4B	Ef	992	Dbi	FBgn0010387	other	NA	11.3477447037188	29	1
4	1262109007	D02	4D	Ef	992	Dbi	FBgn0010387	other	NA	11.7685112093747	28	1
1	1262109008	A01	4E	Sm	992	Dbi	FBgn0010387	other	NA	11.3536088758768	34	1
1	1262109008	A02	4E	U	992	Dbi	FBgn0010387	other	NA	10.1381482017502	26	1
1	1262109008	B02	5E	U	992	Dbi	FBgn0010387	other	NA	11.3556442502669	26	1
1	1262109008	C01	8B	Sm	992	Dbi	FBgn0010387	other	NA	11.4286303158751	33	1
1	1262109008	C02	8B	U	992	Dbi	FBgn0010387	other	NA	11.7063948148475	37	1
1	1262109008	D01	12B	Sm	992	Dbi	FBgn0010387	other	NA	11.4809880267324	24	1
1	1262109008	D02	12B	U	992	Dbi	FBgn0010387	other	NA	11.0271297982611	34	1
4	1262109009	A01	4E	Ef	992	Dbi	FBgn0010387	other	NA	11.3208124035371	32	1
4	1262109009	A02	4G	Ef	992	Dbi	FBgn0010387	other	NA	10.1575575175606	20	1
4	1262109009	B01	5D	Ef	992	Dbi	FBgn0010387	other	NA	11.0377215426974	26	1
4	1262109009	B02	5E	Ef	992	Dbi	FBgn0010387	other	NA	11.2436932436723	33	1
4	1262109009	C01	8B	Ef	992	Dbi	FBgn0010387	other	NA	11.6126734479722	38	1
4	1262109009	C02	11B	Ef	992	Dbi	FBgn0010387	other	NA	11.3125948535186	38	1
4	1262109009	D01	12A	Ef	992	Dbi	FBgn0010387	other	NA	11.3809968857075	31	1
4	1262109009	D02	12B	Ef	992	Dbi	FBgn0010387	other	NA	11.1214579888455	36	1
8	1262109013	A01	1B	Sm	992	Dbi	FBgn0010387	other	NA	11.6298573437023	37	1
8	1262109013	A02	1B	U	992	Dbi	FBgn0010387	other	NA	12.2251672643023	36	1
8	1262109013	B01	2C	Sm	992	Dbi	FBgn0010387	other	NA	11.7762681356433	35	1
8	1262109013	B02	2C	U	992	Dbi	FBgn0010387	other	NA	12.0446760257353	32	1
8	1262109013	C01	3C	Sm	992	Dbi	FBgn0010387	other	NA	11.6203387310675	41	1
8	1262109013	C02	3C	U	992	Dbi	FBgn0010387	other	NA	11.7456950930218	46	1
8	1262109013	D01	4B	Sm	992	Dbi	FBgn0010387	other	NA	11.8312350212093	42	1
8	1262109013	D02	4B	U	992	Dbi	FBgn0010387	other	NA	11.5647220768261	32	1
8	1262109014	A01	4G	Sm	992	Dbi	FBgn0010387	other	NA	11.2271237538741	27	1
8	1262109014	A02	4G	U	992	Dbi	FBgn0010387	other	NA	11.7074026537869	30	1
8	1262109014	B01	5D	Sm	992	Dbi	FBgn0010387	other	NA	11.5563539959672	32	1
8	1262109014	B02	5D	U	992	Dbi	FBgn0010387	other	NA	11.5498237373028	36	1
8	1262109014	C01	11B	Sm	992	Dbi	FBgn0010387	other	NA	11.5339368430789	32	1
8	1262109014	C02	11B	U	992	Dbi	FBgn0010387	other	NA	11.8771778104258	40	1
8	1262109014	D01	12A	Sm	992	Dbi	FBgn0010387	other	NA	11.4457880530549	25	1
8	1262109014	D02	12A	U	992	Dbi	FBgn0010387	other	NA	11.7773100593349	32	1
6	1262109015	A01	4E	Ef	992	Dbi	FBgn0010387	other	NA	11.4877324666371	34	1
6	1262109015	A02	4G	Ef	992	Dbi	FBgn0010387	other	NA	10.6997121643500	40	1
6	1262109015	B01	5D	Ef	992	Dbi	FBgn0010387	other	NA	10.6692199107713	44	1
6	1262109015	B02	5E	Ef	992	Dbi	FBgn0010387	other	NA	11.9395271307222	46	1
6	1262109015	C01	8B	Ef	992	Dbi	FBgn0010387	other	NA	11.2405043571841	33	1
6	1262109015	C02	11B	Ef	992	Dbi	FBgn0010387	other	NA	11.6470417375498	43	1
6	1262109015	D01	12A	Ef	992	Dbi	FBgn0010387	other	NA	11.3499694861037	29	1
6	1262109015	D02	12B	Ef	992	Dbi	FBgn0010387	other	NA	11.6994666708360	34	1
6	1262109016	A01	1B	Ef	992	Dbi	FBgn0010387	other	NA	11.1385977757748	27	1
6	1262109016	A02	2B	Ef	992	Dbi	FBgn0010387	other	NA	11.1498088772442	36	1
6	1262109016	B01	2C	Ef	992	Dbi	FBgn0010387	other	NA	11.6595075124131	40	1
6	1262109016	B02	2G	Ef	992	Dbi	FBgn0010387	other	NA	11.1803868442468	25	1
6	1262109016	C01	3C	Ef	992	Dbi	FBgn0010387	other	NA	11.6022641622698	38	1
6	1262109016	C02	3G	Ef	992	Dbi	FBgn0010387	other	NA	11.6236350950200	26	1
6	1262109016	D01	4B	Ef	992	Dbi	FBgn0010387	other	NA	11.1085013313208	32	0.99999999
6	1262109016	D02	4D	Ef	992	Dbi	FBgn0010387	other	NA	11.6697443011526	36	1
7	1262109018	A01	4G	Sm	992	Dbi	FBgn0010387	other	NA	11.2586117943853	29	1
7	1262109018	A02	4G	U	992	Dbi	FBgn0010387	other	NA	11.7341021184118	19	1
7	1262109018	B01	5D	Sm	992	Dbi	FBgn0010387	other	NA	11.3438819574548	33	1
7	1262109018	B02	5D	U	992	Dbi	FBgn0010387	other	NA	11.4339939566768	39	1
7	1262109018	C01	NA	Sm	992	Dbi	FBgn0010387	other	NA	11.2315189387782	32	1
7	1262109018	C02	11B	U	992	Dbi	FBgn0010387	other	NA	11.6418058065122	43	1
7	1262109018	D01	12A	Sm	992	Dbi	FBgn0010387	other	NA	11.4590912281518	36	1
7	1262109018	D02	12A	U	992	Dbi	FBgn0010387	other	NA	11.9252634712815	25	1
7	1262109019	A01	1B	Sm	992	Dbi	FBgn0010387	other	NA	11.5738226554662	21	1
7	1262109019	A02	1B	U	992	Dbi	FBgn0010387	other	NA	12.2407633750923	41	1
7	1262109019	B01	2C	Sm	992	Dbi	FBgn0010387	other	NA	11.6180241659073	39	1
7	1262109019	B02	2C	U	992	Dbi	FBgn0010387	other	NA	12.6708101034407	31	1
7	1262109019	C01	3C	Sm	992	Dbi	FBgn0010387	other	NA	11.6888455529736	40	1
7	1262109019	C02	3C	U	992	Dbi	FBgn0010387	other	NA	11.9262056588977	37	1
7	1262109019	D01	NA	Sm	992	Dbi	FBgn0010387	other	NA	11.6896913097459	34	1
7	1262109019	D02	4B	U	992	Dbi	FBgn0010387	other	NA	11.8682919346252	26	1
9	1262109020	A01	1B	Sm	992	Dbi	FBgn0010387	other	NA	11.1961962987646	25	1
9	1262109020	A02	1B	U	992	Dbi	FBgn0010387	other	NA	12.2203384175193	27	1
9	1262109020	B01	2C	Sm	992	Dbi	FBgn0010387	other	NA	11.2888645569898	30	1
9	1262109020	B02	2C	U	992	Dbi	FBgn0010387	other	NA	11.5398392300777	32	1
9	1262109020	C01	3C	Sm	992	Dbi	FBgn0010387	other	NA	11.1253547396975	36	1
9	1262109020	C02	3C	U	992	Dbi	FBgn0010387	other	NA	11.4382571855243	36	1
9	1262109020	D01	4B	Sm	992	Dbi	FBgn0010387	other	NA	11.1931222707643	28	1
9	1262109020	D02	4B	U	992	Dbi	FBgn0010387	other	NA	11.7685826050698	39	1
9	1262109021	A01	4G	Sm	992	Dbi	FBgn0010387	other	NA	11.3633095658601	31	1
9	1262109021	A02	4G	U	992	Dbi	FBgn0010387	other	NA	11.2815226568851	26	1
9	1262109021	B01	5D	Sm	992	Dbi	FBgn0010387	other	NA	10.665468323116	38	1
9	1262109021	B02	5D	U	992	Dbi	FBgn0010387	other	NA	11.1038295965705	32	1
9	1262109021	C01	11B	Sm	992	Dbi	FBgn0010387	other	NA	10.9422863229717	33	1
9	1262109021	C02	11B	U	992	Dbi	FBgn0010387	other	NA	10.7416210630973	32	1
9	1262109021	D01	12A	Sm	992	Dbi	FBgn0010387	other	NA	10.8182571174876	28	1
9	1262109021	D02	12A	U	992	Dbi	FBgn0010387	other	NA	11.4781804798180	31	1
5	1262109022	A01	4E	Ef	992	Dbi	FBgn0010387	other	NA	11.4118146697985	37	1
5	1262109022	A02	4G	Ef	992	Dbi	FBgn0010387	other	NA	11.3468063438704	29	1
5	1262109022	B01	5D	Ef	992	Dbi	FBgn0010387	other	NA	11.2171934234597	33	1
5	1262109022	C01	8B	Ef	992	Dbi	FBgn0010387	other	NA	11.5062554176035	43	1
5	1262109022	C02	11B	Ef	992	Dbi	FBgn0010387	other	NA	11.6891513110376	24	1
5	1262109022	D01	12A	Ef	992	Dbi	FBgn0010387	other	NA	11.5279755626886	31	1
5	1262109022	D02	12B	Ef	992	Dbi	FBgn0010387	other	NA	11.1207189280321	23	1
2	1262109023	A01	2B	Sm	992	Dbi	FBgn0010387	other	NA	11.6488998243067	34	1
2	1262109023	A02	2B	U	992	Dbi	FBgn0010387	other	NA	12.0789611838675	37	1
2	1262109023	B01	2G	Sm	992	Dbi	FBgn0010387	other	NA	11.9061603080640	44	1
2	1262109023	B02	2G	U	992	Dbi	FBgn0010387	other	NA	12.4375835482775	30	1
2	1262109023	C01	3G	Sm	992	Dbi	FBgn0010387	other	NA	11.6041861718636	28	1
2	1262109023	C02	3G	U	992	Dbi	FBgn0010387	other	NA	12.1628921063027	33	1
2	1262109023	D01	4D	Sm	992	Dbi	FBgn0010387	other	NA	11.6426286380826	45	1
2	1262109023	D02	4D	U	992	Dbi	FBgn0010387	other	NA	11.8946006544941	38	1
5	1325211002	A01	1B	Ef	992	Dbi	FBgn0010387	other	NA	9.96900892533202	23	0.9999995
5	1325211002	A02	2B	Ef	992	Dbi	FBgn0010387	other	NA	8.29442229797639	23	0.16738172
5	1325211002	B01	2C	Ef	992	Dbi	FBgn0010387	other	NA	11.9247242574656	37	1
5	1325211002	B02	2G	Ef	992	Dbi	FBgn0010387	other	NA	12.0597386250821	25	1
5	1325211002	C02	3G	Ef	992	Dbi	FBgn0010387	other	NA	11.2460248350554	30	1
5	1325211002	D01	4B	Ef	992	Dbi	FBgn0010387	other	NA	11.2892764427113	33	1
5	1325211002	D02	4D	Ef	992	Dbi	FBgn0010387	other	NA	11.3949406654968	35	1
12	1372674015	A01	12B	Sm	992	Dbi	FBgn0010387	other	NA	8.82769827115882	28	0.38671064
12	1372674015	B01	12B	U	992	Dbi	FBgn0010387	other	NA	9.5628128766674	30	0.74356886
12	1372674015	C01	5E	Sm	992	Dbi	FBgn0010387	other	NA	11.5554876191655	37	1
16	1372674016	A01	11A	Sm	992	Dbi	FBgn0010387	other	NA	11.2208834342682	36	1
16	1372674016	A02	2D	Ef	992	Dbi	FBgn0010387	other	NA	11.4743357656179	21	1
16	1372674016	B01	10C	Sm	992	Dbi	FBgn0010387	other	NA	11.2625173748324	36	1
16	1372674016	B02	8G	Sm	992	Dbi	FBgn0010387	other	NA	11.3427902945975	42	1
16	1372674016	C01	10E	Sm	992	Dbi	FBgn0010387	other	NA	11.5258823076130	29	1
16	1372674016	C02	10H	Ef	992	Dbi	FBgn0010387	other	NA	11.2006108566880	20	1
16	1372674016	D02	10E	Ef	992	Dbi	FBgn0010387	other	NA	10.5556415339704	25	1
18	1372674026	A01	5H	Sm	992	Dbi	FBgn0010387	other	NA	11.4940044654066	32	1
18	1372674026	A02	5H	Ef	992	Dbi	FBgn0010387	other	NA	11.3143285280042	31	1
18	1372674026	B01	8G	U	992	Dbi	FBgn0010387	other	NA	11.4219818066874	33	1
18	1372674026	B02	8G	Ef	992	Dbi	FBgn0010387	other	NA	11.2554636033960	40	1
18	1372674026	C01	10F	U	992	Dbi	FBgn0010387	other	NA	12.1989685716053	33	1
18	1372674026	C02	10F	Ef	992	Dbi	FBgn0010387	other	NA	11.7630141544496	28	1
18	1372674026	D01	10E	Sm	992	Dbi	FBgn0010387	other	NA	11.1925244959448	23	1
18	1372674026	D02	10E	Ef	992	Dbi	FBgn0010387	other	NA	11.4155685833733	41	1
17	1372674034	A01	10H	Sm	992	Dbi	FBgn0010387	other	NA	10.6256275727202	36	1
17	1372674034	A02	10H	U	992	Dbi	FBgn0010387	other	NA	11.4229320365679	23	1
17	1372674034	B01	7B	Sm	992	Dbi	FBgn0010387	other	NA	11.5508278138040	32	1
17	1372674034	B02	7B	Ef	992	Dbi	FBgn0010387	other	NA	11.3954216591529	36	1
17	1372674034	C01	4F	Ef	992	Dbi	FBgn0010387	other	NA	11.7353300778061	31	1
17	1372674034	C02	5E	Sm	992	Dbi	FBgn0010387	other	NA	11.4908210920252	36	1
17	1372674034	D01	8G	Ef	992	Dbi	FBgn0010387	other	NA	10.5796414495637	33	1
19	1372674051	D02	3C	Ef	992	Dbi	FBgn0010387	other	NA	11.6953116480615	29	1
19	1372674053	A01	1C	U	992	Dbi	FBgn0010387	other	NA	11.8381919800511	42	1
19	1372674053	A02	1C	Ef	992	Dbi	FBgn0010387	other	NA	11.6480973993921	35	1
19	1372674053	B01	2D	Sm	992	Dbi	FBgn0010387	other	NA	11.6140294299306	29	1
19	1372674053	B02	2A	Sm	992	Dbi	FBgn0010387	other	NA	11.6047508100057	48	1
19	1372674053	C01	5H	U	992	Dbi	FBgn0010387	other	NA	12.1106705407385	34	1
19	1372674053	C02	5E	Ef	992	Dbi	FBgn0010387	other	NA	11.2887952050019	28	1
19	1372674053	D01	10F	Sm	992	Dbi	FBgn0010387	other	NA	11.7472581469592	41	1
18	1372674071	A01	7B	U	992	Dbi	FBgn0010387	other	NA	12.1189341585518	29	1
18	1372674071	A02	4B	Sm	992	Dbi	FBgn0010387	other	NA	11.3864220934137	42	1
18	1372674071	B01	1D	Ef	992	Dbi	FBgn0010387	other	NA	12.2735617004323	33	1
18	1372674071	B02	2D	Sm	992	Dbi	FBgn0010387	other	NA	11.5427554552435	28	1
18	1372674071	C01	11A	Ef	992	Dbi	FBgn0010387	other	NA	11.6312709833424	47	1
18	1372674071	C02	3H	Sm	992	Dbi	FBgn0010387	other	NA	11.4526684565323	31	1
18	1372674071	D01	11A	U	992	Dbi	FBgn0010387	other	NA	11.7117581277031	37	1
18	1372674071	D02	1D	Sm	992	Dbi	FBgn0010387	other	NA	11.7858105650220	36	1
18	1372674074	A01	1C	U	992	Dbi	FBgn0010387	other	NA	12.4750561349388	38	1
18	1372674074	A02	1C	Sm	992	Dbi	FBgn0010387	other	NA	11.6523594742397	37	1
18	1372674074	B01	2A	U	992	Dbi	FBgn0010387	other	NA	11.9345458511759	28	1
18	1372674074	B02	2A	Ef	992	Dbi	FBgn0010387	other	NA	11.7021445505267	40	1
18	1372674074	C01	3H	U	992	Dbi	FBgn0010387	other	NA	11.5883310263301	40	1
18	1372674074	C02	3H	Ef	992	Dbi	FBgn0010387	other	NA	11.3707867203866	37	1
18	1372674074	D01	11A	Sm	992	Dbi	FBgn0010387	other	NA	11.5055091117356	33	1
18	1372674074	D02	1D	U	992	Dbi	FBgn0010387	other	NA	12.5187045803542	41	1
18	1372674077	A01	2A	U	992	Dbi	FBgn0010387	other	NA	11.8637702633110	30	1
18	1372674077	A02	10H	Ef	992	Dbi	FBgn0010387	other	NA	11.6093703611599	32	1
18	1372674077	B01	1D	U	992	Dbi	FBgn0010387	other	NA	12.1188976712923	41	1
18	1372674077	B02	11A	U	992	Dbi	FBgn0010387	other	NA	11.6136847028353	30	1
18	1372674077	C01	7B	U	992	Dbi	FBgn0010387	other	NA	12.0770274439035	33	1
18	1372674077	C02	10F	Sm	992	Dbi	FBgn0010387	other	NA	11.8333255667859	41	1
18	1372674077	D01	3H	Ef	992	Dbi	FBgn0010387	other	NA	11.5320343240348	25	1
18	1372674077	D02	11B	Sm	992	Dbi	FBgn0010387	other	NA	11.6935809645812	31	1
15	1375963001	A01	10H	U	992	Dbi	FBgn0010387	other	NA	11.5134148308918	38	1
15	1375963001	A02	10E	U	992	Dbi	FBgn0010387	other	NA	12.3104684764746	35	1
15	1375963001	B01	1D	Sm	992	Dbi	FBgn0010387	other	NA	12.3952739241819	42	1
15	1375963001	B02	2D	U	992	Dbi	FBgn0010387	other	NA	11.1716389552764	31	1
15	1375963001	C01	8G	U	992	Dbi	FBgn0010387	other	NA	11.4247164241247	32	1
15	1375963001	C02	4F	Ef	992	Dbi	FBgn0010387	other	NA	11.2430301202612	35	1
15	1375963001	D01	10C	U	992	Dbi	FBgn0010387	other	NA	11.7055028494763	40	1
15	1375963001	D02	4F	U	992	Dbi	FBgn0010387	other	NA	11.6999000368818	29	1
15	1375963002	A01	4F	Sm	992	Dbi	FBgn0010387	other	NA	11.4871268379137	30	1
15	1375963002	A02	5H	U	992	Dbi	FBgn0010387	other	NA	11.8732730036056	35	1
15	1375963002	B01	10E	U	992	Dbi	FBgn0010387	other	NA	12.2144158077408	40	1
15	1375963002	C01	10F	U	992	Dbi	FBgn0010387	other	NA	12.6617515658379	38	1
15	1375963002	C02	4F	U	992	Dbi	FBgn0010387	other	NA	12.6784261987909	34	1
15	1375963002	D01	1D	U	992	Dbi	FBgn0010387	other	NA	12.6982487178446	33	1
15	1375963002	D02	2A	U	992	Dbi	FBgn0010387	other	NA	12.6736524378681	35	1
15	1375963004	A01	1C	Ef	992	Dbi	FBgn0010387	other	NA	12.1612792721032	38	1
15	1375963004	A02	5H	Ef	992	Dbi	FBgn0010387	other	NA	11.8591075860315	32	1
15	1375963004	B01	5H	U	992	Dbi	FBgn0010387	other	NA	11.9040581241175	34	1
15	1375963004	B02	10F	Ef	992	Dbi	FBgn0010387	other	NA	12.1193687543657	35	1
15	1375963004	C01	2A	Ef	992	Dbi	FBgn0010387	other	NA	12.0634219385723	27	1
15	1375963004	C02	1C	Sm	992	Dbi	FBgn0010387	other	NA	11.9753572737792	23	1
15	1375963004	D01	3H	U	992	Dbi	FBgn0010387	other	NA	11.7772271052030	33	1
15	1375963004	D02	1D	Ef	992	Dbi	FBgn0010387	other	NA	12.6368964963153	37	1
13	1375963005	A01	10H	Sm	992	Dbi	FBgn0010387	other	NA	11.5472623077004	30	1
13	1375963005	A02	2D	Sm	992	Dbi	FBgn0010387	other	NA	11.452309591203	41	1
13	1375963005	B01	8G	Sm	992	Dbi	FBgn0010387	other	NA	11.3247355643371	39	1
13	1375963005	B02	10C	Sm	992	Dbi	FBgn0010387	other	NA	11.329706770291	26	1
13	1375963005	C01	2D	U	992	Dbi	FBgn0010387	other	NA	11.4148414089013	38	1
13	1375963005	C02	7B	U	992	Dbi	FBgn0010387	other	NA	11.5353720336978	33	1
13	1375963005	D01	11A	U	992	Dbi	FBgn0010387	other	NA	12.2817431485183	33	1
13	1375963005	D02	10C	U	992	Dbi	FBgn0010387	other	NA	10.6916952203292	34	1
13	1375963006	A01	2D	U	992	Dbi	FBgn0010387	other	NA	11.8603331700438	21	1
13	1375963006	A02	10C	Sm	992	Dbi	FBgn0010387	other	NA	11.3395400218481	35	1
13	1375963006	B01	10H	U	992	Dbi	FBgn0010387	other	NA	12.7634787379385	24	1
13	1375963006	C01	10H	Sm	992	Dbi	FBgn0010387	other	NA	11.5990753972682	37	1
13	1375963006	C02	8G	Sm	992	Dbi	FBgn0010387	other	NA	11.9343513955174	33	1
13	1375963006	D01	11A	Sm	992	Dbi	FBgn0010387	other	NA	11.4637652995017	29	1
13	1375963006	D02	7B	Sm	992	Dbi	FBgn0010387	other	NA	11.7729028633050	36	1
13	1375963008	A01	7B	Ef	992	Dbi	FBgn0010387	other	NA	11.9802050630467	38	1
13	1375963008	A02	4F	Ef	992	Dbi	FBgn0010387	other	NA	11.6828048291318	43	1
13	1375963008	B01	10H	Ef	992	Dbi	FBgn0010387	other	NA	11.7760682690773	40	1
13	1375963008	B02	11A	Ef	992	Dbi	FBgn0010387	other	NA	11.5475277546569	40	1
13	1375963008	C01	2D	Ef	992	Dbi	FBgn0010387	other	NA	11.6607332228526	33	1
13	1375963008	C02	8G	Ef	992	Dbi	FBgn0010387	other	NA	11.3797845965290	29	1
13	1375963008	D01	10E	Ef	992	Dbi	FBgn0010387	other	NA	11.6116826789974	27	1
13	1375963008	D02	10C	Ef	992	Dbi	FBgn0010387	other	NA	11.4659115128291	32	1
16	1375963009	A01	2A	Ef	992	Dbi	FBgn0010387	other	NA	11.7173214308254	46	1
16	1375963009	A02	10F	Sm	992	Dbi	FBgn0010387	other	NA	11.6914824547403	32	1
16	1375963009	B01	4F	Sm	992	Dbi	FBgn0010387	other	NA	11.6668169607936	31	1
16	1375963009	B02	3H	Ef	992	Dbi	FBgn0010387	other	NA	11.4681156292569	31	1
16	1375963009	C01	1C	Sm	992	Dbi	FBgn0010387	other	NA	11.7278004373215	41	1
16	1375963009	C02	1D	Ef	992	Dbi	FBgn0010387	other	NA	11.9443333045076	35	1
16	1375963009	D01	10F	Ef	992	Dbi	FBgn0010387	other	NA	11.4904366537351	34	1
16	1375963009	D02	10E	Sm	992	Dbi	FBgn0010387	other	NA	11.5252457486499	36	1
16	1375963010	A01	5H	Ef	992	Dbi	FBgn0010387	other	NA	10.7474994497330	43	1
16	1375963010	A02	1C	Ef	992	Dbi	FBgn0010387	other	NA	11.5166603679235	31	1
16	1375963010	B01	3H	Sm	992	Dbi	FBgn0010387	other	NA	10.9140840273821	51	1
16	1375963010	B02	3H	U	992	Dbi	FBgn0010387	other	NA	11.4504168459163	49	1
16	1375963010	C01	5H	Sm	992	Dbi	FBgn0010387	other	NA	10.7818803348134	27	1
16	1375963010	C02	1D	Sm	992	Dbi	FBgn0010387	other	NA	11.7877884103342	35	1
16	1375963010	D01	2A	Sm	992	Dbi	FBgn0010387	other	NA	11.2176748334855	30	1
16	1375963010	D02	10C	Ef	992	Dbi	FBgn0010387	other	NA	11.1967088318318	38	1
15	1375963011	A01	4F	U	992	Dbi	FBgn0010387	other	NA	11.6713869890665	39	1
15	1375963011	A02	5H	Sm	992	Dbi	FBgn0010387	other	NA	11.6371481186340	41	1
15	1375963011	B01	2A	Sm	992	Dbi	FBgn0010387	other	NA	11.9257575466824	25	1
15	1375963011	B02	4F	Sm	992	Dbi	FBgn0010387	other	NA	11.6036843516786	32	1
15	1375963011	C01	3H	Sm	992	Dbi	FBgn0010387	other	NA	12.1012396467880	29	1
15	1375963011	C02	10F	U	992	Dbi	FBgn0010387	other	NA	11.791915391954	28	1
15	1375963011	D01	10E	U	992	Dbi	FBgn0010387	other	NA	12.5544354556406	40	1
13	1375963012	A01	2D	Ef	992	Dbi	FBgn0010387	other	NA	11.4194794642672	31	1
13	1375963012	B01	10C	Ef	992	Dbi	FBgn0010387	other	NA	11.2307526618484	40	1
13	1375963012	B02	7B	Ef	992	Dbi	FBgn0010387	other	NA	11.1068006147240	31	1
13	1375963012	C01	8G	U	992	Dbi	FBgn0010387	other	NA	11.7406823427884	37	1
13	1375963012	D01	10C	U	992	Dbi	FBgn0010387	other	NA	11.9152845682859	42	1
13	1375963012	D02	11A	Ef	992	Dbi	FBgn0010387	other	NA	11.2156329278613	46	1
3	1262109001	A01	2B	Sm	1775	fau	FBgn0020439	sex	NA	8.32619233964964	23	0.11384115
3	1262109001	A02	2B	U	1775	fau	FBgn0020439	sex	NA	8.30801316998658	21	0.05022772
3	1262109001	B01	2G	Sm	1775	fau	FBgn0020439	sex	NA	10.7160200355016	24	1
3	1262109001	B02	2G	U	1775	fau	FBgn0020439	sex	NA	10.3601678815165	29	1
3	1262109001	C01	3G	Sm	1775	fau	FBgn0020439	sex	NA	9.92959133857948	20	1
3	1262109001	C02	3G	U	1775	fau	FBgn0020439	sex	NA	9.4566650238616	38	1
3	1262109001	D01	4D	Sm	1775	fau	FBgn0020439	sex	NA	10.0022900746575	32	1
3	1262109001	D02	4D	U	1775	fau	FBgn0020439	sex	NA	9.61447057958022	38	0.99999628
3	1262109003	A01	4E	Sm	1775	fau	FBgn0020439	sex	NA	10.0484962263651	25	1
3	1262109003	A02	4E	U	1775	fau	FBgn0020439	sex	NA	10.6226233423504	24	1
3	1262109003	B01	5E	Sm	1775	fau	FBgn0020439	sex	NA	12.8611057681895	24	0.99999626
3	1262109003	B02	5E	U	1775	fau	FBgn0020439	sex	NA	9.64342641691097	33	0.9999851
3	1262109003	C01	8B	Sm	1775	fau	FBgn0020439	sex	NA	10.3752741748443	26	1
3	1262109003	C02	8B	U	1775	fau	FBgn0020439	sex	NA	10.8839495354035	37	0.99995845
3	1262109003	D02	12B	U	1775	fau	FBgn0020439	sex	NA	8.53486866427123	32	0.32674217
2	1262109004	A01	4E	Sm	1775	fau	FBgn0020439	sex	NA	10.1468324622620	28	1
2	1262109004	A02	4E	U	1775	fau	FBgn0020439	sex	NA	9.11552484950979	18	1
2	1262109004	B02	5E	U	1775	fau	FBgn0020439	sex	NA	9.2929961256704	17	1
2	1262109004	C01	8B	Sm	1775	fau	FBgn0020439	sex	NA	10.6084822867712	37	1
2	1262109004	C02	8B	U	1775	fau	FBgn0020439	sex	NA	10.9512441898158	29	1
2	1262109004	D01	12B	Sm	1775	fau	FBgn0020439	sex	NA	10.3607458890641	28	1
1	1262109006	A01	2B	Sm	1775	fau	FBgn0020439	sex	NA	9.03028014527035	29	0.75014861
1	1262109006	A02	2B	U	1775	fau	FBgn0020439	sex	NA	9.99385571295163	36	1
1	1262109006	B01	2G	Sm	1775	fau	FBgn0020439	sex	NA	10.5143361815310	27	1
1	1262109006	B02	2G	U	1775	fau	FBgn0020439	sex	NA	10.5471600262532	33	1
1	1262109006	C01	3G	Sm	1775	fau	FBgn0020439	sex	NA	8.22594423481773	21	0.00530118
1	1262109006	C02	3G	U	1775	fau	FBgn0020439	sex	NA	11.6426652138318	31	1
1	1262109006	D01	4D	Sm	1775	fau	FBgn0020439	sex	NA	10.5370787770604	37	1
1	1262109006	D02	4D	U	1775	fau	FBgn0020439	sex	NA	10.2771700495119	40	1
4	1262109007	A01	1B	Ef	1775	fau	FBgn0020439	sex	NA	10.1600525749295	28	1
4	1262109007	A02	2B	Ef	1775	fau	FBgn0020439	sex	NA	9.5696839720301	28	1
4	1262109007	B01	2C	Ef	1775	fau	FBgn0020439	sex	NA	11.2433594181436	40	1
4	1262109007	B02	2G	Ef	1775	fau	FBgn0020439	sex	NA	10.5560212604245	38	1
4	1262109007	C01	3C	Ef	1775	fau	FBgn0020439	sex	NA	10.1317761075266	31	1
4	1262109007	C02	3G	Ef	1775	fau	FBgn0020439	sex	NA	10.2312853530481	23	0.99999152
4	1262109007	D01	4B	Ef	1775	fau	FBgn0020439	sex	NA	10.3574763223009	45	1
4	1262109007	D02	4D	Ef	1775	fau	FBgn0020439	sex	NA	10.0849523420006	22	1
1	1262109008	A01	4E	Sm	1775	fau	FBgn0020439	sex	NA	10.0813640591404	41	1
1	1262109008	A02	4E	U	1775	fau	FBgn0020439	sex	NA	9.02073543908789	22	0.98954259
1	1262109008	B02	5E	U	1775	fau	FBgn0020439	sex	NA	10.5165289132669	31	1
1	1262109008	C01	8B	Sm	1775	fau	FBgn0020439	sex	NA	10.1596216144393	37	1
1	1262109008	C02	8B	U	1775	fau	FBgn0020439	sex	NA	10.4937200621867	29	1
1	1262109008	D01	12B	Sm	1775	fau	FBgn0020439	sex	NA	10.1576726906946	30	1
1	1262109008	D02	12B	U	1775	fau	FBgn0020439	sex	NA	8.61949456062696	28	0.53846789
4	1262109009	A01	4E	Ef	1775	fau	FBgn0020439	sex	NA	10.4527867600399	36	1
4	1262109009	A02	4G	Ef	1775	fau	FBgn0020439	sex	NA	10.4685578133252	26	1
4	1262109009	B01	5D	Ef	1775	fau	FBgn0020439	sex	NA	10.0183704106748	32	1
4	1262109009	B02	5E	Ef	1775	fau	FBgn0020439	sex	NA	10.1550866600810	31	1
4	1262109009	C01	8B	Ef	1775	fau	FBgn0020439	sex	NA	11.0891860055716	29	1
4	1262109009	C02	11B	Ef	1775	fau	FBgn0020439	sex	NA	9.78629410068579	32	1
4	1262109009	D01	12A	Ef	1775	fau	FBgn0020439	sex	NA	10.8868909914744	31	1
4	1262109009	D02	12B	Ef	1775	fau	FBgn0020439	sex	NA	10.0953120050447	32	1
8	1262109013	A01	1B	Sm	1775	fau	FBgn0020439	sex	NA	10.5565631531322	34	1
8	1262109013	A02	1B	U	1775	fau	FBgn0020439	sex	NA	10.9694286660320	28	1
8	1262109013	B01	2C	Sm	1775	fau	FBgn0020439	sex	NA	11.1625352134605	33	1
8	1262109013	B02	2C	U	1775	fau	FBgn0020439	sex	NA	11.1453403977234	36	1
8	1262109013	C01	3C	Sm	1775	fau	FBgn0020439	sex	NA	10.3129835869791	28	1
8	1262109013	C02	3C	U	1775	fau	FBgn0020439	sex	NA	10.5284329016179	33	1
8	1262109013	D01	4B	Sm	1775	fau	FBgn0020439	sex	NA	10.6782413769891	34	0.99997751
8	1262109013	D02	4B	U	1775	fau	FBgn0020439	sex	NA	10.6260619277574	24	1
8	1262109014	A01	4G	Sm	1775	fau	FBgn0020439	sex	NA	10.5969418102697	36	1
8	1262109014	A02	4G	U	1775	fau	FBgn0020439	sex	NA	10.4081775460921	27	1
8	1262109014	B01	5D	Sm	1775	fau	FBgn0020439	sex	NA	10.4016511203568	37	1
8	1262109014	B02	5D	U	1775	fau	FBgn0020439	sex	NA	10.1763884393568	24	1
8	1262109014	C01	11B	Sm	1775	fau	FBgn0020439	sex	NA	10.1266726711731	33	1
8	1262109014	C02	11B	U	1775	fau	FBgn0020439	sex	NA	10.6078857774918	28	1
8	1262109014	D01	12A	Sm	1775	fau	FBgn0020439	sex	NA	10.8256801151033	32	1
8	1262109014	D02	12A	U	1775	fau	FBgn0020439	sex	NA	10.4930193117645	19	1
6	1262109015	A01	4E	Ef	1775	fau	FBgn0020439	sex	NA	10.1864176425721	34	1
6	1262109015	A02	4G	Ef	1775	fau	FBgn0020439	sex	NA	9.2227369071647	32	1
6	1262109015	B01	5D	Ef	1775	fau	FBgn0020439	sex	NA	8.83114032745153	25	0.99751785
6	1262109015	B02	5E	Ef	1775	fau	FBgn0020439	sex	NA	10.6593846720689	22	1
6	1262109015	C01	8B	Ef	1775	fau	FBgn0020439	sex	NA	10.5729338383050	36	1
6	1262109015	C02	11B	Ef	1775	fau	FBgn0020439	sex	NA	10.1316934028854	40	1
6	1262109015	D01	12A	Ef	1775	fau	FBgn0020439	sex	NA	9.38598160406248	25	1
6	1262109015	D02	12B	Ef	1775	fau	FBgn0020439	sex	NA	11.1325143827698	37	1
6	1262109016	A01	1B	Ef	1775	fau	FBgn0020439	sex	NA	9.19313751255901	26	1
6	1262109016	A02	2B	Ef	1775	fau	FBgn0020439	sex	NA	10.2652101917068	45	1
6	1262109016	B01	2C	Ef	1775	fau	FBgn0020439	sex	NA	9.61697814728788	37	1
6	1262109016	B02	2G	Ef	1775	fau	FBgn0020439	sex	NA	9.93241610984907	29	1
6	1262109016	C01	3C	Ef	1775	fau	FBgn0020439	sex	NA	10.3714684955856	30	0.9999956
6	1262109016	C02	3G	Ef	1775	fau	FBgn0020439	sex	NA	9.59492736731937	24	1
6	1262109016	D01	4B	Ef	1775	fau	FBgn0020439	sex	NA	9.79883474960281	57	0.88685801
6	1262109016	D02	4D	Ef	1775	fau	FBgn0020439	sex	NA	9.8705914686941	36	1
7	1262109018	A01	4G	Sm	1775	fau	FBgn0020439	sex	NA	10.1682227279157	37	1
7	1262109018	A02	4G	U	1775	fau	FBgn0020439	sex	NA	10.718538533255	23	1
7	1262109018	B01	5D	Sm	1775	fau	FBgn0020439	sex	NA	10.2928658026321	35	1
7	1262109018	B02	5D	U	1775	fau	FBgn0020439	sex	NA	10.4977030113165	37	1
7	1262109018	C01	NA	Sm	1775	fau	FBgn0020439	sex	NA	10.7851161973276	42	1
7	1262109018	C02	11B	U	1775	fau	FBgn0020439	sex	NA	10.5842628893092	30	1
7	1262109018	D01	12A	Sm	1775	fau	FBgn0020439	sex	NA	10.6638306706723	37	1
7	1262109018	D02	12A	U	1775	fau	FBgn0020439	sex	NA	10.7955220643809	32	1
7	1262109019	A01	1B	Sm	1775	fau	FBgn0020439	sex	NA	10.7013706140519	33	1
7	1262109019	A02	1B	U	1775	fau	FBgn0020439	sex	NA	10.4216326756604	30	1
7	1262109019	B01	2C	Sm	1775	fau	FBgn0020439	sex	NA	10.9465712318849	31	1
7	1262109019	B02	2C	U	1775	fau	FBgn0020439	sex	NA	11.5874194636959	44	1
7	1262109019	C01	3C	Sm	1775	fau	FBgn0020439	sex	NA	10.2381844112171	16	1
7	1262109019	C02	3C	U	1775	fau	FBgn0020439	sex	NA	10.9032460256307	29	1
7	1262109019	D01	NA	Sm	1775	fau	FBgn0020439	sex	NA	10.3822372287986	32	1
7	1262109019	D02	4B	U	1775	fau	FBgn0020439	sex	NA	10.7696375895114	29	1
9	1262109020	A01	1B	Sm	1775	fau	FBgn0020439	sex	NA	9.28950006196732	29	1
9	1262109020	A02	1B	U	1775	fau	FBgn0020439	sex	NA	10.7010990187426	36	0.99726904
9	1262109020	B01	2C	Sm	1775	fau	FBgn0020439	sex	NA	9.37711068913257	23	1
9	1262109020	B02	2C	U	1775	fau	FBgn0020439	sex	NA	9.5850533155377	34	1
9	1262109020	C01	3C	Sm	1775	fau	FBgn0020439	sex	NA	9.2868201811091	27	1
9	1262109020	C02	3C	U	1775	fau	FBgn0020439	sex	NA	9.04373302647288	27	0.93574442
9	1262109020	D01	4B	Sm	1775	fau	FBgn0020439	sex	NA	9.48729909251459	23	1
9	1262109020	D02	4B	U	1775	fau	FBgn0020439	sex	NA	9.8776241372003	40	1
9	1262109021	A01	4G	Sm	1775	fau	FBgn0020439	sex	NA	9.83150336575876	39	1
[truncated: 381,131 more rows]
